# Supplementary material for: Identification of the diagnostic genes and immune cell infiltration characteristics of gastric cancer using bioinformatics analysis and machine learning
Source: Front Genet. 2023 Jan 4;13:1067524. doi: 10.3389/fgene.2022.1067524 (PMC9845288; doi:10.3389/fgene.2022.1067524)
Supplement: Supplementary file 1 [file DataSheet1.ZIP]

Archive with 17 entries (15 files):
- Supplementary Figure 1-6/
- Supplementary Figure 1-6/Supplementary Figure 1.tif
- Supplementary Figure 1-6/Supplementary Figure 2.tif
- Supplementary Figure 1-6/Supplementary Figure 3.tif
- Supplementary Figure 1-6/Supplementary Figure 4.tif
- Supplementary Figure 1-6/Supplementary Figure 5.tif
- Supplementary Figure 1-6/Supplementary Figure 6.tif
- Supplementary Table 1-9/
- Supplementary Table 1-9/Supplementary Table 1 Results of DEGS screening.txt
- Supplementary Table 1-9/Supplementary Table 2 GO enrichment analysis of DEGs.txt
- Supplementary Table 1-9/Supplementary Table 3 KEGG enrichment analysis of DEGs.txt
- Supplementary Table 1-9/Supplementary Table 4 DO enrichment analysis of DEGs.txt
- Supplementary Table 1-9/Supplementary Table 5 GSEA enrichment analysis of GO between tumor and normal groups.txt
- Supplementary Table 1-9/Supplementary Table 6 GSEA enrichment analysis of KEGG between tumor and normal groups.txt
- Supplementary Table 1-9/Supplementary Table 7 Correlation analysis of infiltrating immune cells.xlsx
- Supplementary Table 1-9/Supplementary Table 8 Differential analysis of immune cell infiltration between tumor and normal groups.txt
- Supplementary Table 1-9/Supplementary Table 9 Correlation analysis of diagnostic genes and infiltrating immune cells.txt
