# Supplementary material for: Identification of the diagnostic genes and immune cell infiltration characteristics of gastric cancer using bioinformatics analysis and machine learning
Source: Front Genet. 2023 Jan 4;13:1067524. doi: 10.3389/fgene.2022.1067524 (PMC9845288; doi:10.3389/fgene.2022.1067524)
Supplement: Supplementary file 1 [file DataSheet1.ZIP › Supplementary Table 1-9/Supplementary Table 1 Results of DEGS screening.txt]

Tag	logFC	AveExpr	t	P.Value	adj.P.Val	B
CWH43	-2.5519112451992	5.05457997051426	-13.5498314294385	2.59493238128662e-35	2.50489415242771e-31	69.3530068269171
SERPINH1	1.78668534363181	10.1700128615099	13.511643459779	3.75340015847516e-35	2.50489415242771e-31	68.9898672948489
VSTM2A	-1.47759637157183	4.71686593163528	-12.838249916192	2.34009258097795e-32	9.37019871275189e-29	62.6591509467322
INHBA	2.23619234814714	7.99405836409795	12.74628350096	5.57204420922678e-32	1.85929828521549e-28	61.8057870726047
ADH7	-1.98296869177956	5.72554700167852	-12.7163748972555	7.38383856727217e-32	2.11188331364794e-28	61.5288726592077
FAP	2.32060562470621	8.08161994403249	12.6580560164151	1.27735734362495e-31	3.19674642208939e-28	60.9897865590301
RAB27A	-1.2018544073726	10.1770843766128	-12.5494268967339	3.53452777754751e-31	7.86275340380874e-28	59.9887470176028
LY6E	1.75896247425359	9.85339683860703	12.5257255078263	4.41100145163407e-31	8.83126600631657e-28	59.7708764341906
PSAPL1	-2.03862849639598	8.32733418798659	-12.4995847015553	5.6304820628121e-31	1.02479892163237e-27	59.5308094212661
TIMP1	1.27314838164494	13.1794827647477	12.4084925856205	1.31561958395567e-30	2.02615536079819e-27	58.6961342595208
COL6A3	1.59688601260483	12.6223811940836	12.1496643221619	1.4431968307343e-29	2.06387455343796e-26	56.3407812125443
COL4A1	1.22927274492987	11.3698880207235	12.005482318571	5.42118995204974e-29	6.78360275187424e-26	55.0394574570585
SULF1	1.97866795094647	10.0138563424894	11.8966345286288	1.46462862878599e-28	1.54333314615392e-25	54.0622814345674
COL1A2	1.39508728058662	12.6030895426182	11.8843115438154	1.63858376056299e-28	1.62591243546144e-25	53.9519404248207
TMEM266	-1.00699505362699	6.30417659322627	-11.8799204161528	1.70541736899707e-28	1.62591243546144e-25	53.9126361630415
GATA6-AS1	-1.81777272039799	8.46192629912744	-11.7431758636325	5.9001059909097e-28	4.72504088176012e-25	52.6924371046316
THY1	1.42642482987999	9.5793822009246	11.7224698669986	7.11541305539798e-28	5.28111742489744e-25	52.508317240814
DGKD	-1.013258037394	9.21651376132264	-11.7089713753839	8.03871887382386e-28	5.74797109188669e-25	52.3883792766564
BGN	1.64012570385961	9.41679790955998	11.6368556584075	1.54074421408985e-27	1.02824133034309e-24	51.7488479208927
CPNE2	1.00059343703402	8.72390419345983	11.6184854558259	1.81784956695518e-27	1.17403761870999e-24	51.5862736078186
MAL	-2.13974836131268	7.83938483807038	-11.6117451070924	1.93151359196761e-27	1.20846355077448e-24	51.5266565307891
THBS2	2.16914835926216	9.92388451832425	11.4963885379754	5.43797799894925e-27	3.02427104213786e-24	50.5092239512413
MFAP2	1.82971131610883	8.88437495695583	11.4383581525355	9.13437947857831e-27	4.81261609317412e-24	49.9994744943737
COL8A1	1.86239879864902	7.59438519063234	11.3538788484985	1.93860461381507e-26	9.7032007432979e-24	49.2599056780548
CTHRC1	1.9054904247291	10.8968513482672	11.3174662487484	2.67885754313582e-26	1.30813187490542e-23	48.9420610424364
MIR29B2CHG	-1.35013434316422	8.0211971477608	-11.2970270845157	3.21133768526503e-26	1.53081409039741e-23	48.7638946309168
SMIM6	-2.01191426365334	8.13209637662188	-11.2706096840339	4.05823681288935e-26	1.88953393560134e-23	48.5338801731459
COL1A1	1.1616746945401	11.4985042121656	11.2589534886357	4.4993320920692e-26	2.04729835943903e-23	48.4324853247275
CAPN9	-2.39214296529538	7.6895899372918	-11.255812755477	4.62613021187063e-26	2.05821673270804e-23	48.4051746834223
ENPP6	-1.62202303060518	4.35259560731478	-11.2303801037882	5.79278727451021e-26	2.5212476961515e-23	48.1841777717181
CCN4	1.44472074354686	6.72946132035623	11.1469617429684	1.20890220656064e-25	4.93947573011236e-23	47.4612735216551
CAPN13	-1.71286681619256	6.51972503668193	-11.1441907348623	1.23874529690827e-25	4.94436245973457e-23	47.437311761961
FN1	1.55084334355652	11.092064023655	11.1423033759254	1.25948996277141e-25	4.94436245973457e-23	47.4209931045795
RDH12	-2.02493886278612	6.46844159047542	-11.1232561606089	1.48918073720467e-25	5.62545047916505e-23	47.2563923119413
PRDM16-DT	-1.3322150494619	6.25184853325426	-11.0867177644455	2.05265789696352e-25	7.61041921390864e-23	46.9410819600731
CLTRN	-1.56517544261198	6.0764806299928	-11.0775272211806	2.2250113561614e-25	8.09944588394679e-23	46.8618638553135
TEAD4	1.07488409907886	7.82412561306735	11.0654370011982	2.47383647674413e-25	8.84440716087398e-23	46.7577085598049
SCNN1B	-2.02214748091231	5.42328848871299	-10.992290504271	4.69148021767038e-25	1.61945043858584e-22	46.1289422572055
TMEM238L	-1.60066657599003	8.16966938995814	-10.9779974112859	5.3149562995383e-25	1.80357186564502e-22	46.0063567991744
AGAP2-AS1	1.30986445238622	6.82806009205757	10.9567480004871	6.39720121999103e-25	2.03298993056254e-22	45.8242788783117
FER1L4	-1.23610441128693	7.27856623492582	-10.9011106738401	1.03829671313292e-24	3.23031140709758e-22	45.3485044287006
IL32	1.41026319041257	10.2141672487898	10.8867783212723	1.1759951192212e-24	3.56736337604965e-22	45.226169496365
LOC643201	-1.09484310298775	4.81893513821796	-10.8009520427435	2.47417268388117e-24	6.87991823666456e-22	44.4955451459619
AMPD1	-1.47619324339662	6.46807453095043	-10.7675775770159	3.30101389288367e-24	8.81194655325653e-22	44.2123435697998
FBP2	-2.42854186769064	5.236547551505	-10.7490721045272	3.87241700337795e-24	1.00687871200818e-21	44.0555349159089
SCIN	-1.56823797166412	7.43529935398011	-10.67688680305	7.20747865765113e-24	1.79060085600478e-21	43.4453784404005
SLC26A7	-1.10014270918911	4.88617888517209	-10.6762931021848	7.24432692354963e-24	1.79060085600478e-21	43.4403701464706
KCNJ16	-2.24394249585446	5.62558126731341	-10.661926754707	8.19533925302823e-24	1.97685406246841e-21	43.3192298488525
PMEPA1	1.26075244693106	9.63194506905727	10.6271431234402	1.10431764396086e-23	2.63208851782623e-21	43.0263264834927
NID2	1.3902818524429	9.09975868577757	10.6235614246121	1.13872159276072e-23	2.68215823631322e-21	42.9961982241286
PXMP2	-1.01243216198477	9.25558928738927	-10.6187483077119	1.18663658318639e-23	2.73076448643387e-21	42.9557211155562
ADGRG2	-2.21714459551357	6.7401917247195	-10.5946827079713	1.45796738264576e-23	3.25413591377449e-21	42.7534990778986
STYK1	-1.49384650214418	7.49888790281122	-10.5930013931896	1.47907880801897e-23	3.25413591377449e-21	42.7393812803671
ADRB2	-1.23205068097182	7.54349833035223	-10.580701709882	1.64304019768377e-23	3.53712987073406e-21	42.6361429415575
COL12A1	1.39123719076762	8.67273743446376	10.5706232102	1.79075780114464e-23	3.78806433853318e-21	42.5516016132464
TMEM158	1.38055015755864	8.50340603016421	10.5701868446362	1.79744324539559e-23	3.78806433853318e-21	42.5479423407033
GRAMD1C	-1.2579008089708	7.65574882167215	-10.5399014862986	2.3274370238214e-23	4.7169668945497e-21	42.2941961878454
SPARC	1.12906822699112	12.0444264648914	10.5349589411415	2.42758634802139e-23	4.86027062737363e-21	42.2528263942187
SPTSSB	-1.37752403323115	6.58824603897026	-10.5303204552897	2.52546445801906e-23	4.97833252855556e-21	42.2140121975602
COL5A2	1.27660920171413	10.820969058435	10.5187213737892	2.78771824869149e-23	5.41872884049051e-21	42.1169975901584
SLC41A2	-1.0785760334241	8.39999839165778	-10.4928684349732	3.47363876814479e-23	6.68708863240643e-21	41.9009950016192
CYP2C19	-1.1535723935651	6.3429715929439	-10.4887415726276	3.59767610039382e-23	6.85991173390331e-21	41.8665444547655
PKIB	-1.89482931451815	7.68440157465147	-10.4257581931822	6.13949869388208e-23	1.13813799398346e-20	41.3417822242452
VSIG2	-2.34262880358141	8.93238685878894	-10.4120806678682	6.89332685187463e-23	1.24334501712957e-20	41.2280772309057
ATP13A4	-1.14064957145257	5.63552514556746	-10.3855312181255	8.62872034912045e-23	1.48927250094604e-20	41.0076231770004
HMGN2P46	-1.5774633662203	7.12330270390367	-10.368349303541	9.97648326645851e-23	1.70717240579287e-20	40.8651352237977
ACKR4	-1.56691123333	7.82883413626265	-10.3639108976638	1.03573693116135e-22	1.74256210914129e-20	40.8283513158811
SPINK7	-1.7025311018887	4.60221382345936	-10.3443720309623	1.22132983919634e-22	1.99649915693072e-20	40.6665345046161
KCNJ15	-1.37269811499016	6.66988962685106	-10.2839364920881	2.03111900521683e-22	3.17695575026924e-20	40.1672034893393
SGK2	-1.18886210660367	7.53733095667308	-10.2750348985728	2.18880258129891e-22	3.39705554109965e-20	40.0938084145214
LDHD	-1.61845675064845	5.68491390752141	-10.255170024149	2.58588159634852e-22	3.98245657234567e-20	39.9301603840838
HPGD	-2.07703776682671	9.93454463569796	-10.2038154443826	3.9754848536404e-22	5.98444979358905e-20	39.5080044199016
PPFIBP2	-1.04969252301031	9.18963996220684	-10.1927230791968	4.36173808535709e-22	6.46861912643958e-20	39.4169928300464
SYTL2	-1.11016884277382	10.1698509976894	-10.1904853053654	4.44406427070999e-22	6.54225079146211e-20	39.3986395910209
COL4A2	1.1126037536867	11.084612894087	10.1635354071386	5.56538110629687e-22	7.97234017862316e-20	39.1778048920658
BYSL	1.04306162922429	8.2910173557606	10.157003901656	5.87696477345566e-22	8.34487317229474e-20	39.1243387112975
LGALS1	1.0254625095693	12.6955303634082	10.1225589620114	7.83005973019234e-22	1.0811422472978e-19	38.8427305538794
FUT9	-2.46579303830615	5.92801659137537	-10.112044365492	8.54579488578455e-22	1.16391400958022e-19	38.7568863269512
ADTRP	-1.88223100923116	8.43705909810387	-10.0998831211508	9.45494112500795e-22	1.27903632610665e-19	38.6576679494822
SMIM5	-1.37005279466139	7.42321727997864	-10.0972490180849	9.66417112063481e-22	1.29856624165255e-19	38.6361872740069
PRRX1	1.37513314242414	7.85950979917183	10.0958003432503	9.78119348677542e-22	1.3055284986582e-19	38.6243750647046
PCAT18	-1.3349706862354	5.1929424797267	-10.0928800684955	1.00213828379261e-21	1.32872917747099e-19	38.6005669447666
SPHK1	1.2264370625968	7.51855908082827	10.0862157616787	1.05916650416166e-21	1.37698523245588e-19	38.5462510149911
FJX1	1.10494939825417	6.92372636395847	10.0641721782548	1.27174769716544e-21	1.62176182451906e-19	38.366750039196
TMEM220	-1.18470507966378	8.40578831460447	-10.0501059575604	1.4290077096151e-21	1.81076983254455e-19	38.2523376469573
SCGB2A1	-3.24096456987147	6.62119923997577	-10.035320731679	1.61513735420011e-21	2.02104156052752e-19	38.1321854735461
KLHDC7A	-1.14222232996659	6.04179819658073	-9.96553059820253	2.87446597451088e-21	3.38527548680484e-19	37.5665435686175
CRISPLD1	1.76741283778502	7.63532592213056	9.92897017658889	3.88394776841507e-21	4.41821126542262e-19	37.2712236411982
RAB31	1.15755825585976	10.6119867088629	9.9196912951297	4.19180591762497e-21	4.74147719077794e-19	37.1963824734693
SOSTDC1	-3.39799646736989	7.67189294470928	-9.9103615957889	4.52575431972777e-21	5.0904565862511e-19	37.1211763431024
HOXC6	1.80225715851278	7.90475197053976	9.8680520422924	6.40343649113613e-21	6.89264526822777e-19	36.7806884729072
TNFRSF12A	1.13004189744421	9.58747633781298	9.85090421265616	7.36860617110506e-21	7.84717362509013e-19	36.6429559175996
AKR7A3	-1.35049438912407	10.2412951068452	-9.84697413282831	7.60939492866059e-21	8.05861763535303e-19	36.6114108595693
DDX60	-1.22322271302819	10.5318104898532	-9.84636102087532	7.64765671403564e-21	8.05861763535303e-19	36.606490401517
ZNF662	-1.27703536544823	6.45944389737239	-9.84081039125381	8.00285168616152e-21	8.38874835647329e-19	36.5619534142819
SCNN1G	-1.28417249561483	5.02129039105976	-9.8283222308904	8.86295405854638e-21	9.19001436738555e-19	36.4618101714078
NCKAP5	-1.51759928099938	4.64633680439313	-9.82774350521664	8.90496372445331e-21	9.19001436738555e-19	36.4571713176437
PDPN	1.01411931815929	7.15317879387458	9.80244864022229	1.09476019147206e-20	1.11259866971888e-18	36.2545884842081
OSR2	1.41751598036335	7.35652449701774	9.7943113396036	1.16987699970664e-20	1.17699032216717e-18	36.1894894701631
MAP7D2	-2.54486001451195	6.23371666503326	-9.78707356685384	1.24097423231492e-20	1.24227725525885e-18	36.1316160135606
PBLD	-1.5078022692212	9.28524792812725	-9.77894245166689	1.32596986302051e-20	1.31421993205612e-18	36.0666322626395
LYPD6B	-2.08724619726465	7.8287669943383	-9.77048819175075	1.4204697522666e-20	1.38054489854998e-18	35.999102896553
AKR1C1	-1.44232472864466	8.99730400763706	-9.76827339725645	1.44631163290675e-20	1.39886981654232e-18	35.9814182051347
SNX10	1.08499571910431	8.81811442338973	9.76680879405021	1.46365603598235e-20	1.40883930271166e-18	35.9697250632964
RNASE4	-1.15673636110982	11.0453257637338	-9.72716661168116	2.02014271535096e-20	1.87246654185377e-18	35.6536594783973
THBS1	1.19527766811819	8.62779432870009	9.72445754928983	2.06505839885463e-20	1.89653826621416e-18	35.6320906191827
CNTN3	-1.8464743682691	5.07963634877502	-9.71020723173278	2.31814941437154e-20	2.10962133750603e-18	35.518697420463
NNMT	1.27651131621738	10.1612418156284	9.70703575260398	2.3785340180144e-20	2.15477961876318e-18	35.4934758830827
FNDC1	2.39419467079168	7.68832705504105	9.70537587378167	2.41075729172287e-20	2.16438438285128e-18	35.4802776467092
CEMIP	1.81178669201373	6.80781580071982	9.69292516870321	2.66667381605169e-20	2.34164370487592e-18	35.3813248031028
SSTR1	-1.74446236866592	6.82277060292807	-9.679728827205	2.96736796851862e-20	2.58302930859615e-18	35.2765361507054
ESRRG	-2.30888337216075	7.08598785505476	-9.67087673135507	3.18768217804907e-20	2.76279588254201e-18	35.2062960885677
ELOVL6	-1.16458654948723	8.47184114237383	-9.65660342842729	3.57757737034675e-20	3.04794368220052e-18	35.0931277793918
RNASE1	-1.26844383442796	9.91006778753429	-9.60727004318367	5.32643909654268e-20	4.42492270339755e-18	34.7028209514875
ADAMTS2	1.17178584014406	7.09747909049821	9.60050453308771	5.62466980861017e-20	4.63421869292939e-18	34.6493968910481
SPINK2	-1.49844096240097	5.70330801458974	-9.59565335328022	5.84865257974738e-20	4.77942339996418e-18	34.6111045925823
ATP4A	-3.48051989286145	6.6799140731981	-9.59051160910677	6.09571130267988e-20	4.96010101902343e-18	34.5705326159559
TFCP2L1	-1.3088436889049	7.30919827414873	-9.58404073523133	6.42138983353776e-20	5.16315846816303e-18	34.5194931590044
ANG	-1.30614442193289	9.63642937651958	-9.58081897976168	6.58991670047184e-20	5.27746889040587e-18	34.4940897801412
CYP2C9	-1.27411410147967	7.3368645503455	-9.57901294346231	6.68629964236601e-20	5.33332291393665e-18	34.4798517295721
CDH11	1.1281799272274	8.50671799823594	9.54621529183994	8.70099051391689e-20	6.75203608833838e-18	34.2215957143712
HES4	1.16490279665418	7.61850338400402	9.53260301020583	9.70438492100423e-20	7.47274963474714e-18	34.1145809460568
KCNE2	-3.04963904862284	7.78621763270036	-9.52948461717304	9.94993972188542e-20	7.63248058129763e-18	34.0900794652324
OLFML2B	1.2853389480577	8.66335286333506	9.51827128108113	1.08849271322305e-19	8.25481538312073e-18	34.0020190602148
CBLIF	-3.94698004499021	7.92294735958406	-9.51654863711758	1.10360852297571e-19	8.33786650509312e-18	33.9884968867854
ERO1B	-1.29828604077182	7.38703495913257	-9.51140012372423	1.15003730520708e-19	8.65597627351536e-18	33.9480924364915
B4GALNT3	-1.11306353897134	6.96198747218026	-9.50612803478839	1.19958744496896e-19	8.92823057090091e-18	33.9067331716926
HAPLN1	-1.15831558094807	5.75933246033148	-9.49925484202268	1.26737677287729e-19	9.32873175359422e-18	33.8528361088343
SULT1B1	-1.38527471187571	7.95291677414948	-9.49775602921449	1.2826564442408e-19	9.40661709529126e-18	33.8410863931754
COL5A3	1.04677558856618	7.16191722451319	9.48621815947306	1.40655813175089e-19	1.00934409877364e-17	33.7506781154865
CLDN1	1.60838978240092	8.49046908101501	9.4795820183376	1.48312294151099e-19	1.06048587185684e-17	33.698711717221
LIF	1.07516023382203	7.88179579171429	9.45007232594111	1.87678434891022e-19	1.30923691461782e-17	33.4679190442568
C8orf49	-1.14844527778036	5.54304630686169	-9.44015127677545	2.03113980340322e-19	1.40710899667598e-17	33.3904348063746
SLC26A9	-2.28009053109696	7.08785063050628	-9.43519846250979	2.11284248898027e-19	1.44372762702642e-17	33.351773168541
GPNMB	1.33472539020447	10.0031405333635	9.40831054905531	2.61665429056427e-19	1.76052624622261e-17	33.1421221753951
BCAS1	-1.77470026660468	8.88571874432958	-9.4081289674456	2.62043265258648e-19	1.76052624622261e-17	33.1407076996702
C5AR1	1.12149940651628	8.36686156481818	9.39277498345187	2.96027836804191e-19	1.96250772207176e-17	33.0211698979538
SPP1	1.98099126087457	8.66879503695092	9.38396272328691	3.17470025207499e-19	2.09081163640768e-17	32.9526213325075
PRDM16	-1.15327266066088	6.52910514203088	-9.37492617980024	3.4105670378342e-19	2.23146936812022e-17	32.8823728031046
ATP4B	-2.8138181186252	6.40220081947537	-9.36402010879515	3.71846336098407e-19	2.41712191396955e-17	32.7976512169349
SH3BGRL2	-1.03439811200034	10.1366563573885	-9.36045863991886	3.82485813827913e-19	2.47823575360797e-17	32.7699989787375
ITGA5	1.41649930333598	9.20391091680073	9.32832319458189	4.93204492708209e-19	3.12482504699717e-17	32.5208095185518
RASSF6	-1.52753004106576	8.71319833267708	-9.31089783859126	5.6597030488308e-19	3.54102858564505e-17	32.3859279868716
IGFBP4	1.31298781484244	11.2217593336694	9.30418092909988	5.96777172772599e-19	3.72214198631782e-17	32.3339808439629
RARRES1	1.66831570171024	8.8880195269326	9.29107361628998	6.61757761341404e-19	4.10187372749729e-17	32.2326844048434
PLAU	1.11786822761123	8.94855773812678	9.28696349984903	6.83543026494872e-19	4.22383176958452e-17	32.2009402682243
IRX3	-1.68586993457112	7.49925669960078	-9.27693576754261	7.39721913050883e-19	4.55691459113592e-17	32.1235316841063
MUCL3	-3.12468157788874	8.9185528303485	-9.273449290254	7.6030744294164e-19	4.6693605261149e-17	32.0966312178796
SFRP4	2.14683879062198	8.52746034766052	9.26836165990261	7.91369460681067e-19	4.81580789431479e-17	32.0573890536634
LINC01133	-1.5723993691557	7.69243419862449	-9.2671445552363	7.98984853394985e-19	4.84741689388515e-17	32.0480033772362
UNC5B-AS1	-1.53026137266107	4.88113980626471	-9.25792698349083	8.590658606983e-19	5.14950826258702e-17	31.9769493122667
CYP2C18	-2.10237405925476	8.5373775591787	-9.25651330531375	8.68668090547189e-19	5.19152353458068e-17	31.9660561380662
PCOLCE	1.49836644039263	9.1526561162346	9.21627055939569	1.19143554153993e-18	7.0782584501991e-17	31.6564359719466
VSIG1	-2.86438394279804	8.97829116497073	-9.19850559629356	1.36936331562838e-18	8.06353615946933e-17	31.5200468274693
PLLP	-1.44639938259958	10.049778725988	-9.19733197193766	1.38200438603515e-18	8.11410844950434e-17	31.5110427113908
CPA2	-1.75122136104058	7.63356771999322	-9.18658767533916	1.50323932578686e-18	8.72358102654456e-17	31.4286481367243
GCKR	-1.29028774915816	6.58785024915049	-9.18377527857961	1.53667667939217e-18	8.89185080870247e-17	31.4070915830569
EPB41L4B	-1.02940195741524	7.77718605536886	-9.18331330582582	1.54223922703387e-18	8.89832033557497e-17	31.4035510681231
DNM1	1.28826525975505	7.19239036441333	9.18084912549894	1.5722488096437e-18	9.00896709211905e-17	31.3846678736194
MYRF	-1.08660923333447	7.56846510397063	-9.18063240800592	1.57491557976208e-18	9.00896709211905e-17	31.3830073165805
LRRC66	-1.4884667693235	7.06384472187174	-9.17153180364622	1.6910400573405e-18	9.61827073523127e-17	31.313299738994
SST	-3.04883135941823	8.07378269026913	-9.16814407443368	1.73640119923595e-18	9.8482969999725e-17	31.2873628960159
APOBEC1	-1.68462598336305	7.13507407878312	-9.15556745081839	1.91559609257087e-18	1.08034223575666e-16	31.1911319579824
RAB27B	-1.46720294826951	9.14710637693875	-9.15439513978091	1.93320487028752e-18	1.08721052550636e-16	31.182166525668
CSTA	-1.28307509841432	9.98972982344001	-9.13842081936439	2.18974983689136e-18	1.22460842135201e-16	31.0600784974256
SPOCK1	1.68682044433107	8.28510404842752	9.13651814103924	2.22247085274867e-18	1.23944537445352e-16	31.0455464727745
COL10A1	2.176948980074	7.91940430216941	9.11594538893408	2.60872787408587e-18	1.43882481451992e-16	30.8885507583037
EDNRA	1.20249564573864	8.53868205745072	9.11204991484962	2.6890228276493e-18	1.47791932379839e-16	30.8588507063928
OASL	-1.11635113147697	8.80227702677428	-9.10727250805116	2.79084550095032e-18	1.52510275263289e-16	30.8224384490985
GSTA3	-1.44398103790046	5.1515308045888	-9.08934936619472	3.20805654878986e-18	1.71733957655941e-16	30.6859491764156
GATA5	-1.61585560294829	5.60752128383215	-9.07089734133685	3.70212125873541e-18	1.96085105082385e-16	30.5456250731117
SYTL5	-1.90340005573866	6.93261949602639	-9.05220133662427	4.27952635384761e-18	2.2429423332561e-16	30.4036454342173
FSTL3	1.0493673257242	7.90330445957586	9.03252822265485	4.98352543831195e-18	2.57816958140681e-16	30.2544632503445
LIPH	-1.36715153284735	8.21720891953413	-9.02152376017919	5.42614802604643e-18	2.78556178537117e-16	30.1711134444893
CLEC11A	1.05723553420253	7.13616179347932	9.02003363677829	5.48900236731352e-18	2.81062190271059e-16	30.1598323660616
ASPN	1.72760763890393	10.3994144014549	9.01449257981572	5.72911832580691e-18	2.91850792322536e-16	30.1178947080912
CA9	-1.89349736556545	8.71314634869931	-9.00090234901448	6.36298186909555e-18	3.19281353386371e-16	30.0151119895236
FMO5	-1.27394858357326	7.34289314170063	-8.99944337686908	6.43502735052586e-18	3.22089206462196e-16	30.0040841731996
TENT5C	-1.15577737279739	9.03846023320366	-8.9883508849197	7.0098579392069e-18	3.43981288727601e-16	29.9202806667458
ADH1A	-1.27436013751586	6.51266419475135	-8.98224595006461	7.34762603250906e-18	3.57924138191883e-16	29.874188540723
KBTBD12	-1.23080546017684	6.1154982317004	-8.97902942979515	7.53201908428218e-18	3.66015907976732e-16	29.8499126017821
CAPN8	-1.93807627784718	9.6153585428008	-8.97537436134446	7.74711980720912e-18	3.74649965362642e-16	29.8223341303465
ITPKA	-1.7451632695469	6.08408354135394	-8.96505390737395	8.38786839174682e-18	3.99841697788483e-16	29.7445055336944
CYSTM1	-1.05902482506301	13.3208336151712	-8.96262864598435	8.5458987247688e-18	4.06407217027544e-16	29.7262251612255
CHI3L1	1.8046087209124	7.70527819986314	8.96229336724777	8.56797623152315e-18	4.06491592728258e-16	29.7236982724221
HHIP	-1.36415331206049	5.85407999519329	-8.95692042658386	8.92957779785226e-18	4.18686363210305e-16	29.6832130770976
CHN1	1.07544714544932	8.79730668141973	8.95558814928471	9.02155409991188e-18	4.21026887259524e-16	29.6731769515748
GDPD3	-1.38986082020075	8.19056482984313	-8.95095953597625	9.34845055465685e-18	4.33253075358298e-16	29.6383173785255
GKN2	-4.01071261668442	9.96480679118775	-8.9458604772949	9.72216156700232e-18	4.48496305836298e-16	29.5999292107708
COL5A1	1.04993292321493	9.33943120083939	8.94225616771454	9.99520878391965e-18	4.57926945223925e-16	29.5728033962527
CDH3	1.94337255559935	7.68506392338261	8.9419242534662	1.00207317800444e-17	4.58048107233489e-16	29.5703058115651
UGT2B15	-1.73752229635945	7.04153016379264	-8.93427729815248	1.06269576139992e-17	4.84652205899494e-16	29.5127819220664
VSTM2A-OT1	-1.25591761215369	4.15918148749762	-8.92944739469508	1.10284240135862e-17	5.0068044711113e-16	29.4764668077244
UPK1B	-2.10697363247435	7.54413257689113	-8.92736882434194	1.12057851603377e-17	5.07581503835117e-16	29.4608426395538
TNFAIP6	1.30798890745179	8.40705147479667	8.88653496071322	1.53228401061413e-17	6.77215412284891e-16	29.1544169740933
SHISA6	-1.29627778601415	5.36377018879515	-8.87626668234568	1.65747201867611e-17	7.27724721182332e-16	29.0775158762352
ALDH3A1	-2.09891367905584	8.45621495334055	-8.86323337960015	1.83104447744125e-17	8.00422303119022e-16	28.9799964308789
AKR1C2	-1.75725040229392	10.9856901400791	-8.85918446998424	1.8885432797932e-17	8.21967934885646e-16	28.9497215540925
NEUROD1	-1.45496300282434	4.95360450261774	-8.85213775567109	1.99290757709635e-17	8.61771114493435e-16	28.8970542931539
SULT1C2	-2.11766949193471	9.56536252593213	-8.84805880502078	2.05590630815527e-17	8.8518925151778e-16	28.8665815484591
RFX6	-2.30291493031695	5.31853213499536	-8.8391795968281	2.19994161005354e-17	9.43148414879697e-16	28.8002813717312
C16orf89	-2.34576735488362	7.49205999324563	-8.82956309379121	2.36721801683136e-17	1.01053458240897e-15	28.7285284962946
TWIST1	1.37693351703134	7.08777442494758	8.80726935472672	2.80499224000245e-17	1.18728857583698e-15	28.5623960513029
CST1	2.66340595120309	7.71634137674245	8.80070884259426	2.94844949669283e-17	1.23754522795151e-15	28.5135634256082
CTSK	1.08379878151526	11.0453006321915	8.78570158375596	3.30449026233852e-17	1.36975568410517e-15	28.4019543395196
SELENBP1	-1.15813786257241	10.0098270352341	-8.76022090675086	4.00900104501766e-17	1.64139488593658e-15	28.2127615366096
LIPG	1.1724060293647	7.9683155218428	8.74617508012663	4.45893286214246e-17	1.8071314743513e-15	28.1086375955531
CHGB	-1.91231817915337	6.65449875939952	-8.73515758263351	4.84652466756372e-17	1.95235956477451e-15	28.0270456880536
PTPRZ1	-1.83581576712016	7.29840185918958	-8.73438429909463	4.87494794284102e-17	1.95986611975141e-15	28.0213217367502
ADAM28	-1.23532958198134	7.78468239397028	-8.73038396561766	5.02464163133206e-17	2.01599900001802e-15	27.9917164349611
FBXL13	-1.01354139611327	5.42397804719457	-8.72706576957742	5.15225408342739e-17	2.06306558008599e-15	27.9671667070102
NTN4	-1.03466224155465	9.20404119066932	-8.72252264381619	5.33219168953127e-17	2.13085448734741e-15	27.9335650184531
GUCY1A1	1.3612474742651	9.18220884298676	8.71922802038111	5.46655705955806e-17	2.17154640653595e-15	27.9092051948858
TRIM50	-1.24444091659873	4.77962204716784	-8.70998030727788	5.86187260743123e-17	2.31024707624765e-15	27.8408641440572
ISLR	1.30091756192593	8.58085408686168	8.70111035067281	6.26757411395452e-17	2.46045296736242e-15	27.7753629787694
GUCY1B1	1.08428157109068	9.06985551051937	8.70044043159209	6.2993203398804e-17	2.46807617465255e-15	27.7704178080832
MFGE8	1.00018085788224	8.39389018523465	8.67479012009442	7.64222707080982e-17	2.95376502287034e-15	27.5812768980246
TMEM38A	-1.42059374600318	6.91953751855243	-8.6725772782361	7.77055846930001e-17	2.99181444449722e-15	27.5649783583744
LOC101926959	-1.6297964960798	4.14155572200696	-8.66562767155298	8.18761802568417e-17	3.14633974073364e-15	27.5138106947276
AQP1	1.31505839576091	10.2246347199644	8.65408801345387	8.92959083995044e-17	3.40532072774567e-15	27.4289123886419
PAIP2B	-1.30593116738309	7.10728298841858	-8.64541637146145	9.53058246861431e-17	3.60702819667537e-15	27.3651672867249
GALNT6	-1.47457551580137	8.99088965592664	-8.64395772801355	9.63553388751996e-17	3.63986837664221e-15	27.354449289935
FA2H	-1.23737733559763	8.72860995429296	-8.64327531630014	9.68502617458749e-17	3.65167436989484e-15	27.3494354245548
INSC	-1.43813173159464	5.56500260900635	-8.62399953278233	1.11917950230741e-16	4.16488714046406e-15	27.2079274403914
COL6A2	1.17663690157814	10.122295104641	8.61002887785278	1.24266613988889e-16	4.5734225710874e-15	27.1055064264973
SERPINE1	1.3382564865248	7.92359176092478	8.58864756599257	1.45821530588099e-16	5.27937226745809e-15	26.9489863486721
PIK3C2G	-1.9479606933996	7.50481012383691	-8.57900349391863	1.56716881553823e-16	5.62155062150556e-15	26.8784787789003
TMEM171	-1.10005719002489	7.30830635308776	-8.57881407447863	1.56938748829013e-16	5.62155062150556e-15	26.8770945055279
PLA2G7	1.22075704412518	8.5828660126989	8.57764419665794	1.5831593014543e-16	5.66007720971725e-15	26.8685455470949
C3	1.60454343215664	11.9516611048812	8.57508026459886	1.61376141498723e-16	5.73874196970857e-15	26.8498123643591
GPAT3	-1.18729289808954	8.21594831591094	-8.54785299751965	1.97710458042621e-16	6.92021167914564e-15	26.651125842655
SLC14A1	-1.02689965089962	5.31053643623973	-8.53788032272232	2.12952542343938e-16	7.41482234829214e-15	26.5784652582434
FCGR1B	1.27870222055265	7.86497046781951	8.47837485504843	3.31274242762174e-16	1.10910394888654e-14	26.1461784376953
CXCL8	2.11161925087538	9.50010879213868	8.47196007159882	3.47391674213137e-16	1.15533699492047e-14	26.0997073044429
LIFR	-1.13942720139805	7.49634652965386	-8.46641979692492	3.61934262194239e-16	1.19773320056047e-14	26.0595918730148
NOX4	1.08029291191219	5.75985229726368	8.43460998212285	4.57857995721153e-16	1.49296008669922e-14	25.829633768738
TMED6	-2.27757820186611	6.53248360327863	-8.42792148253677	4.81021934165897e-16	1.56594148681877e-14	25.7813612374533
PLAAT2	-1.2017575657443	6.62825490990088	-8.42539823099679	4.90058401379323e-16	1.59018788557786e-14	25.7631575191448
SALL1	-1.13832899959858	4.90777320535251	-8.41909650325121	5.13366258236026e-16	1.65242859423529e-14	25.7177116469774
ABCC6P1	-1.21414056325911	5.68305237907183	-8.41874046636218	5.14715339249924e-16	1.65411168653655e-14	25.7151447678022
GEM	1.15295465565532	10.6863377752437	8.40461191778096	5.71175953066665e-16	1.81516091370599e-14	25.6133472817514
CAP2	1.34648298094138	7.92106544890498	8.39980190728598	5.91761734147707e-16	1.87760090005883e-14	25.5787190125002
EFNA3	1.22703294736674	6.74493567985547	8.39797769315271	5.99759356165628e-16	1.89696399206825e-14	25.5655898764999
SH3GL2	-1.76920833436571	4.77748323487245	-8.38768699805189	6.46917995469935e-16	2.03646936907289e-14	25.4915650186856
ENTPD3	-1.21070478762862	6.40995880665748	-8.38491070492741	6.60256772892749e-16	2.07519636579054e-14	25.4716053841552
CCKBR	-1.34913753471408	6.17438261448595	-8.38419992482053	6.63715224751179e-16	2.08279663240491e-14	25.466496136752
HAPLN4	-1.36949504805135	5.29205840320701	-8.34992727959644	8.53541213685433e-16	2.62097371766811e-14	25.2205105162796
GUCA2B	-1.66530798126455	4.85677880832518	-8.34498825363405	8.84996322273298e-16	2.70511623942499e-14	25.1851220425714
FKBP10	1.54135483326453	6.64565496361491	8.33842525885975	9.28573073663074e-16	2.82537408933258e-14	25.1381213292937
AMIGO2	1.11477672614757	9.76685546459531	8.31223407794783	1.12461988405362e-15	3.37066088302957e-14	24.9508225973711
HS3ST3A1	1.16537069461479	6.19131428389325	8.31127555019701	1.13252232907994e-15	3.38927198064417e-14	24.9439761222246
NCF2	1.0877275571211	7.98617268812538	8.30664269355525	1.17149768443842e-15	3.48507505797053e-14	24.9108931555566
NKX2-3	-1.43602138159968	6.14643411925857	-8.29976398776166	1.23182461084468e-15	3.64827818546173e-14	24.8617975816448
MFSD4A	-1.6902407992157	7.6426561607714	-8.29043626468288	1.31856026714256e-15	3.88790796884554e-14	24.7952700928244
GREM1	1.69308225230963	11.3934313346236	8.28907254010947	1.33173686872771e-15	3.92098586011726e-14	24.7855482787101
MRAP2	-1.43491450338228	7.96117102704264	-8.28827563993518	1.33949684322153e-15	3.93267101074671e-14	24.7798678234514
BEX5	-1.31745327136141	8.4282524103702	-8.28666948404842	1.35527315882416e-15	3.97275606337022e-14	24.7684200551318
PPP1R36	-1.2571083751092	7.60660802994363	-8.26828460394938	1.54947387532737e-15	4.46359949034952e-14	24.637498821957
XK	-1.32822132668255	9.01158377501375	-8.23553932964412	1.96580946020084e-15	5.56682760999733e-14	24.4048436431201
AKR1B10	-2.64062054817145	11.2072531308842	-8.22766946030951	2.08131810911923e-15	5.87730181419972e-14	24.3490293085992
VCAN	1.02629633198141	10.5123295182727	8.21965153909896	2.20589415685322e-15	6.20283804976943e-14	24.2922053256026
ACADL	-1.02268631667373	4.90107175234437	-8.20901343926077	2.38261608579289e-15	6.64801445091666e-14	24.2168747551385
PTPRN2	-1.02076661942431	8.2389347495414	-8.20020099418199	2.53954706154862e-15	7.0421428974051e-14	24.1545264315809
LINC00261	-2.51396858934583	8.02805008510399	-8.19928170530275	2.55649447485176e-15	7.07933276362477e-14	24.1480252760545
GKN1	-4.24575224551796	9.79067917797766	-8.19077169088478	2.71878025938601e-15	7.49761702109743e-14	24.0878684747005
LOC101928881	-1.15848610794491	7.05321746201031	-8.16460313520416	3.28430416648499e-15	8.86186707778921e-14	23.9031733013811
VILL	-1.39565082369525	9.27947609050963	-8.16066432493092	3.37893593961062e-15	9.09269844716993e-14	23.8754113503364
CDH13	1.20284713341086	5.79465066331725	8.15987725872437	3.39816597160196e-15	9.12882041564654e-14	23.8698650515146
PLK1	1.00353066446917	7.46846042896035	8.15515075851559	3.51594145655794e-15	9.3731909323231e-14	23.836566663718
STX19	-1.35065326422637	6.53257157565745	-8.15130102785404	3.61484178823806e-15	9.59850761834406e-14	23.8094556951676
WASF1	1.15717170562547	7.47037038584684	8.11767463085421	4.6041503506253e-15	1.20654049960562e-13	23.5730514059553
KLF4	-1.00540542583363	10.9406209745111	-8.11086783748256	4.83479853589638e-15	1.26367495414075e-13	23.5252856267581
GCNT2	-1.06682353891417	6.8906462837169	-8.10859051399837	4.91448487448272e-15	1.28282792271211e-13	23.5093114439678
STK32B	-1.25082588940773	5.51380452901801	-8.07655549157539	6.18296179617439e-15	1.59934209458924e-13	23.2849563292369
LINC02381	-1.43703382495092	9.81393423372506	-8.06199621979055	6.8615615137745e-15	1.75671768628234e-13	23.1832097529492
ERICH5	-1.51840958614315	6.11775370369556	-8.05743391669307	7.08896884425963e-15	1.80800312396079e-13	23.1513545020075
ANGPTL2	1.01376913512599	8.68876496999925	8.05634907944053	7.14412836889639e-15	1.81635788273839e-13	23.1437818472982
FLNA	1.22825706747413	10.7759078718039	8.0562547685617	7.14894366713878e-15	1.81635788273839e-13	23.1431235505895
C1S	1.16635974828779	11.2388808492908	8.04722209189607	7.62529782617027e-15	1.93003903638123e-13	23.0801014300316
EYA2	-1.61654160538665	6.7631344589886	-8.03810548759927	8.13783947581244e-15	2.05198594641361e-13	23.0165471794889
DPYSL3	1.31109513897908	8.55130533637206	8.02580780251976	8.88347829374202e-15	2.23156987351329e-13	22.9309019291575
APOC1	1.23430042924999	9.84298762157177	8.02418223909179	8.98695746894209e-15	2.25473528177556e-13	22.9195882783695
KCNJ8	1.06994633039933	7.7303626877395	8.00997782035516	9.94331504782778e-15	2.47605858921095e-13	22.8208007269798
PLA2G1B	-1.11211687187261	5.13041503372892	-8.00242508795223	1.04920552926781e-14	2.5997702848355e-13	22.7683269703505
MUC5AC	-2.47006759029495	9.55714201705199	-7.98739370682468	1.16746321573668e-14	2.87147187251403e-13	22.6640043627439
SOX2	-1.0187540039913	6.36052080868271	-7.98485490414894	1.18869660788006e-14	2.92010978973824e-13	22.6463987506981
GC	-2.43101209871304	5.95083497719953	-7.97602960579119	1.26551653295025e-14	3.10121254665814e-13	22.5852313441897
FBXO32	1.00976572053072	7.84351064495128	7.96484478188112	1.36994993734038e-14	3.34077560237414e-13	22.5077831043958
EPN3	-1.16155674180467	7.53855888948995	-7.96239382703419	1.39394697912921e-14	3.39515966777932e-13	22.4908225884624
CLDN23	-1.23642414501711	7.82064043616961	-7.9555507916883	1.46316498757617e-14	3.54220389555773e-13	22.4434897698
TREM2	1.42419653131947	7.44027864560433	7.93152268370841	1.73417316021913e-14	4.14813391167827e-13	22.2775310144679
CYP3A5	-1.47133392113031	9.3484581145902	-7.93117829130603	1.73839730554942e-14	4.15327594921299e-13	22.2751550867834
HYAL1	-1.50752406143262	7.65790514303445	-7.93011395927931	1.75151616918954e-14	4.17505470606833e-13	22.2678128600912
SOX21-AS1	-1.56396006639751	4.63183022239696	-7.92308704072841	1.84061537744296e-14	4.3610604108622e-13	22.219356706188
ADH1C	-2.50633302784326	10.2312578481588	-7.91771048176213	1.91179603310179e-14	4.5136873088126e-13	22.1823029071636
SIGLEC11	-1.11988798660452	5.65420729649329	-7.89602798367194	2.22747786441735e-14	5.19770796311186e-13	22.0330651718153
CA2	-2.02285000906392	11.8176409065831	-7.87912970882641	2.50869942813373e-14	5.79984656474197e-13	21.9169705176038
COL11A1	2.1684811677722	6.49309954423627	7.86471962285919	2.7759858205672e-14	6.3590402875945e-13	21.8181185389046
RHBDL2	-1.24243356738684	6.81940432900335	-7.84909841683132	3.09752666352238e-14	7.0312450487961e-13	21.7111128369275
C4orf19	-1.18027530082788	8.55221754241887	-7.84469321900006	3.19466425937761e-14	7.19464264758145e-13	21.6809661883974
GAS2	-1.30171343886295	6.73690501508251	-7.82358744597756	3.70338263357044e-14	8.2844048834317e-13	21.5367081164205
CPXM1	1.48825940658567	6.78188039948057	7.82321362483875	3.71307801277074e-14	8.28959543244561e-13	21.5341556998908
LOC101927391	-1.01826098058511	5.57974784475923	-7.82317874730802	3.71398386839004e-14	8.28959543244561e-13	21.5339175640156
NQO1	-1.18363213362361	11.4909353935348	-7.79898241385656	4.39796974048521e-14	9.69413010934553e-13	21.3689045061614
FAM3B	-2.4794077926605	9.6435108351948	-7.79610018607303	4.4873082223127e-14	9.87257119988161e-13	21.3492742713411
RENBP	1.1981729768479	5.35883784473007	7.79563470742689	4.50190330911612e-14	9.89380967637913e-13	21.3461045128296
GXYLT2	1.17034479732895	7.69010835425626	7.79169170215281	4.62742966139079e-14	1.01585273301212e-12	21.3192596911698
BHMT	-1.12485137709228	5.79283946253585	-7.77912894884941	5.05084304890639e-14	1.09796882391047e-12	21.233798590258
FAM83D	1.12471933587866	10.0066957383125	7.77856547969765	5.07070434698389e-14	1.10109079968508e-12	21.2299679137185
KLHL23	1.07564087022173	7.80003975708085	7.77722551956377	5.11824557295181e-14	1.11021012585123e-12	21.2208592048445
SLAIN1	-1.15094968936401	7.47376500531671	-7.77699836443173	5.12634841552114e-14	1.11076430332412e-12	21.2193151801714
TREH	-1.01920160683706	3.92711287261361	-7.76974355128799	5.39189725225833e-14	1.16452184344621e-12	21.1700206161731
C1orf116	-1.28897518682402	9.29414317120471	-7.76602312653502	5.53329413359094e-14	1.18992569117749e-12	21.1447548738095
KRT20	-2.80638494815124	9.47586405018395	-7.76393136022633	5.61439279722644e-14	1.20607036688059e-12	21.1305535422356
SCN3A	-1.40202043313671	5.5198528727728	-7.75888860064163	5.81475452813666e-14	1.24510374767726e-12	21.0963294214037
SMIM22	-1.00574051405177	8.86434568217515	-7.75798585172581	5.85136008473471e-14	1.25160342154352e-12	21.0902044455607
GSTA1	-1.4236562674391	8.89261642193469	-7.75632017229084	5.91949932156418e-14	1.26347863450998e-12	21.0789045586169
ZBTB7C	-1.41599752888093	6.68327029324831	-7.7148639849113	7.89173518492896e-14	1.65272416461781e-12	20.7982637997313
MGAM	-1.65355482921387	5.8126193714332	-7.71408536665662	7.9343874002424e-14	1.65818757975212e-12	20.7930038646417
EGR2	1.06741144027663	8.30021477495062	7.71181521060877	8.06004712606635e-14	1.68093961990598e-12	20.7776701996139
AKR1C3	-1.33041998470442	12.074225067297	-7.69522660254705	9.03979859671251e-14	1.86389553099436e-12	20.6657278830299
ALKAL2	-1.38420025806484	5.59487241735719	-7.68655762536168	9.59761215913258e-14	1.96637097907444e-12	20.6073017078161
CXCL17	-2.6024763939433	9.29678545387666	-7.6864391144653	9.60546834591082e-14	1.96637097907444e-12	20.6065033307903
AADAC	-1.9454305413293	8.71354429791474	-7.6850289017385	9.6994406316415e-14	1.98155613149076e-12	20.5970038180214
CIDEC	-1.01142684161972	7.90629333097775	-7.67466936888236	1.04181221384667e-13	2.11972787941302e-12	20.5272605561297
CDHR2	-1.01261488011478	8.26506679214604	-7.65775787077837	1.17057459442477e-13	2.36489141826219e-12	20.4135624952456
FBN1	1.04586493093113	9.47960333950236	7.61331506588728	1.58856991819826e-13	3.15836726238803e-12	20.115685890625
ARL14	-1.88543905285925	9.61862209545243	-7.61229714745038	1.59969389543602e-13	3.1773285198933e-12	20.1088789301282
PLPPR4	1.01731312266199	6.53685407684923	7.60945830054236	1.63112459560882e-13	3.2365456420896e-12	20.0898988695385
TREM1	1.41056114397021	6.60457101143779	7.60024722324853	1.73735756832028e-13	3.42021985008262e-12	20.0283526448045
SCGN	-1.3607546424648	6.01649015970764	-7.59242310706168	1.83293010876534e-13	3.59775428505792e-12	19.9761188418443
PLA2G2A	2.21644146520527	9.72481274215007	7.5886446398709	1.88092209835653e-13	3.68473007154561e-12	19.9509086305561
IL1R2	-1.4824417592066	9.35600952300764	-7.5842842024143	1.93784688175941e-13	3.78883129098682e-12	19.9218274882124
SLC16A9	-1.43833415993351	6.77016758994127	-7.57897732624664	2.00942216227013e-13	3.91348648937843e-12	19.8864516256693
AEBP1	1.16174837007127	9.87584994511882	7.57791144423782	2.02410913554116e-13	3.93825937829635e-12	19.8793487127817
HOMER2	-1.06892266192126	6.31795085524159	-7.56430866503704	2.22109832426182e-13	4.28819764224164e-12	19.7887690512341
MMP11	1.08620778806203	7.20576935821735	7.56402360020342	2.22542242768644e-13	4.29240678465416e-12	19.7868721738218
AXDND1	-1.27774120975942	5.59957657339098	-7.55572657660043	2.35497897373007e-13	4.5205210002924e-12	19.7316863256775
C1orf210	-1.14830688749978	7.91945914466948	-7.5519917936409	2.41569656320866e-13	4.63031984070674e-12	19.7068604928285
HOXA10	1.70486841109246	7.07676846104548	7.5517428349678	2.41979837544159e-13	4.63162364003022e-12	19.7052059528573
CHSY3	1.01300699824995	6.45063750001164	7.54905732732528	2.46448319319976e-13	4.7081505735737e-12	19.6873611722725
CYP4F12	-1.21203674569546	8.34215218536037	-7.5451797934771	2.53044067069034e-13	4.8249478731325e-12	19.6616042145962
ITGBL1	1.28889760770786	7.51452231327571	7.54447543571419	2.54260724500896e-13	4.84353374427445e-12	19.656926535834
NRG4	-1.28875214780077	4.57365114833212	-7.52626064327509	2.87805364087028e-13	5.44112482944891e-12	19.5360783668081
KLK11	-1.81046565029864	8.31559454090861	-7.52591427162902	2.88483765374452e-13	5.44880515713386e-12	19.5337825128911
TNFRSF17	-1.87118198687083	7.35770747372307	-7.51122688804784	3.18747303666678e-13	5.96972850019697e-12	19.4365054544054
SFRP2	2.03092579324207	10.1463776496112	7.50216669923988	3.38954207184066e-13	6.33041248323899e-12	19.3765716763466
PSCA	-2.65631088743957	8.96348052782803	-7.49917117657325	3.45908804425657e-13	6.44826831788275e-12	19.3567684174769
PWWP3B	-1.11074066365996	4.99592535260888	-7.49509726636915	3.55593162815813e-13	6.597688691781e-12	19.3298458291763
CKMT2	-1.27131994766389	6.78395862983331	-7.49507981114317	3.55635226214564e-13	6.597688691781e-12	19.3297305000661
RASSF10	-1.14163908408358	6.91870103098497	-7.49496936455298	3.55901492788746e-13	6.597688691781e-12	19.3290007688833
FAM124B	1.01064306462632	5.49196449303029	7.49454051702434	3.56937229306505e-13	6.61076805545378e-12	19.3261674112995
PTPRH	-1.0882349236002	8.38120125885146	-7.476667014433	4.02849841161417e-13	7.37919182972802e-12	19.2081906398728
AQP4	-1.47310446259545	4.65780917314945	-7.46950250567431	4.22845661559102e-13	7.73131779915505e-12	19.1609616101116
HOXC10	1.4578250202886	7.00678424470789	7.46509765777677	4.35621499943402e-13	7.95039020088137e-12	19.1319419510511
ARX	-1.02572777137098	5.77254867194235	-7.45859408986682	4.55182636552589e-13	8.26970196589781e-12	19.0891199966256
BCL2L15	-1.01198709782803	8.16062359275157	-7.38223277345512	7.60745291758845e-13	1.3244244770699e-11	18.5885035734371
MLPH	-1.19575422697971	11.1883926479837	-7.3721642511813	8.13806844596593e-13	1.41189140690367e-11	18.5227955276072
FCGBP	-2.19215109282754	9.30612760512713	-7.3541531801086	9.17968327800391e-13	1.58163888906124e-11	18.405428712845
PRSS16	-1.10887755804909	7.63098590117161	-7.34862882535466	9.52471169301364e-13	1.62847355086103e-11	18.3694750056919
PDIA2	-1.33528456687407	5.75453099242869	-7.34324727615906	9.87308896983282e-13	1.68372329016204e-11	18.3344710567171
DNER	-1.48628578529194	5.96228480025676	-7.34044214381901	1.00596246205364e-12	1.71261687523604e-11	18.3162332150108
PLEKHO1	1.10015298724895	8.56809992657531	7.33764966147202	1.02487647125933e-12	1.74333490493485e-11	18.2980830422367
POU2AF1	-1.26654787537617	8.10533475126851	-7.31826448056473	1.16618119861842e-12	1.96037899055747e-11	18.172235342011
RPSA	1.33281914563328	5.01530072694654	7.29740555336124	1.33967752310571e-12	2.23327924147373e-11	18.0371120615219
SCG3	-1.58478929223441	4.23001849871785	-7.28649983556089	1.44026057615833e-12	2.37916311842129e-11	17.9665859279346
PRSS12	-1.10901497255426	6.74890303316216	-7.27818451113735	1.52191370875429e-12	2.49347253379457e-11	17.9128673391694
C6orf58	-2.49212442410151	7.1247250508318	-7.26619487692428	1.64772611164854e-12	2.68204264075736e-11	17.835496996009
JCHAIN	-1.75942497991677	12.3234747740197	-7.25405015199246	1.78559283718949e-12	2.88068929841828e-11	17.7572282688662
ANKRD22	-1.05610815085483	9.62188016061954	-7.24874278933227	1.84934991548403e-12	2.97874776008897e-11	17.7230564757209
SLC2A10	-1.06317410850796	9.50037913769608	-7.24579940836962	1.88566904335979e-12	3.02993418275331e-11	17.7041138300621
CHGA	-1.95909143434918	8.28582842426809	-7.23487799734079	2.02667019797553e-12	3.23314454451538e-11	17.6338802041411
EEF1A2	-1.04045410649585	6.88653656846634	-7.23111632172864	2.07759825711343e-12	3.29861972289198e-11	17.6097089020718
SPINK13	-1.06477399705975	5.27027063546633	-7.21636177260762	2.28979950597172e-12	3.60409401800784e-11	17.5149968049939
UBE2QL1	-1.06543747221309	5.92059334970588	-7.20585114428206	2.4538329107303e-12	3.84414622110574e-11	17.4476204297524
WNT2	1.07175989948864	6.87956443445503	7.20174761660697	2.52096633204886e-12	3.94006767634271e-11	17.4213366237697
PDE3A	1.00486041986896	7.06978762134905	7.18284767440614	2.85424268754738e-12	4.37891132930162e-11	17.3004321641232
CHRDL2	1.64034572613262	7.66669917794237	7.16280370409368	3.25507722494612e-12	4.95212014594576e-11	17.172484242076
CST2	1.28487128206649	7.56954345061785	7.15522079219554	3.42074137516154e-12	5.17270869124692e-11	17.1241536750366
AHNAK2	1.12989211991187	7.81524568082537	7.15260151987729	3.4798702460448e-12	5.25418417768197e-11	17.1074688758616
THBS4	1.72282207204733	8.91235906487335	7.14330847480135	3.69788201641879e-12	5.55820539419825e-11	17.0483111715115
CCL28	-1.06507328979661	7.81169514970418	-7.14179858931857	3.73455015747628e-12	5.60910943006997e-11	17.0387053021378
TRNP1	-1.01852302279306	8.91021437169834	-7.14123907379733	3.74822883727476e-12	5.62543399933118e-11	17.0351460820056
ANXA10	-2.67459734877345	11.0723866276881	-7.14058090474683	3.76438243107733e-12	5.64544574176773e-11	17.0309595851792
CKM	-1.31627960271529	4.61186082212378	-7.13464696370882	3.91314693274402e-12	5.84665035376627e-11	16.993228673293
MFSD4A-AS1	-1.03515959363736	4.99162455897124	-7.13209952808713	3.97877180071138e-12	5.9314214610605e-11	16.9770384709644
CYP3A7-CYP3A51P	-1.12332277362666	8.04634299339181	-7.12460263939692	4.17824555107661e-12	6.19190630481901e-11	16.9294187245741
PLEKHA4	1.03743182031564	5.77293904164449	7.12330469608983	4.21376572906794e-12	6.23760092837306e-11	16.9211783160625
PLAC8	-1.39788421435703	11.4519037489717	-7.11726434499108	4.38301528892287e-12	6.47141217548118e-11	16.8828449181418
SILC1	-1.14265616055003	3.49204430366949	-7.10943962065724	4.61223488656719e-12	6.78982019587953e-11	16.8332259504245
HOXC9	1.10445540167565	5.6537475189828	7.10799675540108	4.65577172079303e-12	6.84384769618188e-11	16.8240810430705
SULT2A1	-1.38313837649939	5.1449858578269	-7.08840111889311	5.28863314518035e-12	7.68826745180378e-11	16.7000298601855
SOWAHA	-1.41171070940477	7.73698030679944	-7.0879047481526	5.3057163352691e-12	7.7030998367239e-11	16.6968911020612
ALDH1A1	-1.23377333629206	11.4819575721997	-7.06210406479727	6.27251142902976e-12	8.97013938004321e-11	16.5339840112714
ETNPPL	-1.64004559284649	5.1297340116526	-7.04188898984042	7.14922672048635e-12	1.01442004373393e-10	16.4066761456369
ELN	1.09459514999427	7.4182760278704	7.02690152851028	7.87595553953459e-12	1.10967280687559e-10	16.3124783561216
PLCXD3	-1.24356525816325	5.43561502964902	-7.00747222045683	8.92701051046252e-12	1.24375558406382e-10	16.1906021385065
CPLX1	1.05261604098124	6.24396190855933	7.00063289611399	9.32886814882801e-12	1.2961364969305e-10	16.1477647140643
LINC01127	-1.14527471878592	4.14104539509304	-6.97169698786301	1.12350749177546e-11	1.5343617662235e-10	15.9668987159792
CTSE	-1.95952144966918	12.1310962206121	-6.96660391995041	1.16081192246481e-11	1.57884616166223e-10	15.9351263444794
ANO5	-1.16828186173937	7.06167072359795	-6.9606847193663	1.20569872268111e-11	1.63545353162592e-10	15.8982236931202
KCNJ13	-1.11461322709019	3.97313591993548	-6.95903153478748	1.21853709623776e-11	1.65063133990367e-10	15.8879215842158
SERPINF1	1.00863980864683	11.1508227938406	6.94882530554874	1.30082479052813e-11	1.75025625881476e-10	15.8243632289635
GGT6	-1.24819051283765	7.73856147554529	-6.94131345506306	1.3648541842793e-11	1.82536710911529e-10	15.7776317833831
FOLR1	-1.37058105551907	7.71309429958461	-6.90945349007899	1.67262369694843e-11	2.20458189839397e-10	15.5798822455989
EPHX4	1.13561494604206	5.56840104646161	6.90412974806836	1.73031240460476e-11	2.27313547589185e-10	15.5469101267165
ABCA8	-1.25144758216712	7.06130395318079	-6.89691587754511	1.81161216081418e-11	2.36937341675971e-10	15.5022643635973
TFF2	-2.58150458507331	11.2411900630633	-6.89650939772622	1.81630319921482e-11	2.37364271223759e-10	15.4997498299151
PTGS2	1.25137412723357	7.54642018922161	6.87626730202849	2.06563484038875e-11	2.67503720177381e-10	15.3746810501441
HGD	-1.01325762779246	6.91524650992962	-6.87227873181508	2.11858786695635e-11	2.74006767986647e-10	15.3500720880296
SLC28A2	-1.79947850340608	6.33081530846045	-6.85807373507711	2.31823257902616e-11	2.96950316472698e-10	15.2625228207943
SLITRK6	-1.0602263665829	6.00838521886781	-6.85734468910136	2.32896304312697e-11	2.97943572437349e-10	15.2580334624134
SMIM24	-1.81725054806969	9.85539617832928	-6.8448201568314	2.5211091156699e-11	3.20870229336022e-10	15.180969509683
MMP9	1.1585885823486	9.39115922521849	6.83539830994059	2.67583651195968e-11	3.38854666704267e-10	15.1230716499983
PGC	-2.76883105991396	11.4406396475397	-6.83178294341231	2.73765268064745e-11	3.45589812857772e-10	15.1008721307513
LIPF	-3.21119859471353	9.76112699733125	-6.78833623333764	3.59962210495649e-11	4.4568975982272e-10	14.8348401853171
MYL9	1.20819861179822	9.93679501084705	6.76942601670827	4.0533616686309e-11	4.98172829758498e-10	14.7194799966198
SYT4	-1.00649340191512	5.8223030266799	-6.7645079586487	4.18028699121194e-11	5.12513936626174e-10	14.6895206597615
BCL2A1	1.11478233181742	8.39856646188705	6.76031645507606	4.29153482309978e-11	5.23907431056589e-10	14.6640012527641
B3GNT6	-1.28118555914051	6.32515272961387	-6.74283753128812	4.78762059109175e-11	5.81279271402352e-10	14.5577219386019
IGSF9	-1.09875027513122	6.86408990293553	-6.74249064251617	4.79801488531697e-11	5.82188218296552e-10	14.5556149737514
IL24	1.15809617946103	5.63626254152784	6.727775754425	5.25993606896566e-11	6.3324822631847e-10	14.4663196648132
DHRS9	-1.06214721854186	8.05831220316417	-6.72688166912577	5.28936791028113e-11	6.36408863772467e-10	14.4608991525698
ZNF793-AS1	-1.03002828644933	5.33005757916832	-6.71764755294595	5.60295442144384e-11	6.71315083612969e-10	14.4049504433497
LINC01503	1.07541061671119	5.57024180947404	6.65901469314839	8.06523591967899e-11	9.41539873748647e-10	14.0511639557065
GHRL	-1.24638201027433	6.63129653510437	-6.65581104362589	8.22677929234633e-11	9.59279838159964e-10	14.0319064460432
MAMDC2	-1.42635021887249	7.30677012294272	-6.65065616394902	8.49339977708011e-11	9.86920237590951e-10	14.000935791855
KRT80	1.29402986598678	5.84354327078917	6.62837778838967	9.74652144284897e-11	1.12405014865944e-09	13.8673128336825
NR0B2	-1.1797375749736	7.54497307257539	-6.62497114396044	9.95348420123583e-11	1.14462209760449e-09	13.8469126007028
SCNN1A	-1.1844618886207	8.37526558874577	-6.62233866664842	1.01163611221251e-10	1.162017590511e-09	13.8311542555254
PDGFRL	1.28657337740602	6.78516968917937	6.61215235249869	1.07716044787539e-10	1.23233310439504e-09	13.7702260948002
TPH1	-1.06263686380022	5.14504516648346	-6.59177400393632	1.22098235589569e-10	1.38814808332695e-09	13.6485667285546
SALL4	1.35977450638635	6.30613215781484	6.59057417553259	1.23001367665787e-10	1.39762223725127e-09	13.6414133340217
FOXA2	-1.11857706961116	7.95571130232267	-6.55139467774017	1.56376272385555e-10	1.74321233264544e-09	13.4084133391187
PTPRR	-1.01226655697671	6.73988455809147	-6.54221406192721	1.65398292238689e-10	1.83560931757805e-09	13.3539817882828
CST4	1.02073947608823	8.50693408238031	6.53304704017629	1.74915535032488e-10	1.92946772831154e-09	13.2996936219364
GPR155	-1.05178196543297	7.91531593274004	-6.52724425396367	1.81215340971799e-10	1.99346831955845e-09	13.2653612982246
DEFB1	-1.55255396559399	7.50602731233982	-6.51940516887592	1.90080217599454e-10	2.07956067571512e-09	13.2190211375295
MS4A8	-1.35857524303897	7.2840100283672	-6.51131498267002	1.99674573709649e-10	2.18095179500321e-09	13.1712448135007
TMPRSS2	-1.17223017169551	8.65738465255066	-6.50181014698299	2.11554122251495e-10	2.2981687908829e-09	13.1151769224951
TNFRSF11B	1.15957030849951	6.21667465934007	6.49798982056932	2.16521702733233e-10	2.34958320348079e-09	13.0926603393868
CXCL9	1.32538882520319	9.38390161466406	6.4792646787968	2.4257185497316e-10	2.62231701318447e-09	12.9824546781972
IGF2	1.27357320863194	9.22823592636644	6.45597746181601	2.79282501309382e-10	2.97104939357871e-09	12.8457664507351
KANK4	-1.17378955721142	5.44302706896944	-6.42700507746584	3.32618521349225e-10	3.47747019108765e-09	12.6762776731191
CLDN7	1.46807532832465	10.1748470240471	6.41026806161906	3.67850953110484e-10	3.81988793165197e-09	12.5786542586842
CLDN18	-2.02067673249252	11.1155428125161	-6.40838629184293	3.72033788492308e-10	3.85932045565e-09	12.5676915220502
DUOX2	-1.82819232045854	8.51974383860533	-6.40453040202644	3.80750794380911e-10	3.94157789777674e-09	12.5452363927021
S100A9	1.18264885292728	9.18385881146551	6.31891323834643	6.34961485570864e-10	6.33411255735638e-09	12.0495370987917
IGFBP2	-1.173054600533	10.6269623203399	-6.31817336707267	6.37758760231068e-10	6.35568349357203e-09	12.0452777025971
CXCL14	-1.38877349899042	9.40462563696949	-6.27120095595813	8.42352427910307e-10	8.20668513829307e-09	11.7757140351984
CXCL1	1.26695834906289	9.31129931506609	6.2645759695182	8.75949661562228e-10	8.50764255682826e-09	11.7378302651955
LTF	-2.48937891292702	9.61340563168057	-6.25359692984217	9.34536158896424e-10	9.03009094462611e-09	11.6751225130882
MSMB	-2.61023012458569	8.02346427220933	-6.24798537356732	9.65944090366194e-10	9.32008030516703e-09	11.643107221889
MUC1	-1.02267229949635	11.3035642761097	-6.24237728653519	9.98363655272547e-10	9.60049891556756e-09	11.6111358029811
CLEC5A	1.16052360760333	5.36519082832077	6.24166417195183	1.00256160441465e-09	9.62699562685168e-09	11.6070720986693
CCDC80	1.17090128302481	8.8327091136954	6.23153203674419	1.06410632671806e-09	1.01643476942854e-08	11.5493759152746
KIAA1324	-1.56393593138866	8.76812280130504	-6.2200203436723	1.13852173086339e-09	1.08235249637303e-08	11.4839194954572
IL13RA2	1.22082449361272	5.38051146034101	6.21397732467594	1.17959932429987e-09	1.11710540231297e-08	11.4495990848148
ZIC2	1.69638064046528	5.31944275092377	6.19958989822702	1.28332075011056e-09	1.20512967814087e-08	11.3680007077753
AQP9	1.18346870891834	7.09430780606581	6.15944354354787	1.62221135602249e-09	1.49531738300766e-08	11.1411521928393
GAST	-1.74280509589999	7.7974833466365	-6.15375243920249	1.67684102239028e-09	1.5407083115776e-08	11.1090948552987
HOXA13	1.15223386185035	6.5839497626235	6.15149206520661	1.69903418120263e-09	1.55823927356197e-08	11.0963693590326
CLIC6	-1.26893196530507	8.32564301781531	-6.13628478888409	1.85599019725795e-09	1.69057232662881e-08	11.0108576478476
BLACAT1	1.1906697869839	5.31297037173298	6.1065403074632	2.20502047463394e-09	1.98412201899533e-08	10.8441186818108
CLDN3	1.67912736271514	8.51246573528072	6.09967580359329	2.29425877905473e-09	2.05854970010939e-08	10.805735487041
MGP	1.25919358420843	10.6327536370271	6.08467743062975	2.50169354730524e-09	2.22408554665179e-08	10.7219984275785
ST6GALNAC1	-1.30412113079083	10.1803618604464	-6.08300155888244	2.52597990251988e-09	2.23970963810232e-08	10.7126527413626
UNC5CL	-1.00837218550469	8.91283709711728	-6.07252794857454	2.68306445277093e-09	2.36850235489095e-08	10.6542948509156
COMP	1.27158598654736	6.36836637529363	6.06958972333719	2.72882069021601e-09	2.40148215555229e-08	10.6379386538985
COL17A1	-1.28914680439539	5.48307117531704	-6.05639722167663	2.94383647071736e-09	2.57936761401454e-08	10.5645827050289
FOSL1	1.03463707673105	7.20763434449804	6.0361572067942	3.30625821138282e-09	2.86680795366373e-08	10.4523026480529
LINC01082	-1.03809893931307	6.0303201967141	-5.99211733078846	4.25190475473943e-09	3.61321668483184e-08	10.2090974030474
RNF128	-1.14264692593432	10.7242821247789	-5.98510143343184	4.42515089802069e-09	3.74391121743687e-08	10.1704927158538
IGF2BP3	1.10074536355301	6.53716897303625	5.9833918805453	4.46839887099806e-09	3.77316802177361e-08	10.1610918016941
MT1M	-1.53299668482859	8.17548098078361	-5.96533391586718	4.95118469371409e-09	4.15629638376729e-08	10.0619298020419
TFF1	-1.84804267840189	12.63619572428	-5.96115563995685	5.06994687723913e-09	4.24886590327353e-08	10.0390219303094
SPINK5	-1.21493409972217	7.63740824241013	-5.95658951626638	5.20291372094434e-09	4.34393392856658e-08	10.0140032775993
HCAR3	1.4766077205428	6.24041546334031	5.95599465622139	5.22048490545819e-09	4.35678734023253e-08	10.0107451299806
HEPACAM2	-1.60198623348282	7.10960600553615	-5.94646533060467	5.50998989521175e-09	4.57550840696949e-08	9.95858923580509
KLK10	1.6434149659852	6.63940993749698	5.93651511282354	5.82899702110348e-09	4.82241113055837e-08	9.90420571823178
ISM1	1.03305949226338	5.78614774676544	5.91619950950335	6.53728538510908e-09	5.36405699570774e-08	9.79341091295873
TNC	1.03642154756952	8.56218163479439	5.87148435083241	8.40488332548612e-09	6.7309667623823e-08	9.55069239451732
SELE	1.16118734811323	6.29407648399898	5.8418740766418	9.91819005700633e-09	7.82337617019087e-08	9.39083246087467
CLDN2	1.24791758296729	7.74467510490366	5.83425173071334	1.03488900907543e-08	8.11575121453157e-08	9.3497930745125
LRRC31	-1.28864299730072	7.14247632460268	-5.81816918175021	1.13183173805931e-08	8.80357545753121e-08	9.26335404035422
ITGA7	1.06205838878698	7.51768282385959	5.77872159971914	1.40863881053652e-08	1.07478497049358e-07	9.05220282243182
FAM110C	-1.02566278519052	8.52663107366976	-5.77462128696767	1.4409406792949e-08	1.09525715034788e-07	9.03032593329152
AZGP1	-1.41276360246112	8.75718731667254	-5.77236676886111	1.45900798940455e-08	1.10814867055647e-07	9.01830282617362
S100P	-1.343073021614	12.9499473532393	-5.75820119589173	1.57768553456996e-08	1.19150668003113e-07	8.94285179540328
SMTN	1.02026097480534	9.27570759026254	5.75148052545669	1.63723113715699e-08	1.23183031180083e-07	8.90711088238192
SDR16C5	-1.26994988810055	9.22307335045647	-5.73969025723713	1.74702685740091e-08	1.30707117757936e-07	8.84449644845457
CHIA	-1.49478533895077	5.77527011444396	-5.69074247047266	2.28469365048309e-08	1.67675409004112e-07	8.58573571023355
MZB1	-1.14745717222733	8.51319260586972	-5.67579031671142	2.4789200796495e-08	1.80737286652085e-07	8.50707345386852
TM4SF5	-1.08873991606504	8.51647549883683	-5.67062186431291	2.54972555514401e-08	1.85561815120095e-07	8.47992420532071
MMP7	1.49628111371626	9.84329941185353	5.66702654744854	2.60013713954178e-08	1.89024494084118e-07	8.46105106491811
IL6	1.02255943045609	7.71920927674361	5.66198501037724	2.67246459547774e-08	1.93789980681129e-07	8.43460362829705
S100A2	1.07664118265256	7.24172816102585	5.65483879274824	2.77835237212506e-08	2.00886214670697e-07	8.39715014127396
TCN1	-1.67813157699945	9.67807451075619	-5.64172574350615	2.98337563654123e-08	2.14548001505718e-07	8.32853090209807
CYP4F3	-1.01153099111089	7.17045182886815	-5.55854385404753	4.67185313784955e-08	3.25679567106149e-07	7.89646940186009
NKX2-2	-1.09683394081666	4.66152813388647	-5.55091074719205	4.866816437041e-08	3.38093448598188e-07	7.85710114026723
MUC6	-1.52845673656759	8.25101585279819	-5.49539285619083	6.54317870582405e-08	4.43920640017971e-07	7.57218235865556
TMEM100	-1.1044281970102	8.29684590752454	-5.49182261845647	6.6683601304291e-08	4.51037966795003e-07	7.55394532601026
TSPAN1	-1.32604170920509	10.9648338158794	-5.40362996231862	1.06153600345511e-07	6.88691261347207e-07	7.10674214831408
NRXN3	1.01076177376439	6.31055544221528	5.38828847631031	1.15023196072803e-07	7.43296475362849e-07	7.0295969076637
INSM1	-1.41389279643145	6.27730302078258	-5.38823891584625	1.15052983225087e-07	7.43296475362849e-07	7.02934800279586
CPB1	-1.14055000397987	5.20279379264729	-5.38373514837304	1.17791359858285e-07	7.58784046242836e-07	7.00673735868857
REG1A	-2.04785404782771	11.2537353973052	-5.30716762094655	1.75272094229317e-07	1.0918240816942e-06	6.62488235717849
GGT5	1.01644215246721	6.61141236344292	5.29779999860513	1.83945840324151e-07	1.14123943883788e-06	6.57849501421904
DUOXA2	-1.29314012926987	7.27717925236338	-5.29357461923835	1.87993150066876e-07	1.1623875409169e-06	6.55759507609418
PNLIPRP2	-1.25722904459826	5.36961085529649	-5.25563906887507	2.28415211769862e-07	1.380767196511e-06	6.37061389072789
CDA	1.15021063276982	5.33882341101839	5.20292534131812	2.98831783086458e-07	1.77061590090973e-06	6.11276529825679
LINC00273	-1.07482199233122	9.8989308065862	-5.19754036769308	3.07109975657114e-07	1.81466193539574e-06	6.08655422788093
MAGEA6	2.02494056976504	5.79550876176313	5.16409891251483	3.63717165541698e-07	2.1162398637926e-06	5.92431817492718
SCRG1	1.10963750622525	7.05595711196383	5.13205905552594	4.27353751701203e-07	2.4424919962346e-06	5.76975319457168
ALDOB	-1.05642052036889	7.16821295932277	-5.10133548991364	4.98421344062364e-07	2.81492065711498e-06	5.62234090599385
CYP4X1	-1.07636245769104	7.50413918110108	-5.08725569837911	5.34690894606154e-07	3.00029327379759e-06	5.55504883467605
FAM83E	-1.00843997394225	6.05391039784729	-5.08482320186023	5.41210400535597e-07	3.03347520412184e-06	5.54343988074589
MMP3	1.49107365388238	8.07610305175624	5.06986144678989	5.8303428467652e-07	3.24518471323564e-06	5.47214445597828
REG3A	-1.72431850396052	8.30800483600541	-5.04644483148036	6.54835914954741e-07	3.61767931934572e-06	5.36093588305258
A4GNT	-1.0094993232607	7.25358858297826	-5.04403804915717	6.62682741369006e-07	3.65901024957222e-06	5.34953176934686
MIR100HG	1.02272257196967	8.16026463225854	5.03937545134964	6.78143658945895e-07	3.7351070689837e-06	5.32745267578837
TFPI2	1.02876540443499	5.94887351245714	5.03317552935424	6.99243309846521e-07	3.83549323464033e-06	5.29812200669774
SPINK1	-1.29801176168491	12.9245696395471	-4.91263701263386	1.26077493281514e-06	6.58200128549987e-06	4.73429529824251
C9orf152	-1.08596817274581	9.29606234303429	-4.84745037748714	1.72560415682585e-06	8.77083544651191e-06	4.43448864847868
LINC01279	1.0681668730193	8.79025492065009	4.73269184767284	2.9731745800921e-06	1.44726302621016e-05	3.91546022655056
PDILT	-1.10363839638788	4.36568752814597	-4.7324585880867	2.97643143722965e-06	1.44849620332462e-05	3.91441667770417
BTNL8	-1.2742629127088	7.74719385016767	-4.71905197697085	3.16950121418799e-06	1.53387923155083e-05	3.85451680107597
ACE2	-1.10559357760045	7.23174675338739	-4.70957821676202	3.31314232768496e-06	1.597217012824e-05	3.8122813513019
MAGEA3	1.86962106156778	5.84969699607624	4.66847615464812	4.01217806229404e-06	1.90440533393051e-05	3.62993237268396
FAM3D	-1.10209811702052	9.5937124396275	-4.66749796263451	4.03043082473684e-06	1.91216245360323e-05	3.62561027764335
KRT23	1.24430055395475	5.96037078552055	4.62057176184168	5.00626830925429e-06	2.31854031504928e-05	3.41923455695507
MMP12	1.21407699468828	9.85134010613819	4.56191404412335	6.54790588745935e-06	2.97336411369525e-05	3.16393082640162
TNNC1	1.02305841413685	4.50030866479859	4.5026914678486	8.56156998012809e-06	3.78725569094442e-05	2.90918358132634
HAND2-AS1	1.08353197317505	5.57908777359136	4.4524460575843	1.07240053612053e-05	4.64428534148155e-05	2.69543529591019
MAP3K20-AS1	1.17031030130355	5.635112743198	4.42166287303391	1.22977237027295e-05	5.26433025983211e-05	2.56556489557859
CSAG3	1.07105290004213	4.86694432220348	4.41655311959838	1.25794767503945e-05	5.36772600212379e-05	2.54408731982045
AQP5	-1.024243247935	6.94996633370421	-4.37805247502742	1.49101821652267e-05	6.26609481801017e-05	2.38299138323272
OTC	-1.13604467398202	5.64415876062682	-4.360042483329	1.61372596764547e-05	6.73512770444652e-05	2.30807745634655
CXCL13	1.16823060432319	9.22621183092583	4.1932808070369	3.31312137514504e-05	0.000130164841153412	1.62792591845051
PPP1R1B	1.03860615429563	9.31960743442277	4.18041406036157	3.49879639972452e-05	0.000136536577858621	1.57646471418003
PCSK1	-1.04403509291437	5.61682380853652	-4.05096452225955	6.00878132162006e-05	0.000222533871328441	1.06687732400791
ORM1	-1.03791365383279	5.97725378560063	-4.03276507973574	6.47607669304822e-05	0.000238297245858332	0.996426539698996
SLCO1B3	1.09330528619601	5.17460267184733	3.99121494555067	7.67558057416301e-05	0.000278090478963658	0.83668990056276
MAGEA12	1.1872046616402	5.62404627817014	3.94807046754439	9.14254704774752e-05	0.000326163461231206	0.672454255725805
CNN1	1.03700458897478	10.4700832937345	3.92960412964695	9.84842553207237e-05	0.000348797678361261	0.60266803398077
CT83	1.03436630603055	6.54290740423026	3.86744773625459	0.000126228330013332	0.00043694600154549	0.370017305872886
PIGR	-1.06532968436684	11.3556895139021	-3.83770374950584	0.000141981321835404	0.000486414792003187	0.259912688958786
GCG	-1.10960774398716	4.6487839611622	-3.75115407820966	0.000199057529553337	0.000662015082921488	-0.0559408409596225
CLCA1	-1.15810139007374	6.72357535786229	-3.72954132888579	0.000216365864145753	0.000713172468639168	-0.133759354432742
CDX1	1.01479688627332	7.5066215938007	3.69563698654843	0.000246400533829315	0.000800711749358338	-0.254983414027885
SMPX	1.0574514049995	5.43622248657667	3.57772611639202	0.000384265045777486	0.00119606605662111	-0.668450835944216
TM4SF4	-1.05442868096521	8.01964485267879	-3.52280031595258	0.000470712426403198	0.00143507438541471	-0.856733665010165
CDH17	1.03535686434943	9.85951724336104	3.27682268762281	0.00113118153295293	0.00315423195978421	-1.6660244462475
DEFA5	-1.0497393850652	6.43913254188314	-3.16239762324144	0.00167074894455826	0.00446298393849245	-2.0234829681635
BPIFB1	-1.26314228924194	8.72340406008034	-2.8265270944155	0.00491550140538869	0.0115725839178371	-3.00230801907202
OLFM4	1.11935167125139	10.5472212375121	2.48088369719939	0.0134706813892912	0.0282730382739279	-3.89878358366782
