# Supplementary material for: Identification of the diagnostic genes and immune cell infiltration characteristics of gastric cancer using bioinformatics analysis and machine learning
Source: Front Genet. 2023 Jan 4;13:1067524. doi: 10.3389/fgene.2022.1067524 (PMC9845288; doi:10.3389/fgene.2022.1067524)
Supplement: Supplementary file 1 [file DataSheet1.ZIP › Supplementary Table 1-9/Supplementary Table 2 GO enrichment analysis of DEGs.txt]

ONTOLOGY	ID	Description	GeneRatio	BgRatio	pvalue	p.adjust	qvalue	geneID	Count
BP	GO:0030198	extracellular matrix organization	39/492	307/18800	2.80E-16	5.42E-13	4.55E-13	SERPINH1/FAP/COL4A1/SULF1/COL1A2/COL8A1/COL1A1/NID2/COL12A1/COL5A2/COL4A2/ADTRP/PDPN/ADAMTS2/OLFML2B/COL5A3/COL10A1/COL5A1/CTSK/NTN4/FKBP10/GREM1/COL11A1/GAS2/AEBP1/MMP11/SFRP2/SLC2A10/ELN/MMP9/TNFRSF11B/CCDC80/COMP/COL17A1/SPINK5/MMP7/IL6/MMP3/MMP12	39
BP	GO:0043062	extracellular structure organization	39/492	308/18800	3.13E-16	5.42E-13	4.55E-13	SERPINH1/FAP/COL4A1/SULF1/COL1A2/COL8A1/COL1A1/NID2/COL12A1/COL5A2/COL4A2/ADTRP/PDPN/ADAMTS2/OLFML2B/COL5A3/COL10A1/COL5A1/CTSK/NTN4/FKBP10/GREM1/COL11A1/GAS2/AEBP1/MMP11/SFRP2/SLC2A10/ELN/MMP9/TNFRSF11B/CCDC80/COMP/COL17A1/SPINK5/MMP7/IL6/MMP3/MMP12	39
BP	GO:0045229	external encapsulating structure organization	39/492	310/18800	3.91E-16	5.42E-13	4.55E-13	SERPINH1/FAP/COL4A1/SULF1/COL1A2/COL8A1/COL1A1/NID2/COL12A1/COL5A2/COL4A2/ADTRP/PDPN/ADAMTS2/OLFML2B/COL5A3/COL10A1/COL5A1/CTSK/NTN4/FKBP10/GREM1/COL11A1/GAS2/AEBP1/MMP11/SFRP2/SLC2A10/ELN/MMP9/TNFRSF11B/CCDC80/COMP/COL17A1/SPINK5/MMP7/IL6/MMP3/MMP12	39
BP	GO:0007586	digestion	23/492	137/18800	1.18E-12	1.23E-09	1.03E-09	CAPN9/SLC26A7/PBLD/AKR1C1/SNX10/VSIG1/SST/CAPN8/AKR1C2/NEUROD1/AQP1/CCKBR/GKN1/ARX/TFF2/PGC/GHRL/TFF1/CHIA/MUC6/PNLIPRP2/SPINK1/AQP5	23
BP	GO:0001894	tissue homeostasis	31/492	272/18800	6.31E-12	5.26E-09	4.41E-09	RDH12/ADRB2/PBLD/SNX10/CLDN1/SPP1/VSIG1/CDH3/NEUROD1/CTSK/NOX4/SH3GL2/GCNT2/HOMER2/JCHAIN/ALDH1A1/TFF2/PTGS2/SLC28A2/CST4/TNFRSF11B/CLDN18/LTF/HOXA13/CLDN3/COMP/TFF1/AZGP1/IL6/MUC6/PIGR	31
BP	GO:0030199	collagen fibril organization	15/492	62/18800	4.50E-11	3.12E-08	2.62E-08	SERPINH1/COL1A2/COL1A1/COL12A1/COL5A2/ADAMTS2/COL5A3/COL5A1/FKBP10/GREM1/COL11A1/AEBP1/MMP11/SFRP2/COMP	15
BP	GO:0010817	regulation of hormone levels	41/492	496/18800	8.41E-11	4.40E-08	3.69E-08	INHBA/ADH7/RDH12/CLTRN/SCNN1B/AKR1C1/CYP2C9/SULT1B1/LIF/SPP1/CYP2C18/ADH1A/UGT2B15/AKR1C2/NEUROD1/RFX6/CTSK/PLA2G7/AKR1B10/PTPRN2/CYP3A5/ADH1C/FAM3B/AKR1C3/CHGA/SULT2A1/ALDH1A1/CPLX1/DHRS9/GHRL/NR0B2/FOXA2/DUOX2/SDR16C5/IL6/DUOXA2/SPINK1/ACE2/FAM3D/PCSK1/GCG	41
BP	GO:0060249	anatomical structure homeostasis	32/492	319/18800	8.45E-11	4.40E-08	3.69E-08	RDH12/ADRB2/PBLD/SNX10/CLDN1/SPP1/VSIG1/CDH3/NEUROD1/CTSK/NOX4/SH3GL2/GCNT2/SCGN/HOMER2/JCHAIN/ALDH1A1/TFF2/PTGS2/SLC28A2/CST4/TNFRSF11B/CLDN18/LTF/HOXA13/CLDN3/COMP/TFF1/AZGP1/IL6/MUC6/PIGR	32
BP	GO:0010951	negative regulation of endopeptidase activity	27/492	251/18800	5.52E-10	2.55E-07	2.14E-07	SERPINH1/TIMP1/COL6A3/SPINK7/THBS1/SPINK2/RARRES1/CSTA/SPOCK1/CST1/AQP1/SERPINE1/C3/KLF4/RENBP/SFRP2/SPINK13/CST2/SERPINF1/PTGS2/MMP9/CST4/LTF/SPINK5/TFPI2/SPINK1/MAGEA3	27
BP	GO:0010466	negative regulation of peptidase activity	27/492	262/18800	1.43E-09	5.80E-07	4.87E-07	SERPINH1/TIMP1/COL6A3/SPINK7/THBS1/SPINK2/RARRES1/CSTA/SPOCK1/CST1/AQP1/SERPINE1/C3/KLF4/RENBP/SFRP2/SPINK13/CST2/SERPINF1/PTGS2/MMP9/CST4/LTF/SPINK5/TFPI2/SPINK1/MAGEA3	27
BP	GO:0035987	endodermal cell differentiation	12/492	46/18800	1.57E-09	5.80E-07	4.87E-07	INHBA/COL8A1/FN1/COL12A1/COL5A2/COL4A2/ITGA5/COL5A1/SOX2/COL11A1/MMP9/ITGA7	12
BP	GO:0061844	antimicrobial humoral immune response mediated by antimicrobial peptide	15/492	79/18800	1.73E-09	5.80E-07	4.87E-07	ANG/CXCL8/PLA2G1B/PGC/DEFB1/CXCL9/S100A9/CXCL14/CXCL1/LTF/SPINK5/REG1A/REG3A/CXCL13/DEFA5	15
BP	GO:0034308	primary alcohol metabolic process	17/492	105/18800	1.89E-09	5.80E-07	4.87E-07	ADH7/RDH12/SCNN1B/AKR1C1/SULT1B1/CYP2C18/ADH1A/GDPD3/AKR1C2/AKR1B10/CYP3A5/ADH1C/AKR1C3/SULT2A1/ALDH1A1/DHRS9/SDR16C5	17
BP	GO:0042445	hormone metabolic process	25/492	230/18800	1.95E-09	5.80E-07	4.87E-07	ADH7/RDH12/SCNN1B/AKR1C1/CYP2C9/SULT1B1/SPP1/CYP2C18/ADH1A/UGT2B15/AKR1C2/CTSK/PLA2G7/AKR1B10/CYP3A5/ADH1C/AKR1C3/SULT2A1/ALDH1A1/DHRS9/DUOX2/SDR16C5/DUOXA2/ACE2/PCSK1	25
BP	GO:0009410	response to xenobiotic stimulus	34/492	411/18800	3.57E-09	9.92E-07	8.33E-07	INHBA/COL1A1/SCNN1B/CYP2C19/AKR1C1/THBS1/NNMT/CYP2C9/KCNE2/SULT1B1/CYP2C18/SST/GSTA3/CA9/FMO5/CDH3/UGT2B15/ALDH3A1/NEUROD1/CYP3A5/NQO1/GSTA1/AADAC/CYP4F12/SFRP2/PDE3A/SULT2A1/PTGS2/TNFRSF11B/IGFBP2/FOSL1/CSAG3/OTC/PCSK1	34
BP	GO:0120254	olefinic compound metabolic process	20/492	157/18800	5.41E-09	1.41E-06	1.18E-06	ADH7/RDH12/SCNN1B/CYP2C19/AKR1C1/CYP2C9/CYP2C18/ADH1A/AKR1C2/AKR1B10/CYP3A5/ADH1C/GSTA1/AKR1C3/CYP4F12/ALDH1A1/PTGS2/DHRS9/SDR16C5/CYP4F3	20
BP	GO:0001706	endoderm formation	12/492	55/18800	1.43E-08	3.49E-06	2.93E-06	INHBA/COL8A1/FN1/COL12A1/COL5A2/COL4A2/ITGA5/COL5A1/SOX2/COL11A1/MMP9/ITGA7	12
BP	GO:0051346	negative regulation of hydrolase activity	30/492	371/18800	5.05E-08	1.17E-05	9.82E-06	SERPINH1/TIMP1/COL6A3/SPINK7/THBS1/SPINK2/RARRES1/CSTA/SPOCK1/CST1/AQP1/SERPINE1/C3/PPP1R36/KLF4/APOC1/RENBP/SFRP2/SPINK13/CST2/SERPINF1/PTGS2/MMP9/CST4/LTF/SPINK5/TFPI2/SPINK1/MAGEA3/PPP1R1B	30
BP	GO:0042572	retinol metabolic process	11/492	51/18800	6.53E-08	1.43E-05	1.20E-05	ADH7/RDH12/CYP2C18/ADH1A/AKR1B10/CYP3A5/ADH1C/AKR1C3/ALDH1A1/DHRS9/SDR16C5	11
BP	GO:0001503	ossification	32/492	420/18800	7.23E-08	1.51E-05	1.26E-05	COL1A2/CTHRC1/COL1A1/CCN4/ADRB2/COL5A2/OSR2/SNX10/CDH11/SPP1/FSTL3/CLEC11A/ASPN/TNFAIP6/TWIST1/CTSK/GREM1/VCAN/SOX2/COL11A1/EGR2/SFRP2/CHRDL2/PTGS2/MMP9/IGF2/LTF/CLEC5A/MGP/COMP/TNC/IL6	32
BP	GO:0034754	cellular hormone metabolic process	17/492	137/18800	1.12E-07	2.23E-05	1.87E-05	ADH7/RDH12/SCNN1B/AKR1C1/CYP2C9/SPP1/CYP2C18/ADH1A/UGT2B15/AKR1C2/AKR1B10/CYP3A5/ADH1C/AKR1C3/ALDH1A1/DHRS9/SDR16C5	17
BP	GO:0019730	antimicrobial humoral response	16/492	122/18800	1.22E-07	2.31E-05	1.94E-05	ANG/CXCL8/PLA2G1B/JCHAIN/PGC/DEFB1/CXCL9/S100A9/CXCL14/CXCL1/LTF/SPINK5/REG1A/REG3A/CXCL13/DEFA5	16
BP	GO:0006805	xenobiotic metabolic process	15/492	108/18800	1.40E-07	2.54E-05	2.14E-05	CYP2C19/AKR1C1/CYP2C9/SULT1B1/CYP2C18/GSTA3/FMO5/UGT2B15/ALDH3A1/CYP3A5/NQO1/GSTA1/AADAC/CYP4F12/SULT2A1	15
BP	GO:0052547	regulation of peptidase activity	33/492	456/18800	1.51E-07	2.61E-05	2.19E-05	SERPINH1/TIMP1/COL6A3/FN1/SPINK7/THBS1/SPINK2/RARRES1/PCOLCE/CSTA/SPOCK1/CST1/AQP1/SERPINE1/C3/EFNA3/KLF4/SOX2/RENBP/SFRP2/SPINK13/CST2/SERPINF1/PTGS2/MMP9/CST4/S100A9/LTF/CLDN3/SPINK5/TFPI2/SPINK1/MAGEA3	33
BP	GO:0045861	negative regulation of proteolysis	28/492	350/18800	1.77E-07	2.95E-05	2.48E-05	SERPINH1/TIMP1/COL6A3/SPINK7/THBS1/SPINK2/RARRES1/CSTA/SPOCK1/CST1/AQP1/SERPINE1/C3/KLF4/RENBP/IL1R2/SFRP2/SPINK13/CST2/SERPINF1/PTGS2/MMP9/CST4/LTF/SPINK5/TFPI2/SPINK1/MAGEA3	28
BP	GO:0006721	terpenoid metabolic process	14/492	98/18800	2.57E-07	4.11E-05	3.45E-05	ADH7/RDH12/CYP2C19/AKR1C1/CYP2C9/CYP2C18/ADH1A/AKR1B10/CYP3A5/ADH1C/AKR1C3/ALDH1A1/DHRS9/SDR16C5	14
BP	GO:0045765	regulation of angiogenesis	27/492	345/18800	4.55E-07	7.02E-05	5.89E-05	SULF1/THBS2/SPARC/COL4A2/SPHK1/THBS1/GPNMB/C5AR1/ITGA5/CHI3L1/TWIST1/AQP1/SERPINE1/C3/CXCL8/EFNA3/GREM1/KLF4/HYAL1/SFRP2/THBS4/SERPINF1/GHRL/SPINK5/ISM1/IL6/CXCL13	27
BP	GO:0022600	digestive system process	14/492	104/18800	5.42E-07	8.07E-05	6.77E-05	SLC26A7/PBLD/AKR1C1/SNX10/VSIG1/NEUROD1/AQP1/CCKBR/TFF2/GHRL/TFF1/MUC6/SPINK1/AQP5	14
BP	GO:1901342	regulation of vasculature development	27/492	351/18800	6.38E-07	9.17E-05	7.70E-05	SULF1/THBS2/SPARC/COL4A2/SPHK1/THBS1/GPNMB/C5AR1/ITGA5/CHI3L1/TWIST1/AQP1/SERPINE1/C3/CXCL8/EFNA3/GREM1/KLF4/HYAL1/SFRP2/THBS4/SERPINF1/GHRL/SPINK5/ISM1/IL6/CXCL13	27
BP	GO:0019755	one-carbon compound transport	6/492	14/18800	7.83E-07	0.000105503	8.86E-05	AQP1/SLC14A1/CA2/AQP4/AQP9/AQP5	6
BP	GO:0001704	formation of primary germ layer	15/492	123/18800	7.85E-07	0.000105503	8.86E-05	INHBA/COL8A1/FN1/COL12A1/COL5A2/COL4A2/ITGA5/COL5A1/KLF4/EYA2/SOX2/COL11A1/SFRP2/MMP9/ITGA7	15
BP	GO:0007492	endoderm development	12/492	78/18800	8.18E-07	0.000106401	8.93E-05	INHBA/COL8A1/FN1/COL12A1/COL5A2/COL4A2/ITGA5/COL5A1/SOX2/COL11A1/MMP9/ITGA7	12
BP	GO:0051216	cartilage development	19/492	195/18800	9.41E-07	0.000118795	9.97E-05	SERPINH1/TIMP1/SULF1/BGN/COL1A1/CCN4/SCIN/PRRX1/OSR2/CHI3L1/CTSK/GREM1/HYAL1/COL11A1/SFRP2/CHRDL2/GHRL/MGP/COMP	19
BP	GO:0052548	regulation of endopeptidase activity	30/492	426/18800	9.88E-07	0.000120972	0.000101559	SERPINH1/TIMP1/COL6A3/SPINK7/THBS1/SPINK2/RARRES1/CSTA/SPOCK1/CST1/AQP1/SERPINE1/C3/EFNA3/KLF4/SOX2/RENBP/SFRP2/SPINK13/CST2/SERPINF1/PTGS2/MMP9/CST4/S100A9/LTF/SPINK5/TFPI2/SPINK1/MAGEA3	30
BP	GO:0042060	wound healing	30/492	429/18800	1.14E-06	0.000135886	0.00011408	FAP/RAB27A/TIMP1/DGKD/COL1A1/CCN4/FN1/ADTRP/TNFRSF12A/PDPN/THBS1/CLDN1/ITGA5/PLAU/EPB41L4B/COL5A1/CDH3/SERPINE1/FKBP10/FLNA/MYL9/IL24/FOXA2/DUOX2/CLDN3/COMP/IL6/REG3A/TFPI2/MMP12	30
BP	GO:0001523	retinoid metabolic process	12/492	84/18800	1.85E-06	0.00021347	0.000179214	ADH7/RDH12/AKR1C1/CYP2C18/ADH1A/AKR1B10/CYP3A5/ADH1C/AKR1C3/ALDH1A1/DHRS9/SDR16C5	12
BP	GO:0006720	isoprenoid metabolic process	14/492	117/18800	2.30E-06	0.000252995	0.000212396	ADH7/RDH12/CYP2C19/AKR1C1/CYP2C9/CYP2C18/ADH1A/AKR1B10/CYP3A5/ADH1C/AKR1C3/ALDH1A1/DHRS9/SDR16C5	14
BP	GO:0032963	collagen metabolic process	13/492	101/18800	2.31E-06	0.000252995	0.000212396	SERPINH1/FAP/COL1A2/COL1A1/ADAMTS2/COL5A1/CTSK/MMP11/MMP9/MMP7/IL6/MMP3/MMP12	13
BP	GO:0016101	diterpenoid metabolic process	12/492	87/18800	2.70E-06	0.000288111	0.000241877	ADH7/RDH12/AKR1C1/CYP2C18/ADH1A/AKR1B10/CYP3A5/ADH1C/AKR1C3/ALDH1A1/DHRS9/SDR16C5	12
BP	GO:0009746	response to hexose	18/492	193/18800	3.40E-06	0.00034956	0.000293465	CLTRN/THBS1/GCKR/NEUROD1/RFX6/COL6A2/NOX4/PTPRN2/TREM2/AQP4/SERPINF1/PTGS2/GHRL/NR0B2/FOXA2/NKX2-2/PCSK1/GCG	18
BP	GO:0006690	icosanoid metabolic process	14/492	121/18800	3.44E-06	0.00034956	0.000293465	CYP2C19/HPGD/AKR1C1/CYP2C9/CYP2C18/AKR1C2/PLA2G1B/GSTA1/AKR1C3/CYP4F12/GGT6/PTGS2/CYP4F3/GGT5	14
BP	GO:0034284	response to monosaccharide	18/492	200/18800	5.62E-06	0.00055695	0.000467575	CLTRN/THBS1/GCKR/NEUROD1/RFX6/COL6A2/NOX4/PTPRN2/TREM2/AQP4/SERPINF1/PTGS2/GHRL/NR0B2/FOXA2/NKX2-2/PCSK1/GCG	18
BP	GO:0072148	epithelial cell fate commitment	5/492	12/18800	8.18E-06	0.000791593	0.000664564	PDPN/NEUROD1/ARX/HOXA13/NKX2-2	5
BP	GO:0009743	response to carbohydrate	19/492	226/18800	8.36E-06	0.000791593	0.000664564	CLTRN/THBS1/GCKR/NEUROD1/RFX6/COL6A2/NOX4/PTPRN2/TREM2/NQO1/AQP4/SERPINF1/PTGS2/GHRL/NR0B2/FOXA2/NKX2-2/PCSK1/GCG	19
BP	GO:0071466	cellular response to xenobiotic stimulus	16/492	168/18800	9.06E-06	0.000838165	0.000703662	CYP2C19/AKR1C1/CYP2C9/KCNE2/SULT1B1/CYP2C18/GSTA3/FMO5/UGT2B15/ALDH3A1/CYP3A5/NQO1/GSTA1/AADAC/CYP4F12/SULT2A1	16
BP	GO:0050878	regulation of body fluid levels	26/492	382/18800	9.60E-06	0.000869258	0.000729765	FAP/RAB27A/DGKD/FN1/SCNN1B/ADTRP/SCNN1G/PDPN/THBS1/CLDN1/PLAU/AQP1/FA2H/SERPINE1/FLNA/CYP4F12/AQP4/MYL9/SCNN1A/TPH1/FOXA2/COMP/IL6/TFPI2/SPINK1/AQP5	26
BP	GO:0050900	leukocyte migration	26/492	384/18800	1.05E-05	0.000932725	0.000783047	THY1/FUT9/ADTRP/THBS1/C5AR1/TNFAIP6/SERPINE1/PLA2G7/CXCL8/NKX2-3/GREM1/PLA2G1B/TREM2/CXCL17/TREM1/CHGA/THBS4/CCL28/MMP9/CXCL9/S100A9/CXCL1/SELE/ITGA7/IL6/CXCL13	26
BP	GO:0030574	collagen catabolic process	8/492	42/18800	1.12E-05	0.000972783	0.000816677	FAP/ADAMTS2/CTSK/MMP11/MMP9/MMP7/MMP3/MMP12	8
BP	GO:0048771	tissue remodeling	16/492	174/18800	1.41E-05	0.001200105	0.001007521	TIMP1/CTHRC1/ADRB2/SNX10/LIF/GPNMB/SPP1/EDNRA/CTSK/NOX4/GREM1/FLNA/THBS4/TNFRSF11B/CLDN18/IL6	16
BP	GO:0030277	maintenance of gastrointestinal epithelium	6/492	22/18800	1.63E-05	0.001355246	0.001137765	PBLD/VSIG1/NEUROD1/TFF2/TFF1/MUC6	6
BP	GO:0010810	regulation of cell-substrate adhesion	18/492	217/18800	1.73E-05	0.001410651	0.001184279	THY1/COL8A1/COL1A1/FN1/PDPN/THBS1/ITGA5/PLAU/SPOCK1/SERPINE1/GREM1/CDH13/GCNT2/FLNA/CCL28/CCDC80/MMP12/OLFM4	18
BP	GO:0061448	connective tissue development	20/492	260/18800	1.81E-05	0.001451179	0.001218304	SERPINH1/TIMP1/SULF1/BGN/COL1A1/CCN4/SCIN/PRRX1/OSR2/CHI3L1/COL5A1/CTSK/GREM1/HYAL1/COL11A1/SFRP2/CHRDL2/GHRL/MGP/COMP	20
BP	GO:0016042	lipid catabolic process	23/492	327/18800	1.86E-05	0.001460103	0.001225795	ENPP6/ADTRP/SPHK1/SPP1/LIPH/GDPD3/TWIST1/LIPG/PLA2G7/PLAAT2/AKR1B10/ACADL/APOC1/PLA2G1B/AKR1C3/AADAC/PLA2G2A/CYP4F12/SULT2A1/PLCXD3/LIPF/CYP4F3/PNLIPRP2	23
BP	GO:0016338	calcium-independent cell-cell adhesion via plasma membrane cell-adhesion molecules	6/492	23/18800	2.15E-05	0.001660383	0.001393936	CLDN1/CLDN23/CLDN7/CLDN18/CLDN3/CLDN2	6
BP	GO:0042573	retinoic acid metabolic process	7/492	34/18800	2.35E-05	0.001777306	0.001492096	ADH7/CYP2C18/ADH1A/CYP3A5/ADH1C/AKR1C3/DHRS9	7
BP	GO:0006066	alcohol metabolic process	24/492	361/18800	3.08E-05	0.002291454	0.001923737	ADH7/RDH12/SCNN1B/SPTSSB/SPHK1/AKR1C1/CYP2C9/SULT1B1/CYP2C18/FMO5/ADH1A/ITPKA/GDPD3/AKR1C2/AKR1B10/ACADL/CYP3A5/ADH1C/AKR1C3/SULT2A1/ALDH1A1/DHRS9/NR0B2/SDR16C5	24
BP	GO:0022617	extracellular matrix disassembly	9/492	62/18800	3.17E-05	0.002297833	0.001929092	FAP/PDPN/CTSK/MMP11/MMP9/MMP7/IL6/MMP3/MMP12	9
BP	GO:1903034	regulation of response to wounding	15/492	166/18800	3.20E-05	0.002297833	0.001929092	FAP/CCN4/ADTRP/TNFRSF12A/THBS1/CLDN1/SPP1/PLAU/SERPINE1/KLF4/FLNA/FOXA2/DUOX2/CLDN3/REG3A	15
BP	GO:0006959	humoral immune response	22/492	317/18800	3.45E-05	0.002422464	0.002033723	ANG/C3/CXCL8/C1S/PLA2G1B/TREM2/TREM1/POU2AF1/JCHAIN/PGC/DEFB1/CXCL9/S100A9/CXCL14/CXCL1/LTF/SPINK5/IL6/REG1A/REG3A/CXCL13/DEFA5	22
BP	GO:0031589	cell-substrate adhesion	24/492	364/18800	3.52E-05	0.002422464	0.002033723	THY1/COL8A1/COL1A1/FN1/NID2/PDPN/THBS1/COL5A3/ITGA5/PLAU/SPOCK1/NTN4/SERPINE1/GREM1/CDH13/GCNT2/FLNA/ITGBL1/CCL28/CCDC80/COL17A1/ITGA7/MMP12/OLFM4	24
BP	GO:0097529	myeloid leukocyte migration	18/492	229/18800	3.55E-05	0.002422464	0.002033723	THBS1/C5AR1/TNFAIP6/SERPINE1/PLA2G7/CXCL8/GREM1/PLA2G1B/TREM2/CXCL17/TREM1/CHGA/THBS4/CXCL9/S100A9/CXCL1/IL6/CXCL13	18
BP	GO:0042476	odontogenesis	13/492	130/18800	3.72E-05	0.002498263	0.002097358	INHBA/COL1A2/COL1A1/SOSTDC1/OSR2/SNX10/ASPN/TWIST1/AQP1/SERPINE1/NKX2-3/TNFRSF11B/AQP5	13
BP	GO:0009749	response to glucose	16/492	189/18800	3.93E-05	0.002595019	0.002178588	CLTRN/THBS1/NEUROD1/RFX6/COL6A2/NOX4/PTPRN2/TREM2/AQP4/SERPINF1/GHRL/NR0B2/FOXA2/NKX2-2/PCSK1/GCG	16
BP	GO:0007584	response to nutrient	14/492	150/18800	4.08E-05	0.002657283	0.00223086	COL1A1/SPP1/SST/LIPG/NQO1/AKR1C3/SFRP2/CCL28/FOLR1/PTGS2/FOXA2/TNFRSF11B/IGFBP2/OTC	14
BP	GO:0007369	gastrulation	16/492	190/18800	4.19E-05	0.00268161	0.002251283	INHBA/COL8A1/FN1/COL12A1/COL5A2/COL4A2/ITGA5/COL5A1/KLF4/EYA2/SOX2/COL11A1/SFRP2/MMP9/FOXA2/ITGA7	16
BP	GO:0050673	epithelial cell proliferation	27/492	443/18800	4.58E-05	0.002891363	0.002427377	FAP/SULF1/COL8A1/SPARC/OSR2/THBS1/ANG/CLDN1/C5AR1/IGFBP4/CDH3/TWIST1/CDH13/SOX2/HYAL1/SFRP2/WNT2/THBS4/SERPINF1/GHRL/IGF2/SDR16C5/IL6/REG3A/A4GNT/SPINK1/MMP12	27
BP	GO:0033559	unsaturated fatty acid metabolic process	12/492	115/18800	4.84E-05	0.00300992	0.002526908	CYP2C19/HPGD/AKR1C1/ELOVL6/CYP2C9/CYP2C18/AKR1C2/GSTA1/AKR1C3/CYP4F12/PTGS2/CYP4F3	12
BP	GO:0030104	water homeostasis	9/492	66/18800	5.27E-05	0.003225029	0.002707498	SCNN1B/SCNN1G/CLDN1/AQP1/FA2H/CYP4F12/AQP4/SCNN1A/AQP9	9
BP	GO:0002685	regulation of leukocyte migration	17/492	218/18800	6.42E-05	0.003874449	0.003252703	THY1/FUT9/ADTRP/THBS1/C5AR1/TNFAIP6/SERPINE1/PLA2G7/CXCL8/GREM1/TREM2/CXCL17/THBS4/CCL28/SELE/IL6/CXCL13	17
BP	GO:0001696	gastric acid secretion	5/492	18/18800	7.77E-05	0.004622821	0.003880982	SLC26A7/SNX10/CCKBR/TFF2/GHRL	5
BP	GO:0071692	protein localization to extracellular region	23/492	359/18800	7.90E-05	0.004631587	0.003888341	RAB27A/CLTRN/ADTRP/ANG/NEUROD1/RFX6/PTPRN2/PLA2G1B/TREM2/FAM3B/KRT20/FBN1/CHGA/CPLX1/SYT4/GHRL/NR0B2/FOXA2/COMP/IL6/FAM3D/PCSK1/GCG	23
BP	GO:0033627	cell adhesion mediated by integrin	10/492	86/18800	8.21E-05	0.004703263	0.003948515	LIF/ITGA5/PLAU/SERPINE1/FBN1/ITGBL1/SFRP2/MUC1/ITGA7/CXCL13	10
BP	GO:0002251	organ or tissue specific immune response	7/492	41/18800	8.37E-05	0.004703263	0.003948515	PLA2G1B/DEFB1/LTF/IL6/PIGR/DEFA5/BPIFB1	7
BP	GO:0030638	polyketide metabolic process	4/492	10/18800	8.58E-05	0.004703263	0.003948515	AKR1C1/AKR1C2/AKR1B10/AKR1C3	4
BP	GO:0030647	aminoglycoside antibiotic metabolic process	4/492	10/18800	8.58E-05	0.004703263	0.003948515	AKR1C1/AKR1C2/AKR1B10/AKR1C3	4
BP	GO:0044598	doxorubicin metabolic process	4/492	10/18800	8.58E-05	0.004703263	0.003948515	AKR1C1/AKR1C2/AKR1B10/AKR1C3	4
BP	GO:0010575	positive regulation of vascular endothelial growth factor production	6/492	29/18800	8.87E-05	0.004795527	0.004025974	SULF1/C5AR1/C3/CXCL17/PTGS2/IL6	6
BP	GO:0060348	bone development	17/492	225/18800	9.48E-05	0.005063487	0.004250932	SERPINH1/SULF1/BGN/COL1A1/CCN4/OSR2/SNX10/SFRP4/TWIST1/GREM1/FBN1/SFRP2/GHRL/CLDN18/LTF/COMP/CDX1	17
BP	GO:0045766	positive regulation of angiogenesis	15/492	183/18800	9.81E-05	0.005104844	0.004285653	SPHK1/THBS1/C5AR1/ITGA5/CHI3L1/TWIST1/AQP1/SERPINE1/C3/CXCL8/GREM1/KLF4/HYAL1/SFRP2/GHRL	15
BP	GO:1904018	positive regulation of vasculature development	15/492	183/18800	9.81E-05	0.005104844	0.004285653	SPHK1/THBS1/C5AR1/ITGA5/CHI3L1/TWIST1/AQP1/SERPINE1/C3/CXCL8/GREM1/KLF4/HYAL1/SFRP2/GHRL	15
BP	GO:0046849	bone remodeling	10/492	88/18800	9.99E-05	0.005136305	0.004312065	CTHRC1/ADRB2/SNX10/SPP1/CTSK/NOX4/GREM1/TNFRSF11B/CLDN18/IL6	10
BP	GO:0098739	import across plasma membrane	15/492	188/18800	0.000132586	0.006732777	0.005652347	CLTRN/SCNN1B/KCNJ16/KCNJ15/SCNN1G/THBS1/ATP4A/KCNE2/ATP4B/KCNJ8/SLC2A10/KCNJ13/FOLR1/SCNN1A/ACE2	15
BP	GO:0071621	granulocyte chemotaxis	12/492	128/18800	0.000137212	0.006883761	0.005779101	THBS1/C5AR1/TNFAIP6/CXCL8/PLA2G1B/CXCL17/TREM1/THBS4/CXCL9/S100A9/CXCL1/CXCL13	12
BP	GO:0050891	multicellular organismal water homeostasis	8/492	59/18800	0.000142754	0.007076506	0.005940917	SCNN1B/SCNN1G/CLDN1/AQP1/FA2H/CYP4F12/AQP4/SCNN1A	8
BP	GO:0009306	protein secretion	22/492	350/18800	0.000147719	0.007219078	0.006060609	RAB27A/CLTRN/ADTRP/ANG/NEUROD1/RFX6/PTPRN2/PLA2G1B/TREM2/FAM3B/KRT20/CHGA/CPLX1/SYT4/GHRL/NR0B2/FOXA2/COMP/IL6/FAM3D/PCSK1/GCG	22
BP	GO:1901654	response to ketone	15/492	190/18800	0.000149097	0.007219078	0.006060609	THBS1/CLDN1/SPP1/CA9/AKR1C2/AQP1/FBXO32/NQO1/AKR1C3/HOXA10/SERPINF1/HOXA13/FOSL1/NKX2-2/CDA	15
BP	GO:0016525	negative regulation of angiogenesis	13/492	149/18800	0.000151678	0.007242858	0.006080573	SULF1/THBS2/SPARC/COL4A2/THBS1/SERPINE1/EFNA3/KLF4/THBS4/SERPINF1/GHRL/SPINK5/ISM1	13
BP	GO:0035592	establishment of protein localization to extracellular region	22/492	351/18800	0.000153846	0.007242858	0.006080573	RAB27A/CLTRN/ADTRP/ANG/NEUROD1/RFX6/PTPRN2/PLA2G1B/TREM2/FAM3B/KRT20/CHGA/CPLX1/SYT4/GHRL/NR0B2/FOXA2/COMP/IL6/FAM3D/PCSK1/GCG	22
BP	GO:0001676	long-chain fatty acid metabolic process	11/492	111/18800	0.000158212	0.007242858	0.006080573	CYP2C19/ADTRP/ELOVL6/CYP2C9/CYP2C18/ACADL/GSTA1/AKR1C3/CYP4F12/PTGS2/CYP4F3	11
BP	GO:0010669	epithelial structure maintenance	6/492	32/18800	0.000158285	0.007242858	0.006080573	PBLD/VSIG1/NEUROD1/TFF2/TFF1/MUC6	6
BP	GO:0042044	fluid transport	6/492	32/18800	0.000158285	0.007242858	0.006080573	SCNN1B/AQP1/SLC14A1/AQP4/AQP9/AQP5	6
BP	GO:0019731	antibacterial humoral response	8/492	60/18800	0.000160998	0.007286909	0.006117555	ANG/PLA2G1B/JCHAIN/PGC/DEFB1/LTF/SPINK5/DEFA5	8
BP	GO:0030595	leukocyte chemotaxis	17/492	236/18800	0.000169077	0.007440843	0.006246787	THBS1/C5AR1/TNFAIP6/SERPINE1/PLA2G7/CXCL8/GREM1/PLA2G1B/CXCL17/TREM1/CHGA/THBS4/CXCL9/S100A9/CXCL1/IL6/CXCL13	17
BP	GO:0006639	acylglycerol metabolic process	12/492	131/18800	0.000170982	0.007440843	0.006246787	DGKD/ANG/APOBEC1/LIPH/LIPG/C3/GPAT3/NKX2-3/APOC1/AADAC/LIPF/PNLIPRP2	12
BP	GO:0006939	smooth muscle contraction	11/492	112/18800	0.000171388	0.007440843	0.006246787	SULF1/SCNN1B/ADRB2/SPHK1/EDNRA/GUCY1A1/PTGS2/GHRL/COMP/SMTN/CNN1	11
BP	GO:0006067	ethanol metabolic process	5/492	21/18800	0.000172966	0.007440843	0.006246787	ADH7/SULT1B1/ADH1A/ADH1C/SULT2A1	5
BP	GO:2000181	negative regulation of blood vessel morphogenesis	13/492	151/18800	0.000173334	0.007440843	0.006246787	SULF1/THBS2/SPARC/COL4A2/THBS1/SERPINE1/EFNA3/KLF4/THBS4/SERPINF1/GHRL/SPINK5/ISM1	13
BP	GO:0006638	neutral lipid metabolic process	12/492	132/18800	0.000183711	0.007786377	0.006536872	DGKD/ANG/APOBEC1/LIPH/LIPG/C3/GPAT3/NKX2-3/APOC1/AADAC/LIPF/PNLIPRP2	12
BP	GO:1901343	negative regulation of vasculature development	13/492	152/18800	0.000185123	0.007786377	0.006536872	SULF1/THBS2/SPARC/COL4A2/THBS1/SERPINE1/EFNA3/KLF4/THBS4/SERPINF1/GHRL/SPINK5/ISM1	13
BP	GO:0098657	import into cell	17/492	238/18800	0.000187001	0.007786717	0.006537157	CLTRN/SCNN1B/KCNJ16/KCNJ15/SCNN1G/THBS1/ATP4A/KCNE2/ATP4B/KCNJ8/TREM2/PLPPR4/SLC2A10/KCNJ13/FOLR1/SCNN1A/ACE2	17
BP	GO:0061041	regulation of wound healing	12/492	133/18800	0.000197241	0.008131795	0.00682686	FAP/CCN4/ADTRP/TNFRSF12A/THBS1/CLDN1/PLAU/SERPINE1/FOXA2/DUOX2/CLDN3/REG3A	12
BP	GO:0042886	amide transport	19/492	287/18800	0.000214344	0.008750263	0.00734608	CLTRN/NEUROD1/RFX6/SLC14A1/PTPRN2/CA2/FAM3B/CHGA/CPLX1/FOLR1/GHRL/NR0B2/FOXA2/AQP9/IL6/SPINK1/FAM3D/GCG/CDH17	19
BP	GO:0006883	cellular sodium ion homeostasis	5/492	22/18800	0.000219052	0.008855653	0.007434558	SCNN1B/SCNN1G/ATP4A/ATP4B/SCNN1A	5
BP	GO:0045453	bone resorption	8/492	63/18800	0.000227575	0.009111752	0.00764956	ADRB2/SNX10/SPP1/CTSK/NOX4/TNFRSF11B/CLDN18/IL6	8
BP	GO:0045165	cell fate commitment	18/492	266/18800	0.000238906	0.009474313	0.007953939	TEAD4/PRRX1/SOSTDC1/PDPN/EDNRA/GATA5/NEUROD1/KLF4/EYA2/SOX2/SFRP2/HOXC10/ARX/WNT2/FOXA2/HOXA13/IL6/NKX2-2	18
BP	GO:0090287	regulation of cellular response to growth factor stimulus	20/492	314/18800	0.000245777	0.009654862	0.008105515	SULF1/PMEPA1/SOSTDC1/PBLD/THBS1/PRDM16/ITGA5/SFRP4/FSTL3/ASPN/HHIP/TNFAIP6/GREM1/WASF1/FBN1/SFRP2/SLC2A10/FOLR1/HOXA13/CXCL13	20
BP	GO:0060326	cell chemotaxis	20/492	315/18800	0.000256214	0.009970788	0.008370743	ACKR4/THBS1/C5AR1/TNFAIP6/SERPINE1/PLA2G7/CXCL8/GREM1/PLA2G1B/CXCL17/TREM1/CHGA/THBS4/CCL28/CXCL9/S100A9/CXCL14/CXCL1/IL6/CXCL13	20
BP	GO:0006833	water transport	5/492	23/18800	0.000273918	0.010464189	0.008784967	AQP1/SLC14A1/AQP4/AQP9/AQP5	5
BP	GO:0030728	ovulation	5/492	23/18800	0.000273918	0.010464189	0.008784967	INHBA/HPGD/TNFAIP6/GAS2/PTGS2	5
BP	GO:0007178	transmembrane receptor protein serine/threonine kinase signaling pathway	22/492	368/18800	0.000298512	0.011300033	0.00948668	INHBA/SULF1/COL1A2/PMEPA1/HPGD/SOSTDC1/PBLD/THBS1/PRDM16/SFRP4/FSTL3/ASPN/TNFAIP6/GREM1/GCNT2/FBN1/SFRP2/SLC2A10/FOLR1/HOXA13/COMP/TMEM100	22
BP	GO:1990573	potassium ion import across plasma membrane	7/492	50/18800	0.000303788	0.011396174	0.009567393	KCNJ16/KCNJ15/ATP4A/KCNE2/ATP4B/KCNJ8/KCNJ13	7
BP	GO:0019934	cGMP-mediated signaling	6/492	36/18800	0.000311399	0.011577371	0.009719513	THBS1/GUCY1A1/GUCY1B1/AQP1/GUCA2B/PDE3A	6
BP	GO:0043588	skin development	19/492	296/18800	0.000316539	0.011660061	0.009788933	INHBA/COL1A2/COL1A1/COL5A2/SOSTDC1/ADAMTS2/CDH11/COL5A3/CLDN1/CSTA/COL5A1/CDH3/FA2H/AKR1C3/SLC2A10/KRT80/COMP/SPINK5/REG3A	19
BP	GO:0006631	fatty acid metabolic process	23/492	395/18800	0.000319224	0.011660061	0.009788933	ADH7/CYP2C19/HPGD/ADTRP/AKR1C1/ELOVL6/CYP2C9/CYP2C18/LIPH/AKR1C2/TWIST1/LIPG/FA2H/C3/ACADL/APOC1/PLA2G1B/GSTA1/AKR1C3/CYP4F12/PTGS2/CYP4F3/GGT5	23
BP	GO:0007599	hemostasis	16/492	227/18800	0.000332654	0.012044981	0.010112084	FAP/RAB27A/DGKD/FN1/ADTRP/PDPN/THBS1/PLAU/SERPINE1/FLNA/MYL9/TPH1/FOXA2/COMP/IL6/TFPI2	16
BP	GO:0030282	bone mineralization	11/492	121/18800	0.000337909	0.012129785	0.010183279	COL1A2/ADRB2/OSR2/SNX10/ASPN/TWIST1/GREM1/PTGS2/LTF/MGP/COMP	11
BP	GO:0001837	epithelial to mesenchymal transition	13/492	162/18800	0.000346168	0.012320013	0.010342981	COL1A1/PDPN/EDNRA/TWIST1/GREM1/GCNT2/FLNA/FAM83D/SFRP2/WNT2/FOXA2/IL6/TMEM100	13
BP	GO:0048705	skeletal system morphogenesis	16/492	228/18800	0.000349345	0.012327728	0.010349457	SERPINH1/COL1A1/PRRX1/OSR2/SFRP4/HHIP/TWIST1/GREM1/HYAL1/COL11A1/SFRP2/HOXC9/LTF/MGP/COMP/CDX1	16
BP	GO:0006641	triglyceride metabolic process	10/492	103/18800	0.000368605	0.012898062	0.010828268	APOBEC1/LIPH/LIPG/C3/GPAT3/NKX2-3/APOC1/AADAC/LIPF/PNLIPRP2	10
BP	GO:0006936	muscle contraction	21/492	349/18800	0.000373316	0.012954049	0.010875271	SULF1/SCNN1B/ADRB2/SPHK1/KCNE2/EDNRA/GUCY1A1/TMEM38A/FLNA/KCNJ8/CKMT2/CHGA/PTGS2/MYL9/GHRL/COMP/SMTN/ACE2/TNNC1/CNN1/SMPX	21
BP	GO:0046348	amino sugar catabolic process	4/492	14/18800	0.000376436	0.01295437	0.010875541	CHI3L1/RENBP/ALDH1A1/CHIA	4
BP	GO:0046503	glycerolipid catabolic process	8/492	68/18800	0.00038759	0.01312135	0.011015724	ENPP6/LIPH/GDPD3/LIPG/PLA2G7/APOC1/AADAC/PNLIPRP2	8
BP	GO:1900046	regulation of hemostasis	8/492	68/18800	0.00038759	0.01312135	0.011015724	FAP/ADTRP/THBS1/PLAU/SERPINE1/TPH1/FOXA2/COMP	8
BP	GO:0035821	modulation of process of another organism	5/492	25/18800	0.000414233	0.013718037	0.011516659	S100A9/LTF/REG1A/REG3A/DEFA5	5
BP	GO:0002688	regulation of leukocyte chemotaxis	11/492	124/18800	0.000417319	0.013718037	0.011516659	THBS1/C5AR1/TNFAIP6/SERPINE1/PLA2G7/CXCL8/GREM1/CXCL17/THBS4/IL6/CXCL13	11
BP	GO:0002385	mucosal immune response	6/492	38/18800	0.000422276	0.013718037	0.011516659	PLA2G1B/DEFB1/LTF/PIGR/DEFA5/BPIFB1	6
BP	GO:1901661	quinone metabolic process	6/492	38/18800	0.000422276	0.013718037	0.011516659	AKR1C1/AKR1C2/AKR1B10/AKR1C3/CYP4F12/CYP4F3	6
BP	GO:0019932	second-messenger-mediated signaling	19/492	303/18800	0.000423173	0.013718037	0.011516659	ACKR4/SPHK1/THBS1/NEUROD1/GUCY1A1/GUCY1B1/TMEM38A/AQP1/CXCL8/CAP2/GUCA2B/CDH13/TREM2/HOMER2/PDE3A/DEFB1/SELE/TMEM100/SPINK1	19
BP	GO:0098742	cell-cell adhesion via plasma-membrane adhesion molecules	18/492	279/18800	0.000424982	0.013718037	0.011516659	CDH11/CLDN1/ITGA5/GATA5/CDH3/AMIGO2/CDH13/KLF4/CLDN23/CDHR2/IGSF9/CLDN7/CLDN18/CLDN3/SELE/CLDN2/REG3A/CDH17	18
BP	GO:0006575	cellular modified amino acid metabolic process	14/492	188/18800	0.000445843	0.014280696	0.011989026	SULT1B1/GSTA3/CTSK/ACADL/BHMT/GSTA1/CKMT2/CKM/SULT2A1/GGT6/FOLR1/DUOX2/GGT5/DUOXA2	14
BP	GO:0050829	defense response to Gram-negative bacterium	9/492	87/18800	0.000449768	0.014296455	0.012002257	AQP1/SERPINE1/TREM2/TREM1/CHGA/DEFB1/LTF/IL6/DEFA5	9
BP	GO:0050679	positive regulation of epithelial cell proliferation	15/492	211/18800	0.000462285	0.014493152	0.012167389	OSR2/ANG/CLDN1/C5AR1/CDH3/TWIST1/CDH13/HYAL1/WNT2/THBS4/GHRL/IGF2/REG3A/SPINK1/MMP12	15
BP	GO:0030593	neutrophil chemotaxis	10/492	106/18800	0.000464272	0.014493152	0.012167389	C5AR1/TNFAIP6/CXCL8/PLA2G1B/TREM1/THBS4/CXCL9/S100A9/CXCL1/CXCL13	10
BP	GO:0048545	response to steroid hormone	20/492	330/18800	0.000466398	0.014493152	0.012167389	COL1A1/PMEPA1/ADTRP/SCGB2A1/THBS1/ESRRG/CLDN1/SPP1/SST/AQP1/FBXO32/AKR1C3/AQP4/SERPINF1/PTGS2/IGFBP2/FOSL1/IL6/NKX2-2/PCSK1	20
BP	GO:0050678	regulation of epithelial cell proliferation	22/492	382/18800	0.000496379	0.015310533	0.012853602	SULF1/SPARC/OSR2/THBS1/ANG/CLDN1/C5AR1/CDH3/TWIST1/CDH13/SOX2/HYAL1/SFRP2/WNT2/THBS4/SERPINF1/GHRL/IGF2/REG3A/A4GNT/SPINK1/MMP12	22
BP	GO:0034310	primary alcohol catabolic process	4/492	15/18800	0.000502751	0.015393061	0.012922887	SULT1B1/AKR1B10/AKR1C3/SULT2A1	4
BP	GO:0048706	embryonic skeletal system development	11/492	127/18800	0.000511812	0.015556096	0.013059759	SULF1/COL1A1/PRRX1/HOXC6/OSR2/EDNRA/TWIST1/HYAL1/COL11A1/SLC2A10/HOXC9	11
BP	GO:0031214	biomineral tissue development	13/492	170/18800	0.000549484	0.016580084	0.013919424	COL1A2/COL1A1/ADRB2/OSR2/SNX10/SPP1/ASPN/TWIST1/GREM1/PTGS2/LTF/MGP/COMP	13
BP	GO:1903036	positive regulation of response to wounding	8/492	72/18800	0.000572987	0.017164889	0.014410384	CCN4/THBS1/CLDN1/SERPINE1/FLNA/DUOX2/CLDN3/REG3A	8
BP	GO:0002227	innate immune response in mucosa	5/492	27/18800	0.000602866	0.017678421	0.014841508	PLA2G1B/DEFB1/LTF/DEFA5/BPIFB1	5
BP	GO:0007263	nitric oxide mediated signal transduction	5/492	27/18800	0.000602866	0.017678421	0.014841508	THBS1/NEUROD1/GUCY1A1/GUCY1B1/SPINK1	5
BP	GO:0042403	thyroid hormone metabolic process	5/492	27/18800	0.000602866	0.017678421	0.014841508	SULT1B1/CTSK/SULT2A1/DUOX2/DUOXA2	5
BP	GO:0110148	biomineralization	13/492	172/18800	0.000613737	0.017824343	0.014964013	COL1A2/COL1A1/ADRB2/OSR2/SNX10/SPP1/ASPN/TWIST1/GREM1/PTGS2/LTF/MGP/COMP	13
BP	GO:0055078	sodium ion homeostasis	7/492	56/18800	0.000616404	0.017824343	0.014964013	SCNN1B/SCNN1G/ATP4A/ATP4B/EDNRA/CYP4F12/SCNN1A	7
BP	GO:0033574	response to testosterone	6/492	41/18800	0.00064371	0.018225654	0.015300925	THBS1/SPP1/CA9/NQO1/HOXA10/HOXA13	6
BP	GO:0150077	regulation of neuroinflammatory response	6/492	41/18800	0.00064371	0.018225654	0.015300925	SPHK1/TREM2/PTGS2/MMP9/IL6/MMP3	6
BP	GO:0071772	response to BMP	13/492	173/18800	0.000648171	0.018225654	0.015300925	VSTM2A/SULF1/SOSTDC1/SFRP4/GATA5/FSTL3/TNFAIP6/GREM1/FBN1/SFRP2/HOXA13/COMP/TMEM100	13
BP	GO:0071773	cellular response to BMP stimulus	13/492	173/18800	0.000648171	0.018225654	0.015300925	VSTM2A/SULF1/SOSTDC1/SFRP4/GATA5/FSTL3/TNFAIP6/GREM1/FBN1/SFRP2/HOXA13/COMP/TMEM100	13
BP	GO:0034638	phosphatidylcholine catabolic process	4/492	16/18800	0.000656544	0.018225654	0.015300925	GDPD3/PLA2G7/APOC1/PNLIPRP2	4
BP	GO:0042448	progesterone metabolic process	4/492	16/18800	0.000656544	0.018225654	0.015300925	AKR1C1/AKR1C2/AKR1C3/DHRS9	4
BP	GO:0006022	aminoglycan metabolic process	11/492	131/18800	0.000665044	0.01833935	0.015396375	BGN/CEMIP/EDNRA/CHI3L1/TNFAIP6/HS3ST3A1/GCNT2/HYAL1/CHSY3/B3GNT6/CHIA	11
BP	GO:0090092	regulation of transmembrane receptor protein serine/threonine kinase signaling pathway	17/492	267/18800	0.000705425	0.019165246	0.016089737	INHBA/SULF1/PMEPA1/SOSTDC1/PBLD/THBS1/PRDM16/SFRP4/FSTL3/ASPN/TNFAIP6/GREM1/FBN1/SFRP2/SLC2A10/FOLR1/HOXA13	17
BP	GO:0035270	endocrine system development	11/492	132/18800	0.000708801	0.019165246	0.016089737	LY6E/EDNRA/NEUROD1/RFX6/SALL1/SOX2/FOXA2/IL6/NKX2-2/INSM1/PCSK1	11
BP	GO:0071333	cellular response to glucose stimulus	11/492	132/18800	0.000708801	0.019165246	0.016089737	CLTRN/NEUROD1/RFX6/NOX4/PTPRN2/TREM2/AQP4/SERPINF1/GHRL/FOXA2/GCG	11
BP	GO:0010800	positive regulation of peptidyl-threonine phosphorylation	5/492	28/18800	0.000718292	0.019296565	0.016199983	SPHK1/CEMIP/CHI3L1/PLK1/GCG	5
BP	GO:0048762	mesenchymal cell differentiation	16/492	244/18800	0.000732759	0.019555178	0.016417096	COL1A1/FN1/PDPN/EDNRA/GATA5/TWIST1/GREM1/GCNT2/FLNA/FAM83D/SFRP2/WNT2/FOLR1/FOXA2/IL6/TMEM100	16
BP	GO:0045785	positive regulation of cell adhesion	24/492	446/18800	0.000737311	0.019555178	0.016417096	THY1/COL8A1/FN1/LGALS1/PDPN/LIF/ITGA5/EPB41L4B/FSTL3/CDH13/GCNT2/FLNA/SOX2/HYAL1/SFRP2/CCL28/FOXA2/IGF2/IGFBP2/CCDC80/SELE/IL6/CXCL13/OLFM4	24
BP	GO:0007596	blood coagulation	15/492	221/18800	0.000747908	0.019692641	0.016532499	FAP/RAB27A/DGKD/FN1/ADTRP/PDPN/THBS1/PLAU/SERPINE1/FLNA/MYL9/FOXA2/COMP/IL6/TFPI2	15
BP	GO:0097530	granulocyte migration	12/492	154/18800	0.000751952	0.019692641	0.016532499	THBS1/C5AR1/TNFAIP6/CXCL8/PLA2G1B/CXCL17/TREM1/THBS4/CXCL9/S100A9/CXCL1/CXCL13	12
BP	GO:0019369	arachidonic acid metabolic process	7/492	58/18800	0.000764093	0.019762001	0.016590729	CYP2C19/CYP2C9/CYP2C18/AKR1C3/CYP4F12/PTGS2/CYP4F3	7
BP	GO:0090303	positive regulation of wound healing	7/492	58/18800	0.000764093	0.019762001	0.016590729	CCN4/THBS1/CLDN1/SERPINE1/DUOX2/CLDN3/REG3A	7
BP	GO:0018958	phenol-containing compound metabolic process	10/492	113/18800	0.000769588	0.019781252	0.016606891	LY6E/SULT1B1/EDNRA/CDH3/CTSK/SULT2A1/TPH1/DUOX2/INSM1/DUOXA2	10
BP	GO:0002690	positive regulation of leukocyte chemotaxis	9/492	94/18800	0.00079423	0.020289418	0.017033509	THBS1/C5AR1/SERPINE1/PLA2G7/CXCL8/CXCL17/THBS4/IL6/CXCL13	9
BP	GO:0071331	cellular response to hexose stimulus	11/492	134/18800	0.000803514	0.020401429	0.017127546	CLTRN/NEUROD1/RFX6/NOX4/PTPRN2/TREM2/AQP4/SERPINF1/GHRL/FOXA2/GCG	11
BP	GO:0010574	regulation of vascular endothelial growth factor production	7/492	59/18800	0.000847735	0.02105451	0.017675825	SULF1/C5AR1/C3/CXCL17/AQP4/PTGS2/IL6	7
BP	GO:0019748	secondary metabolic process	7/492	59/18800	0.000847735	0.02105451	0.017675825	AKR7A3/AKR1C1/CDH3/AKR1C2/AKR1B10/CYP3A5/AKR1C3	7
BP	GO:0002313	mature B cell differentiation involved in immune response	5/492	29/18800	0.000849461	0.02105451	0.017675825	LGALS1/NKX2-3/POU2AF1/IL6/CDH17	5
BP	GO:0010447	response to acidic pH	5/492	29/18800	0.000849461	0.02105451	0.017675825	SCNN1B/SCNN1G/SST/SERPINF1/SCNN1A	5
BP	GO:0090101	negative regulation of transmembrane receptor protein serine/threonine kinase signaling pathway	11/492	135/18800	0.000854669	0.021058235	0.017678952	PMEPA1/SOSTDC1/PBLD/PRDM16/FSTL3/ASPN/TNFAIP6/GREM1/FBN1/SFRP2/SLC2A10	11
BP	GO:0030073	insulin secretion	13/492	179/18800	0.000890826	0.021702161	0.018219546	CLTRN/NEUROD1/RFX6/PTPRN2/FAM3B/CHGA/CPLX1/GHRL/NR0B2/FOXA2/IL6/FAM3D/GCG	13
BP	GO:0031960	response to corticosteroid	12/492	157/18800	0.000891227	0.021702161	0.018219546	COL1A1/CLDN1/AQP1/FBXO32/AKR1C3/AQP4/SERPINF1/PTGS2/IGFBP2/FOSL1/IL6/PCSK1	12
BP	GO:0071326	cellular response to monosaccharide stimulus	11/492	136/18800	0.000908492	0.021891507	0.018378506	CLTRN/NEUROD1/RFX6/NOX4/PTPRN2/TREM2/AQP4/SERPINF1/GHRL/FOXA2/GCG	11
BP	GO:0015833	peptide transport	16/492	249/18800	0.000909517	0.021891507	0.018378506	CLTRN/NEUROD1/RFX6/PTPRN2/CA2/FAM3B/CHGA/CPLX1/GHRL/NR0B2/FOXA2/IL6/SPINK1/FAM3D/GCG/CDH17	16
BP	GO:0050817	coagulation	15/492	226/18800	0.000939589	0.022485332	0.018877038	FAP/RAB27A/DGKD/FN1/ADTRP/PDPN/THBS1/PLAU/SERPINE1/FLNA/MYL9/FOXA2/COMP/IL6/TFPI2	15
BP	GO:0045671	negative regulation of osteoclast differentiation	5/492	30/18800	0.000997671	0.023738859	0.019929407	FSTL3/TNFAIP6/FBN1/CLDN18/LTF	5
BP	GO:0050708	regulation of protein secretion	16/492	252/18800	0.001032039	0.024279153	0.020382999	ADTRP/ANG/NEUROD1/RFX6/PLA2G1B/TREM2/KRT20/CHGA/SYT4/GHRL/NR0B2/FOXA2/IL6/FAM3D/PCSK1/GCG	16
BP	GO:0071560	cellular response to transforming growth factor beta stimulus	16/492	252/18800	0.001032039	0.024279153	0.020382999	COL1A2/COL1A1/PMEPA1/HPGD/COL4A2/PBLD/THBS1/CLDN1/PRDM16/ASPN/GCNT2/FBN1/SLC2A10/WNT2/PDE3A/FOLR1	16
BP	GO:0048732	gland development	23/492	431/18800	0.001054683	0.024486191	0.020556813	LY6E/PSAPL1/SULF1/SOSTDC1/TFCP2L1/CLDN1/EDNRA/NTN4/FA2H/SALL1/CCKBR/NKX2-3/SOX2/HOXA10/WNT2/SERPINF1/IGF2/HOXA13/TNC/IL6/INSM1/OTC/PCSK1	23
BP	GO:0046851	negative regulation of bone remodeling	4/492	18/18800	0.001058965	0.024486191	0.020556813	GREM1/TNFRSF11B/CLDN18/IL6	4
BP	GO:0009268	response to pH	6/492	45/18800	0.001067703	0.024486191	0.020556813	SCNN1B/SCNN1G/SST/HYAL1/SERPINF1/SCNN1A	6
BP	GO:0060349	bone morphogenesis	9/492	98/18800	0.00107207	0.024486191	0.020556813	SERPINH1/COL1A1/OSR2/SFRP4/TWIST1/SFRP2/LTF/COMP/CDX1	9
BP	GO:0098659	inorganic cation import across plasma membrane	10/492	118/18800	0.001076122	0.024486191	0.020556813	SCNN1B/KCNJ16/KCNJ15/SCNN1G/ATP4A/KCNE2/ATP4B/KCNJ8/KCNJ13/SCNN1A	10
BP	GO:0099587	inorganic ion import across plasma membrane	10/492	118/18800	0.001076122	0.024486191	0.020556813	SCNN1B/KCNJ16/KCNJ15/SCNN1G/ATP4A/KCNE2/ATP4B/KCNJ8/KCNJ13/SCNN1A	10
BP	GO:0030326	embryonic limb morphogenesis	10/492	119/18800	0.001148026	0.025768021	0.021632944	PRRX1/OSR2/TWIST1/SALL1/GREM1/HOXA10/SFRP2/HOXC10/SALL4/HOXA13	10
BP	GO:0035113	embryonic appendage morphogenesis	10/492	119/18800	0.001148026	0.025768021	0.021632944	PRRX1/OSR2/TWIST1/SALL1/GREM1/HOXA10/SFRP2/HOXC10/SALL4/HOXA13	10
BP	GO:0050921	positive regulation of chemotaxis	11/492	140/18800	0.001152628	0.025768021	0.021632944	THBS1/C5AR1/SERPINE1/PLA2G7/CXCL8/CDH13/TREM2/CXCL17/THBS4/IL6/CXCL13	11
BP	GO:0001895	retina homeostasis	8/492	80/18800	0.001157209	0.025768021	0.021632944	RDH12/CDH3/JCHAIN/SLC28A2/CST4/LTF/AZGP1/PIGR	8
BP	GO:0031018	endocrine pancreas development	6/492	46/18800	0.001201139	0.026558346	0.022296443	NEUROD1/RFX6/FOXA2/IL6/NKX2-2/INSM1	6
BP	GO:0007565	female pregnancy	13/492	185/18800	0.001205458	0.026558346	0.022296443	TIMP1/TEAD4/HPGD/LIF/SPP1/ITGA5/AQP4/PTGS2/MMP9/GHRL/IGFBP2/FOSL1/ACE2	13
BP	GO:0002687	positive regulation of leukocyte migration	11/492	141/18800	0.001221434	0.026768698	0.022473039	THY1/THBS1/C5AR1/SERPINE1/PLA2G7/CXCL8/TREM2/CXCL17/THBS4/IL6/CXCL13	11
BP	GO:0046879	hormone secretion	17/492	281/18800	0.001237403	0.026976691	0.022647654	INHBA/CLTRN/LIF/SPP1/NEUROD1/RFX6/PTPRN2/FAM3B/CHGA/CPLX1/GHRL/NR0B2/FOXA2/IL6/SPINK1/FAM3D/GCG	17
BP	GO:0031016	pancreas development	8/492	81/18800	0.001255246	0.02712113	0.022768915	NEUROD1/RFX6/FOXA2/IGF2/IL6/NKX2-2/INSM1/PCSK1	8
BP	GO:0010573	vascular endothelial growth factor production	7/492	63/18800	0.001257055	0.02712113	0.022768915	SULF1/C5AR1/C3/CXCL17/AQP4/PTGS2/IL6	7
BP	GO:0055123	digestive system development	11/492	142/18800	0.001293584	0.027765389	0.023309787	GATA5/CXCL8/SALL1/CCKBR/NKX2-3/SFRP2/IGF2/CLDN18/HOXA13/NKX2-2/OTC	11
BP	GO:0019373	epoxygenase P450 pathway	4/492	19/18800	0.001313834	0.028030925	0.023532712	CYP2C19/CYP2C9/CYP2C18/CYP4F12	4
BP	GO:0071559	response to transforming growth factor beta	16/492	258/18800	0.001319419	0.028030925	0.023532712	COL1A2/COL1A1/PMEPA1/HPGD/COL4A2/PBLD/THBS1/CLDN1/PRDM16/ASPN/GCNT2/FBN1/SLC2A10/WNT2/PDE3A/FOLR1	16
BP	GO:0002063	chondrocyte development	5/492	32/18800	0.001350533	0.028259388	0.023724513	SERPINH1/SULF1/COL11A1/SFRP2/COMP	5
BP	GO:0070570	regulation of neuron projection regeneration	5/492	32/18800	0.001350533	0.028259388	0.023724513	THY1/PRRX1/SPP1/KLF4/FLNA	5
BP	GO:0071711	basement membrane organization	5/492	32/18800	0.001350533	0.028259388	0.023724513	COL4A1/NID2/NTN4/GAS2/MMP11	5
BP	GO:0007160	cell-matrix adhesion	15/492	235/18800	0.001389689	0.02893332	0.024290297	THY1/FN1/NID2/THBS1/COL5A3/ITGA5/PLAU/SERPINE1/GREM1/CDH13/ITGBL1/CCL28/COL17A1/ITGA7/MMP12	15
BP	GO:0032103	positive regulation of response to external stimulus	23/492	442/18800	0.001467544	0.030325432	0.025459012	CCN4/LGALS1/DDX60/THBS1/C5AR1/OASL/SERPINE1/PLA2G7/C3/CXCL8/CDH13/FLNA/TREM2/CXCL17/PLA2G2A/THBS4/PTGS2/PGC/GHRL/S100A9/IL6/MMP12/CXCL13	23
BP	GO:0019935	cyclic-nucleotide-mediated signaling	8/492	83/18800	0.001471118	0.030325432	0.025459012	THBS1/GUCY1A1/GUCY1B1/AQP1/CAP2/GUCA2B/PDE3A/DEFB1	8
BP	GO:0033628	regulation of cell adhesion mediated by integrin	6/492	48/18800	0.001505929	0.030890087	0.025933055	LIF/PLAU/SERPINE1/SFRP2/MUC1/CXCL13	6
BP	GO:0042742	defense response to bacterium	20/492	364/18800	0.001552685	0.031693038	0.026607154	SCNN1B/ANG/C5AR1/AQP1/SERPINE1/PLA2G1B/TREM2/TREM1/PLA2G2A/JCHAIN/CHGA/PLAC8/PGC/DEFB1/S100A9/LTF/SPINK5/IL6/CXCL13/DEFA5	20
BP	GO:0006081	cellular aldehyde metabolic process	7/492	66/18800	0.001654651	0.033607771	0.028214624	SCNN1B/AKR7A3/AKR1C1/ALDH3A1/AKR1C3/ALDH1A1/SDR16C5	7
BP	GO:0002762	negative regulation of myeloid leukocyte differentiation	6/492	49/18800	0.001678774	0.033607771	0.028214624	INHBA/FSTL3/TNFAIP6/FBN1/CLDN18/LTF	6
BP	GO:0030850	prostate gland development	6/492	49/18800	0.001678774	0.033607771	0.028214624	PSAPL1/SULF1/HOXA10/SERPINF1/HOXA13/TNC	6
BP	GO:1900047	negative regulation of hemostasis	6/492	49/18800	0.001678774	0.033607771	0.028214624	FAP/ADTRP/THBS1/PLAU/SERPINE1/COMP	6
BP	GO:0071322	cellular response to carbohydrate stimulus	11/492	147/18800	0.001708836	0.033787645	0.028365633	CLTRN/NEUROD1/RFX6/NOX4/PTPRN2/TREM2/AQP4/SERPINF1/GHRL/FOXA2/GCG	11
BP	GO:2000117	negative regulation of cysteine-type endopeptidase activity	8/492	85/18800	0.00171544	0.033787645	0.028365633	THBS1/AQP1/KLF4/SFRP2/PTGS2/MMP9/LTF/MAGEA3	8
BP	GO:0009914	hormone transport	17/492	290/18800	0.001734301	0.033787645	0.028365633	INHBA/CLTRN/LIF/SPP1/NEUROD1/RFX6/PTPRN2/FAM3B/CHGA/CPLX1/GHRL/NR0B2/FOXA2/IL6/SPINK1/FAM3D/GCG	17
BP	GO:0050727	regulation of inflammatory response	21/492	394/18800	0.001738869	0.033787645	0.028365633	CCN4/LGALS1/SPHK1/TNFAIP6/SERPINE1/PLA2G7/C3/KLF4/TREM2/CXCL17/PLA2G2A/SERPINF1/PTGS2/MMP9/GHRL/S100A9/SELE/IL6/DUOXA2/MMP3/ACE2	21
BP	GO:0030510	regulation of BMP signaling pathway	9/492	105/18800	0.001744141	0.033787645	0.028365633	SULF1/SOSTDC1/SFRP4/FSTL3/TNFAIP6/GREM1/FBN1/SFRP2/HOXA13	9
BP	GO:1901890	positive regulation of cell junction assembly	9/492	105/18800	0.001744141	0.033787645	0.028365633	THY1/THBS2/CLDN1/IRX3/AMIGO2/SLITRK6/GHRL/CLDN3/ACE2	9
BP	GO:0001649	osteoblast differentiation	15/492	241/18800	0.001780747	0.033787645	0.028365633	CTHRC1/COL1A1/CCN4/SPP1/TNFAIP6/TWIST1/GREM1/VCAN/SOX2/SFRP2/IGF2/LTF/CLEC5A/TNC/IL6	15
BP	GO:0002335	mature B cell differentiation	5/492	34/18800	0.001787767	0.033787645	0.028365633	LGALS1/NKX2-3/POU2AF1/IL6/CDH17	5
BP	GO:0006691	leukotriene metabolic process	5/492	34/18800	0.001787767	0.033787645	0.028365633	PLA2G1B/CYP4F12/GGT6/CYP4F3/GGT5	5
BP	GO:0009954	proximal/distal pattern formation	5/492	34/18800	0.001787767	0.033787645	0.028365633	IRX3/GREM1/HOXA10/HOXC10/HOXC9	5
BP	GO:0046475	glycerophospholipid catabolic process	5/492	34/18800	0.001787767	0.033787645	0.028365633	ENPP6/GDPD3/PLA2G7/APOC1/PNLIPRP2	5
BP	GO:0003012	muscle system process	23/492	449/18800	0.001796879	0.033787645	0.028365633	SULF1/SCNN1B/ADRB2/SPHK1/KCNE2/EDNRA/GATA5/GUCY1A1/TMEM38A/FLNA/KCNJ8/FBXO32/CKMT2/CHGA/PTGS2/MYL9/GHRL/COMP/SMTN/ACE2/TNNC1/CNN1/SMPX	23
BP	GO:0090596	sensory organ morphogenesis	16/492	266/18800	0.001805202	0.033787645	0.028365633	THY1/MFAP2/COL8A1/CTHRC1/COL5A2/PRRX1/FJX1/OSR2/EDNRA/COL5A1/TWIST1/COL11A1/FBN1/WNT2/SLITRK6/AQP5	16
BP	GO:0046486	glycerolipid metabolic process	21/492	396/18800	0.001848639	0.033787645	0.028365633	CWH43/DGKD/ENPP6/ANG/APOBEC1/LIPH/ITPKA/GDPD3/LIPG/PIK3C2G/PLA2G7/C3/GPAT3/PLAAT2/NKX2-3/APOC1/PLA2G1B/AADAC/PLA2G2A/LIPF/PNLIPRP2	21
BP	GO:0060840	artery development	9/492	106/18800	0.001862891	0.033787645	0.028365633	HPGD/PRRX1/EDNRA/FKBP10/EGR2/SLC2A10/FOLR1/HOXA13/COMP	9
BP	GO:0003253	cardiac neural crest cell migration involved in outflow tract morphogenesis	3/492	10/18800	0.001863603	0.033787645	0.028365633	EDNRA/TWIST1/FOLR1	3
BP	GO:0010749	regulation of nitric oxide mediated signal transduction	3/492	10/18800	0.001863603	0.033787645	0.028365633	THBS1/GUCY1A1/SPINK1	3
BP	GO:1900003	regulation of serine-type endopeptidase activity	3/492	10/18800	0.001863603	0.033787645	0.028365633	SPINK2/SPINK5/SPINK1	3
BP	GO:1902571	regulation of serine-type peptidase activity	3/492	10/18800	0.001863603	0.033787645	0.028365633	SPINK2/SPINK5/SPINK1	3
BP	GO:0006692	prostanoid metabolic process	6/492	50/18800	0.001866272	0.033787645	0.028365633	HPGD/AKR1C1/AKR1C2/GSTA1/AKR1C3/PTGS2	6
BP	GO:0006693	prostaglandin metabolic process	6/492	50/18800	0.001866272	0.033787645	0.028365633	HPGD/AKR1C1/AKR1C2/GSTA1/AKR1C3/PTGS2	6
BP	GO:1903053	regulation of extracellular matrix organization	6/492	50/18800	0.001866272	0.033787645	0.028365633	FAP/ADTRP/PDPN/AEBP1/SLC2A10/IL6	6
BP	GO:0016485	protein processing	15/492	243/18800	0.001929944	0.034789126	0.029206403	THBS1/ADAMTS2/PLAU/MYRF/SERPINE1/PLA2G7/CPXM1/IL1R2/PRSS12/CTSE/TMPRSS2/COMP/ACE2/MAGEA3/PCSK1	15
BP	GO:0015669	gas transport	4/492	21/18800	0.001946429	0.034905138	0.029303798	AQP1/CA2/AQP4/AQP5	4
BP	GO:0044242	cellular lipid catabolic process	14/492	219/18800	0.001953145	0.034905138	0.029303798	ENPP6/ADTRP/SPHK1/LIPH/GDPD3/TWIST1/LIPG/PLA2G7/AKR1B10/ACADL/APOC1/AKR1C3/AADAC/PNLIPRP2	14
BP	GO:0007229	integrin-mediated signaling pathway	9/492	107/18800	0.001988017	0.035240782	0.02958558	TIMP1/THY1/FN1/ITGA5/FLNA/ITGBL1/SLC2A10/ITGA7/CDH17	9
BP	GO:1990266	neutrophil migration	10/492	128/18800	0.001988853	0.035240782	0.02958558	C5AR1/TNFAIP6/CXCL8/PLA2G1B/TREM1/THBS4/CXCL9/S100A9/CXCL1/CXCL13	10
BP	GO:0042593	glucose homeostasis	15/492	244/18800	0.002008363	0.03542021	0.029736214	CCN4/CLTRN/GCKR/NEUROD1/RFX6/NOX4/PTPRN2/TREM2/FAM3B/AQP4/SERPINF1/GHRL/FOXA2/IL6/GCG	15
BP	GO:0030072	peptide hormone secretion	14/492	220/18800	0.002037369	0.03542021	0.029736214	CLTRN/NEUROD1/RFX6/PTPRN2/FAM3B/CHGA/CPLX1/GHRL/NR0B2/FOXA2/IL6/SPINK1/FAM3D/GCG	14
BP	GO:0035633	maintenance of blood-brain barrier	5/492	35/18800	0.002041511	0.03542021	0.029736214	CLDN1/SH3GL2/PTGS2/CLDN3/IL6	5
BP	GO:0044319	wound healing, spreading of cells	5/492	35/18800	0.002041511	0.03542021	0.029736214	PDPN/ITGA5/COL5A1/FLNA/MMP12	5
BP	GO:0090505	epiboly involved in wound healing	5/492	35/18800	0.002041511	0.03542021	0.029736214	PDPN/ITGA5/COL5A1/FLNA/MMP12	5
BP	GO:0071622	regulation of granulocyte chemotaxis	6/492	51/18800	0.002069204	0.035751718	0.030014525	THBS1/C5AR1/TNFAIP6/CXCL8/CXCL17/THBS4	6
BP	GO:0033500	carbohydrate homeostasis	15/492	245/18800	0.002089416	0.035951762	0.030182467	CCN4/CLTRN/GCKR/NEUROD1/RFX6/NOX4/PTPRN2/TREM2/FAM3B/AQP4/SERPINF1/GHRL/FOXA2/IL6/GCG	15
BP	GO:0048565	digestive tract development	10/492	130/18800	0.002230498	0.038221367	0.032087861	GATA5/CXCL8/SALL1/CCKBR/NKX2-3/SFRP2/CLDN18/HOXA13/NKX2-2/OTC	10
BP	GO:0009395	phospholipid catabolic process	6/492	52/18800	0.002288361	0.038969187	0.032715676	ENPP6/GDPD3/LIPG/PLA2G7/APOC1/PNLIPRP2	6
BP	GO:0090504	epiboly	5/492	36/18800	0.002320561	0.038969187	0.032715676	PDPN/ITGA5/COL5A1/FLNA/MMP12	5
BP	GO:0016137	glycoside metabolic process	4/492	22/18800	0.00233029	0.038969187	0.032715676	AKR1C1/AKR1C2/AKR1B10/AKR1C3	4
BP	GO:0032402	melanosome transport	4/492	22/18800	0.00233029	0.038969187	0.032715676	RAB27A/RAB27B/CDH3/MLPH	4
BP	GO:0034104	negative regulation of tissue remodeling	4/492	22/18800	0.00233029	0.038969187	0.032715676	GREM1/TNFRSF11B/CLDN18/IL6	4
BP	GO:1902644	tertiary alcohol metabolic process	4/492	22/18800	0.00233029	0.038969187	0.032715676	AKR1C1/AKR1C2/AKR1B10/AKR1C3	4
BP	GO:0002062	chondrocyte differentiation	9/492	110/18800	0.002404085	0.040042436	0.033616697	SERPINH1/SULF1/CCN4/SCIN/OSR2/GREM1/COL11A1/SFRP2/COMP	9
BP	GO:0001678	cellular glucose homeostasis	11/492	154/18800	0.002467081	0.040927991	0.034360144	CLTRN/NEUROD1/RFX6/NOX4/PTPRN2/TREM2/AQP4/SERPINF1/GHRL/FOXA2/GCG	11
BP	GO:0002790	peptide secretion	14/492	225/18800	0.002504905	0.041034402	0.034449479	CLTRN/NEUROD1/RFX6/PTPRN2/FAM3B/CHGA/CPLX1/GHRL/NR0B2/FOXA2/IL6/SPINK1/FAM3D/GCG	14
BP	GO:0005984	disaccharide metabolic process	3/492	11/18800	0.002512914	0.041034402	0.034449479	FBP2/TREH/MGAM	3
BP	GO:0071492	cellular response to UV-A	3/492	11/18800	0.002512914	0.041034402	0.034449479	TIMP1/MMP9/MMP3	3
BP	GO:2001204	regulation of osteoclast development	3/492	11/18800	0.002512914	0.041034402	0.034449479	FBN1/CLDN18/LTF	3
BP	GO:0048260	positive regulation of receptor-mediated endocytosis	6/492	53/18800	0.002524547	0.041063329	0.034473764	DGKD/SFRP4/SERPINE1/C3/GREM1/SELE	6
BP	GO:0002237	response to molecule of bacterial origin	19/492	354/18800	0.002615734	0.042224321	0.035448448	HPGD/CLDN1/C5AR1/ATP4B/SERPINE1/CXCL8/KCNJ8/TREM2/PTGS2/IL24/CXCL9/S100A9/CXCL1/LTF/SELE/IL6/CXCL13/PCSK1/DEFA5	19
BP	GO:0001580	detection of chemical stimulus involved in sensory perception of bitter taste	5/492	37/18800	0.002626345	0.042224321	0.035448448	CST1/CST2/CST4/AZGP1/PIGR	5
BP	GO:0008207	C21-steroid hormone metabolic process	5/492	37/18800	0.002626345	0.042224321	0.035448448	SCNN1B/AKR1C1/AKR1C2/AKR1C3/DHRS9	5
BP	GO:1901652	response to peptide	24/492	491/18800	0.002659923	0.042599685	0.035763576	TIMP1/COL1A1/ADRB2/RAB31/EDNRA/PLA2G1B/TREM2/CA2/EGR2/FBN1/SERPINF1/PTGS2/MMP9/GHRL/IGF2/TFF1/MZB1/REG1A/MMP3/REG3A/SPINK1/MMP12/OTC/PCSK1	24
BP	GO:0032401	establishment of melanosome localization	4/492	23/18800	0.00276321	0.043749079	0.036728523	RAB27A/RAB27B/CDH3/MLPH	4
BP	GO:0046697	decidualization	4/492	23/18800	0.00276321	0.043749079	0.036728523	LIF/SPP1/PTGS2/GHRL	4
BP	GO:0051904	pigment granule transport	4/492	23/18800	0.00276321	0.043749079	0.036728523	RAB27A/RAB27B/CDH3/MLPH	4
BP	GO:0006968	cellular defense response	6/492	54/18800	0.002778575	0.0438257	0.036792848	C5AR1/NCF2/CXCL9/CLEC5A/FOSL1/PNLIPRP2	6
BP	GO:1904037	positive regulation of epithelial cell apoptotic process	5/492	38/18800	0.002960294	0.046356149	0.038917228	THBS1/SFRP4/PLA2G1B/AKR1C3/IL6	5
BP	GO:0150076	neuroinflammatory response	7/492	73/18800	0.002961272	0.046356149	0.038917228	SPHK1/C5AR1/TREM2/PTGS2/MMP9/IL6/MMP3	7
BP	GO:0044703	multi-organism reproductive process	13/492	205/18800	0.002990827	0.046643458	0.039158431	TIMP1/TEAD4/HPGD/LIF/SPP1/ITGA5/AQP4/PTGS2/MMP9/GHRL/IGFBP2/FOSL1/ACE2	13
BP	GO:0032496	response to lipopolysaccharide	18/492	333/18800	0.00310842	0.048296498	0.040546203	HPGD/CLDN1/ATP4B/SERPINE1/CXCL8/KCNJ8/TREM2/PTGS2/IL24/CXCL9/S100A9/CXCL1/LTF/SELE/IL6/CXCL13/PCSK1/DEFA5	18
BP	GO:0046470	phosphatidylcholine metabolic process	7/492	74/18800	0.003198627	0.049513314	0.041567753	GDPD3/PLA2G7/PLAAT2/APOC1/PLA2G1B/PLA2G2A/PNLIPRP2	7
BP	GO:0042730	fibrinolysis	4/492	24/18800	0.00324813	0.049729664	0.041749384	FAP/THBS1/PLAU/SERPINE1	4
BP	GO:0051905	establishment of pigment granule localization	4/492	24/18800	0.00324813	0.049729664	0.041749384	RAB27A/RAB27B/CDH3/MLPH	4
BP	GO:0090288	negative regulation of cellular response to growth factor stimulus	9/492	115/18800	0.003248431	0.049729664	0.041749384	SULF1/SOSTDC1/THBS1/FSTL3/TNFAIP6/GREM1/FBN1/SFRP2/CXCL13	9
BP	GO:0003337	mesenchymal to epithelial transition involved in metanephros morphogenesis	3/492	12/18800	0.003285861	0.049753917	0.041769745	LIF/SALL1/GREM1	3
BP	GO:0038063	collagen-activated tyrosine kinase receptor signaling pathway	3/492	12/18800	0.003285861	0.049753917	0.041769745	COL4A1/COL1A1/COL4A2	3
BP	GO:0061309	cardiac neural crest cell development involved in outflow tract morphogenesis	3/492	12/18800	0.003285861	0.049753917	0.041769745	EDNRA/TWIST1/FOLR1	3
BP	GO:1904994	regulation of leukocyte adhesion to vascular endothelial cell	5/492	39/18800	0.003323844	0.050146694	0.042099492	FUT9/KLF4/CCL28/SELE/IL6	5
BP	GO:0031667	response to nutrient levels	22/492	446/18800	0.00353008	0.05306589	0.044550235	COL1A1/SCNN1B/ADRB2/SSTR1/SPP1/SST/LIPG/NQO1/KRT20/AKR1C3/SFRP2/CCL28/FOLR1/PTGS2/GHRL/FOXA2/TNFRSF11B/IGFBP2/GAST/SPINK1/OTC/PCSK1	22
BP	GO:0051384	response to glucocorticoid	10/492	139/18800	0.003626123	0.054175861	0.045482085	CLDN1/AQP1/FBXO32/AQP4/SERPINF1/PTGS2/IGFBP2/FOSL1/IL6/PCSK1	10
BP	GO:0030509	BMP signaling pathway	11/492	162/18800	0.003645063	0.054175861	0.045482085	SULF1/SOSTDC1/SFRP4/FSTL3/TNFAIP6/GREM1/FBN1/SFRP2/HOXA13/COMP/TMEM100	11
BP	GO:0007566	embryo implantation	6/492	57/18800	0.00365596	0.054175861	0.045482085	TIMP1/TEAD4/LIF/SPP1/PTGS2/MMP9	6
BP	GO:0046456	icosanoid biosynthetic process	6/492	57/18800	0.00365596	0.054175861	0.045482085	CYP2C9/PLA2G1B/AKR1C3/GGT6/PTGS2/GGT5	6
BP	GO:0001708	cell fate specification	8/492	96/18800	0.003686802	0.054246798	0.045541639	TEAD4/EYA2/SOX2/SFRP2/HOXC10/FOXA2/HOXA13/NKX2-2	8
BP	GO:0030316	osteoclast differentiation	8/492	96/18800	0.003686802	0.054246798	0.045541639	CCN4/SNX10/FSTL3/TNFAIP6/TREM2/FBN1/CLDN18/LTF	8
BP	GO:0097305	response to alcohol	14/492	235/18800	0.003706281	0.054341383	0.045621046	INHBA/ADH7/GRAMD1C/HPGD/CLDN1/AKR1C2/NQO1/AKR1C3/NR0B2/CLDN18/CLDN3/FOSL1/CDA/SPINK1	14
BP	GO:0032400	melanosome localization	4/492	25/18800	0.003787919	0.055149988	0.046299892	RAB27A/RAB27B/CDH3/MLPH	4
BP	GO:1905523	positive regulation of macrophage migration	4/492	25/18800	0.003787919	0.055149988	0.046299892	THBS1/C5AR1/TREM2/CXCL17	4
BP	GO:0042180	cellular ketone metabolic process	13/492	211/18800	0.003824945	0.055495015	0.046589551	SCNN1B/AKR1C1/AKR1C2/TWIST1/AKR1B10/ACADL/APOC1/BHMT/AKR1C3/CYP4F12/PTGS2/DHRS9/CYP4F3	13
BP	GO:0045807	positive regulation of endocytosis	8/492	97/18800	0.003928655	0.056701537	0.047602458	DGKD/RAB31/SFRP4/SERPINE1/C3/GREM1/TREM2/SELE	8
BP	GO:0051604	protein maturation	17/492	314/18800	0.003935337	0.056701537	0.047602458	SERPINH1/THBS1/ADAMTS2/PLAU/MYRF/SERPINE1/PLA2G7/CPXM1/IL1R2/PRSS12/CTSE/TMPRSS2/COMP/DUOXA2/ACE2/MAGEA3/PCSK1	17
BP	GO:0030514	negative regulation of BMP signaling pathway	6/492	58/18800	0.003989637	0.057213993	0.048032678	SOSTDC1/FSTL3/TNFAIP6/GREM1/FBN1/SFRP2	6
BP	GO:0043154	negative regulation of cysteine-type endopeptidase activity involved in apoptotic process	7/492	77/18800	0.003998384	0.057213993	0.048032678	THBS1/AQP1/KLF4/SFRP2/PTGS2/MMP9/MAGEA3	7
BP	GO:0009991	response to extracellular stimulus	23/492	479/18800	0.00401591	0.057267972	0.048077995	COL1A1/SCNN1B/ADRB2/SSTR1/SPP1/SST/LIPG/NQO1/KRT20/AKR1C3/SFRP2/CCL28/FOLR1/PTGS2/GHRL/FOXA2/TNFRSF11B/IGFBP2/GAST/FOSL1/SPINK1/OTC/PCSK1	23
BP	GO:0031099	regeneration	12/492	188/18800	0.004041918	0.057442132	0.048224208	THY1/PRRX1/NNMT/CLDN1/SPP1/KLF4/FLNA/SOX2/FOLR1/NR0B2/IL6/TM4SF4	12
BP	GO:0044706	multi-multicellular organism process	13/492	213/18800	0.004141539	0.057761816	0.048492591	TIMP1/TEAD4/HPGD/LIF/SPP1/ITGA5/AQP4/PTGS2/MMP9/GHRL/IGFBP2/FOSL1/ACE2	13
BP	GO:0050913	sensory perception of bitter taste	5/492	41/18800	0.004145471	0.057761816	0.048492591	CST1/CST2/CST4/AZGP1/PIGR	5
BP	GO:0120162	positive regulation of cold-induced thermogenesis	8/492	98/18800	0.004182574	0.057761816	0.048492591	MFAP2/ADRB2/ESRRG/ELOVL6/PRDM16/ACADL/PLAC8/GHRL	8
BP	GO:0030157	pancreatic juice secretion	3/492	13/18800	0.004189258	0.057761816	0.048492591	AQP1/SPINK1/AQP5	3
BP	GO:0032494	response to peptidoglycan	3/492	13/18800	0.004189258	0.057761816	0.048492591	C5AR1/TREM2/IL6	3
BP	GO:0060100	positive regulation of phagocytosis, engulfment	3/492	13/18800	0.004189258	0.057761816	0.048492591	RAB31/C3/TREM2	3
BP	GO:0061029	eyelid development in camera-type eye	3/492	13/18800	0.004189258	0.057761816	0.048492591	INHBA/OSR2/TWIST1	3
BP	GO:0110096	cellular response to aldehyde	3/492	13/18800	0.004189258	0.057761816	0.048492591	RDH12/AKR1B10/ALDH1A1	3
BP	GO:1905155	positive regulation of membrane invagination	3/492	13/18800	0.004189258	0.057761816	0.048492591	RAB31/C3/TREM2	3
BP	GO:0035107	appendage morphogenesis	10/492	142/18800	0.004220608	0.057811226	0.048534072	PRRX1/OSR2/TWIST1/SALL1/GREM1/HOXA10/SFRP2/HOXC10/SALL4/HOXA13	10
BP	GO:0035108	limb morphogenesis	10/492	142/18800	0.004220608	0.057811226	0.048534072	PRRX1/OSR2/TWIST1/SALL1/GREM1/HOXA10/SFRP2/HOXC10/SALL4/HOXA13	10
BP	GO:1901616	organic hydroxy compound catabolic process	7/492	78/18800	0.004296025	0.0586513	0.049239337	LDHD/SULT1B1/AKR1B10/AKR1C3/CYP4F12/SULT2A1/CYP4F3	7
BP	GO:0031102	neuron projection regeneration	6/492	59/18800	0.004345324	0.058905469	0.049452718	THY1/PRRX1/SPP1/KLF4/FLNA/FOLR1	6
BP	GO:0035773	insulin secretion involved in cellular response to glucose stimulus	6/492	59/18800	0.004345324	0.058905469	0.049452718	CLTRN/RFX6/PTPRN2/GHRL/FOXA2/GCG	6
BP	GO:0006972	hyperosmotic response	4/492	26/18800	0.004385373	0.058905469	0.049452718	CLDN1/SST/AQP1/AQP4	4
BP	GO:0033622	integrin activation	4/492	26/18800	0.004385373	0.058905469	0.049452718	FN1/MZB1/CXCL13/CDH17	4
BP	GO:0051875	pigment granule localization	4/492	26/18800	0.004385373	0.058905469	0.049452718	RAB27A/RAB27B/CDH3/MLPH	4
CC	GO:0062023	collagen-containing extracellular matrix	54/511	429/19594	5.18E-22	1.93E-19	1.78E-19	SERPINH1/TIMP1/COL6A3/COL4A1/SULF1/COL1A2/BGN/THBS2/MFAP2/COL8A1/CTHRC1/COL1A1/FN1/NID2/COL12A1/SPARC/COL5A2/COL4A2/LGALS1/THBS1/ADAMTS2/ANG/HAPLN1/COL5A3/PCOLCE/COL10A1/ASPN/COL5A1/PTPRZ1/NTN4/MFGE8/COL6A2/SERPINE1/GREM1/VCAN/CDH13/ANGPTL2/COL11A1/FBN1/AEBP1/SFRP2/WNT2/THBS4/ELN/SERPINF1/MMP9/S100A9/CCDC80/MGP/COMP/COL17A1/TNC/AZGP1/ORM1	54
CC	GO:0005788	endoplasmic reticulum lumen	37/511	311/19594	1.28E-14	2.39E-12	2.21E-12	SERPINH1/TIMP1/COL6A3/COL4A1/COL1A2/COL8A1/COL1A1/FN1/COL12A1/COL5A2/COL4A2/LGALS1/THBS1/COL5A3/SPP1/IGFBP4/COL10A1/FSTL3/COL5A1/CHGB/MFGE8/COL6A2/C3/FKBP10/VCAN/COL11A1/FBN1/PDIA2/SCG3/PTGS2/GHRL/COL17A1/TNC/MZB1/IL6/ACE2/GCG	37
CC	GO:0045177	apical part of cell	38/511	424/19594	3.79E-11	4.71E-09	4.35E-09	FAP/RAB27A/THY1/MAL/FN1/SCNN1B/ADGRG2/ADRB2/BYSL/SCNN1G/PDPN/SNX10/ATP4A/CBLIF/CLDN1/SLC26A9/C5AR1/ATP4B/EPB41L4B/RAB27B/UPK1B/CTSK/AQP1/INSC/CA2/MGAM/CDHR2/HOMER2/CYP4F12/PTPRH/FOLR1/SCNN1A/DUOX2/IGFBP2/MUC1/DUOXA2/ACE2/AQP5	38
CC	GO:0098644	complex of collagen trimers	10/511	22/19594	6.51E-11	6.05E-09	5.60E-09	COL4A1/COL1A2/COL8A1/COL1A1/COL5A2/COL4A2/COL5A3/COL10A1/COL5A1/COL11A1	10
CC	GO:0005604	basement membrane	16/511	95/19594	3.00E-09	2.23E-07	2.07E-07	TIMP1/COL4A1/THBS2/COL8A1/FN1/NID2/SPARC/COL4A2/ANG/COL5A1/NTN4/FBN1/THBS4/SERPINF1/CCDC80/COL17A1	16
CC	GO:0005581	collagen trimer	15/511	86/19594	5.69E-09	3.53E-07	3.26E-07	COL6A3/COL4A1/COL1A2/COL8A1/CTHRC1/COL1A1/COL12A1/COL5A2/COL4A2/COL5A3/COL10A1/COL5A1/COL6A2/COL11A1/COL17A1	15
CC	GO:0016324	apical plasma membrane	29/511	358/19594	7.70E-08	4.09E-06	3.79E-06	RAB27A/THY1/MAL/FN1/SCNN1B/ADGRG2/ADRB2/SCNN1G/PDPN/ATP4A/CBLIF/CLDN1/SLC26A9/ATP4B/RAB27B/UPK1B/CTSK/AQP1/MGAM/CDHR2/CYP4F12/PTPRH/FOLR1/SCNN1A/DUOX2/IGFBP2/MUC1/ACE2/AQP5	29
CC	GO:0005583	fibrillar collagen trimer	6/511	12/19594	2.47E-07	1.02E-05	9.45E-06	COL1A2/COL1A1/COL5A2/COL5A3/COL5A1/COL11A1	6
CC	GO:0098643	banded collagen fibril	6/511	12/19594	2.47E-07	1.02E-05	9.45E-06	COL1A2/COL1A1/COL5A2/COL5A3/COL5A1/COL11A1	6
CC	GO:0034774	secretory granule lumen	24/511	322/19594	4.40E-06	0.000163715	0.000151485	RAB27A/TIMP1/FN1/SPARC/THBS1/CHI3L1/ISLR/SERPINE1/C3/SCG3/PLAC8/GHRL/IGF2/S100A9/CXCL1/LTF/S100P/TCN1/CDA/PCSK1/ORM1/GCG/DEFA5/OLFM4	24
CC	GO:0060205	cytoplasmic vesicle lumen	24/511	325/19594	5.16E-06	0.000174387	0.00016136	RAB27A/TIMP1/FN1/SPARC/THBS1/CHI3L1/ISLR/SERPINE1/C3/SCG3/PLAC8/GHRL/IGF2/S100A9/CXCL1/LTF/S100P/TCN1/CDA/PCSK1/ORM1/GCG/DEFA5/OLFM4	24
CC	GO:0031983	vesicle lumen	24/511	327/19594	5.72E-06	0.000177449	0.000164193	RAB27A/TIMP1/FN1/SPARC/THBS1/CHI3L1/ISLR/SERPINE1/C3/SCG3/PLAC8/GHRL/IGF2/S100A9/CXCL1/LTF/S100P/TCN1/CDA/PCSK1/ORM1/GCG/DEFA5/OLFM4	24
CC	GO:0045178	basal part of cell	20/511	269/19594	2.84E-05	0.000811386	0.000750773	FAP/SLC26A7/KCNJ16/HPGD/PDPN/CLDN1/C5AR1/VSIG1/CA9/GKN2/AQP1/SLC14A1/AQP4/FOLR1/ABCA8/CLDN7/AQP9/AQP5/SLCO1B3/CDH17	20
CC	GO:1904724	tertiary granule lumen	8/511	55/19594	8.40E-05	0.002231159	0.002064485	TNFAIP6/MMP9/CXCL1/LTF/TCN1/CDA/ORM1/OLFM4	8
CC	GO:0016323	basolateral plasma membrane	17/511	226/19594	9.65E-05	0.002393644	0.002214832	SLC26A7/KCNJ16/HPGD/PDPN/CLDN1/C5AR1/VSIG1/CA9/AQP1/SLC14A1/AQP4/FOLR1/ABCA8/CLDN7/AQP9/SLCO1B3/CDH17	17
CC	GO:0009925	basal plasma membrane	18/511	251/19594	0.000111776	0.002598788	0.002404651	SLC26A7/KCNJ16/HPGD/PDPN/CLDN1/C5AR1/VSIG1/CA9/AQP1/SLC14A1/AQP4/FOLR1/ABCA8/CLDN7/AQP9/AQP5/SLCO1B3/CDH17	18
CC	GO:0031093	platelet alpha granule lumen	8/511	67/19594	0.00034234	0.007491209	0.006931594	TIMP1/FN1/SPARC/THBS1/ISLR/SERPINE1/IGF2/ORM1	8
CC	GO:0070820	tertiary granule	13/511	164/19594	0.000378269	0.007817567	0.007233572	PLAU/CYSTM1/TNFAIP6/PTPRN2/MGAM/MMP9/CXCL1/LTF/CLEC5A/TCN1/CDA/ORM1/OLFM4	13
CC	GO:0031528	microvillus membrane	5/511	26/19594	0.000494344	0.009678741	0.008955711	PDPN/CA9/CDHR2/PTPRH/S100P	5
CC	GO:0031091	platelet alpha granule	9/511	91/19594	0.000612597	0.011394295	0.010543109	TIMP1/THBS2/FN1/SPARC/THBS1/ISLR/SERPINE1/IGF2/ORM1	9
CC	GO:0035580	specific granule lumen	7/511	62/19594	0.001121115	0.019859754	0.018376173	RAB27A/CHI3L1/CXCL1/LTF/TCN1/ORM1/OLFM4	7
CC	GO:0005902	microvillus	8/511	90/19594	0.002418346	0.040251602	0.037244691	PDPN/CBLIF/CA9/CDHR2/PTPRH/S100P/AQP5/CLCA1	8
CC	GO:1904090	peptidase inhibitor complex	3/511	11/19594	0.002488674	0.040251602	0.037244691	PLAU/CSTA/SERPINE1	3
MF	GO:0005201	extracellular matrix structural constituent	37/493	172/18410	3.68E-23	2.31E-20	1.90E-20	COL6A3/COL4A1/COL1A2/BGN/THBS2/MFAP2/COL8A1/CTHRC1/COL1A1/FN1/NID2/COL12A1/SPARC/COL5A2/COL4A2/THBS1/HAPLN1/COL5A3/PCOLCE/COL10A1/ASPN/CHI3L1/COL5A1/MFGE8/COL6A2/VCAN/MUC5AC/COL11A1/FBN1/AEBP1/ELN/MGP/COMP/COL17A1/TNC/MUC6/TFPI2	37
MF	GO:0005539	glycosaminoglycan binding	31/493	234/18410	2.01E-13	6.29E-11	5.19E-11	SULF1/BGN/THBS2/CCN4/FN1/THBS1/CEMIP/ANG/HAPLN1/COL5A3/GPNMB/PCOLCE/LIPH/COL5A1/TNFAIP6/LIPG/CXCL8/HAPLN4/VCAN/DPYSL3/TREM2/COL11A1/FBN1/JCHAIN/THBS4/LTF/CCDC80/COMP/REG1A/REG3A/CXCL13	31
MF	GO:0030020	extracellular matrix structural constituent conferring tensile strength	14/493	41/18410	1.48E-12	3.09E-10	2.54E-10	COL6A3/COL4A1/COL1A2/COL8A1/COL1A1/COL12A1/COL5A2/COL4A2/COL5A3/COL10A1/COL5A1/COL6A2/COL11A1/COL17A1	14
MF	GO:0005518	collagen binding	14/493	68/18410	2.66E-09	4.17E-07	3.44E-07	SERPINH1/FN1/NID2/SPARC/THBS1/COL5A3/PCOLCE/ASPN/CTSK/COL6A2/AEBP1/MMP9/COMP/MMP12	14
MF	GO:0061134	peptidase regulator activity	24/493	230/18410	1.43E-08	1.80E-06	1.48E-06	SERPINH1/TIMP1/COL6A3/MAL/FN1/SPINK7/SPINK2/RARRES1/PCOLCE/CSTA/SPOCK1/CST1/SERPINE1/C3/RENBP/SFRP2/SPINK13/CST2/SERPINF1/CST4/LTF/SPINK5/TFPI2/SPINK1	24
MF	GO:0005178	integrin binding	19/493	156/18410	3.93E-08	4.11E-06	3.39E-06	FAP/THY1/CCN4/FN1/THBS1/GPNMB/SPP1/ITGA5/COL5A1/PTPRZ1/MFGE8/FBN1/ITGBL1/SFRP2/THBS4/IGF2/COMP/ITGA7/CDH17	19
MF	GO:0061135	endopeptidase regulator activity	21/493	194/18410	6.11E-08	5.48E-06	4.51E-06	SERPINH1/TIMP1/COL6A3/SPINK7/SPINK2/RARRES1/CSTA/SPOCK1/CST1/SERPINE1/C3/RENBP/SFRP2/SPINK13/CST2/SERPINF1/CST4/LTF/SPINK5/TFPI2/SPINK1	21
MF	GO:0004866	endopeptidase inhibitor activity	20/493	180/18410	8.18E-08	6.41E-06	5.28E-06	SERPINH1/TIMP1/COL6A3/SPINK7/SPINK2/RARRES1/CSTA/SPOCK1/CST1/SERPINE1/C3/RENBP/SPINK13/CST2/SERPINF1/CST4/LTF/SPINK5/TFPI2/SPINK1	20
MF	GO:0008201	heparin binding	19/493	168/18410	1.30E-07	9.06E-06	7.47E-06	THBS2/CCN4/FN1/THBS1/ANG/COL5A3/GPNMB/PCOLCE/LIPH/COL5A1/LIPG/CXCL8/COL11A1/FBN1/THBS4/LTF/CCDC80/COMP/CXCL13	19
MF	GO:0030414	peptidase inhibitor activity	20/493	187/18410	1.54E-07	9.65E-06	7.95E-06	SERPINH1/TIMP1/COL6A3/SPINK7/SPINK2/RARRES1/CSTA/SPOCK1/CST1/SERPINE1/C3/RENBP/SPINK13/CST2/SERPINF1/CST4/LTF/SPINK5/TFPI2/SPINK1	20
MF	GO:0050840	extracellular matrix binding	11/493	55/18410	1.87E-07	1.07E-05	8.81E-06	BGN/SPARC/LGALS1/THBS1/OLFML2B/SPP1/NTN4/COL11A1/RPSA/ELN/ITGA7	11
MF	GO:0004745	NAD-retinol dehydrogenase activity	7/493	19/18410	3.61E-07	1.88E-05	1.55E-05	ADH7/RDH12/ADH1A/ADH1C/AKR1C3/DHRS9/SDR16C5	7
MF	GO:0016614	oxidoreductase activity, acting on CH-OH group of donors	16/493	140/18410	1.11E-06	5.34E-05	4.40E-05	ADH7/RDH12/LDHD/HPGD/AKR7A3/AKR1C1/ADH1A/ALDH3A1/AKR1C2/AKR1B10/ADH1C/AKR1C3/LIPF/DHRS9/SDR16C5/CYP4F3	16
MF	GO:1901681	sulfur compound binding	22/493	267/18410	3.30E-06	0.000141203	0.000116395	THBS2/CCN4/FN1/THBS1/ANG/COL5A3/GPNMB/PCOLCE/LIPH/COL5A1/LIPG/CXCL8/ACADL/DPYSL3/COL11A1/FBN1/THBS4/SULT2A1/LTF/CCDC80/COMP/CXCL13	22
MF	GO:0048018	receptor ligand activity	32/493	489/18410	3.38E-06	0.000141203	0.000116395	INHBA/TIMP1/IL32/LIF/GPNMB/SPP1/SST/CLEC11A/CHGB/CXCL8/GREM1/FAM3B/FBN1/NRG4/SFRP2/WNT2/THBS4/CCL28/IL24/GHRL/TNFRSF11B/CXCL9/IGF2/CXCL14/CXCL1/GAST/TFF1/IL6/REG1A/FAM3D/CXCL13/GCG	32
MF	GO:0043394	proteoglycan binding	8/493	36/18410	3.91E-06	0.000153106	0.000126207	FN1/THBS1/COL5A3/GPNMB/COL5A1/CTSK/COMP/TNC	8
MF	GO:0030546	signaling receptor activator activity	32/493	496/18410	4.54E-06	0.0001675	0.000138072	INHBA/TIMP1/IL32/LIF/GPNMB/SPP1/SST/CLEC11A/CHGB/CXCL8/GREM1/FAM3B/FBN1/NRG4/SFRP2/WNT2/THBS4/CCL28/IL24/GHRL/TNFRSF11B/CXCL9/IGF2/CXCL14/CXCL1/GAST/TFF1/IL6/REG1A/FAM3D/CXCL13/GCG	32
MF	GO:0017171	serine hydrolase activity	18/493	195/18410	5.39E-06	0.000187585	0.000154628	FAP/PLAU/CTSK/C1S/RHBDL2/AADAC/MMP11/KLK11/PRSS16/PRSS12/MMP9/TMPRSS2/LTF/KLK10/MMP7/MMP3/MMP12/PCSK1	18
MF	GO:0016616	oxidoreductase activity, acting on the CH-OH group of donors, NAD or NADP as acceptor	14/493	128/18410	8.66E-06	0.000285932	0.000235697	ADH7/RDH12/LDHD/HPGD/AKR7A3/AKR1C1/ADH1A/ALDH3A1/AKR1C2/AKR1B10/ADH1C/AKR1C3/DHRS9/SDR16C5	14
MF	GO:0004033	aldo-keto reductase (NADP) activity	7/493	30/18410	1.13E-05	0.000343877	0.000283461	RDH12/AKR7A3/AKR1C1/ALDH3A1/AKR1C2/AKR1B10/AKR1C3	7
MF	GO:0046906	tetrapyrrole binding	15/493	149/18410	1.15E-05	0.000343877	0.000283461	CYP2C19/CYP2C9/CBLIF/CYP2C18/GUCY1A1/GUCY1B1/FA2H/NOX4/CYP3A5/CYP4F12/PTGS2/DUOX2/TCN1/CYP4F3/CYP4X1	15
MF	GO:0008236	serine-type peptidase activity	17/493	191/18410	1.58E-05	0.000450675	0.000371496	FAP/PLAU/CTSK/C1S/RHBDL2/MMP11/KLK11/PRSS16/PRSS12/MMP9/TMPRSS2/LTF/KLK10/MMP7/MMP3/MMP12/PCSK1	17
MF	GO:0004252	serine-type endopeptidase activity	16/493	174/18410	1.87E-05	0.000508999	0.000419573	FAP/PLAU/CTSK/C1S/RHBDL2/MMP11/KLK11/PRSS12/MMP9/TMPRSS2/LTF/KLK10/MMP7/MMP3/MMP12/PCSK1	16
MF	GO:0004497	monooxygenase activity	12/493	103/18410	2.00E-05	0.000521761	0.000430093	CYP2C19/AKR1C1/CYP2C9/CYP2C18/FMO5/AKR1C2/CYP3A5/AKR1C3/CYP4F12/TPH1/CYP4F3/CYP4X1	12
MF	GO:0008106	alcohol dehydrogenase (NADP+) activity	6/493	23/18410	2.45E-05	0.000614466	0.000506511	RDH12/AKR1C1/ALDH3A1/AKR1C2/AKR1B10/AKR1C3	6
MF	GO:0070330	aromatase activity	6/493	25/18410	4.11E-05	0.000990427	0.000816419	CYP2C19/CYP2C9/CYP2C18/CYP3A5/CYP4F12/CYP4F3	6
MF	GO:0005372	water transmembrane transporter activity	5/493	16/18410	4.62E-05	0.001071868	0.000883551	AQP1/SLC14A1/AQP4/AQP9/AQP5	5
MF	GO:0004857	enzyme inhibitor activity	25/493	390/18410	5.58E-05	0.001249703	0.001030142	SERPINH1/TIMP1/COL6A3/PKIB/SPINK7/SPINK2/RARRES1/GCKR/CSTA/SPOCK1/CST1/SERPINE1/C3/PPP1R36/APOC1/RENBP/SPINK13/CST2/SERPINF1/CST4/LTF/SPINK5/TFPI2/SPINK1/PPP1R1B	25
MF	GO:0004867	serine-type endopeptidase inhibitor activity	11/493	98/18410	6.23E-05	0.001347993	0.001111164	SERPINH1/COL6A3/SPINK7/SPINK2/SPOCK1/SERPINE1/SPINK13/SERPINF1/SPINK5/TFPI2/SPINK1	11
MF	GO:0005125	cytokine activity	18/493	235/18410	6.67E-05	0.001394386	0.001149406	INHBA/TIMP1/IL32/LIF/SPP1/CXCL8/GREM1/FAM3B/WNT2/CCL28/IL24/TNFRSF11B/CXCL9/CXCL14/CXCL1/IL6/FAM3D/CXCL13	18
MF	GO:0045236	CXCR chemokine receptor binding	5/493	18/18410	8.66E-05	0.001697008	0.00139886	CXCL8/TFF2/CXCL9/CXCL1/CXCL13	5
MF	GO:0047834	D-threo-aldose 1-dehydrogenase activity	5/493	18/18410	8.66E-05	0.001697008	0.00139886	AKR7A3/AKR1C1/AKR1C2/AKR1B10/AKR1C3	5
MF	GO:0018455	alcohol dehydrogenase [NAD(P)+] activity	4/493	10/18410	9.38E-05	0.001734586	0.001429836	ADH7/ADH1A/ADH1C/DHRS9	4
MF	GO:0020037	heme binding	13/493	139/18410	9.41E-05	0.001734586	0.001429836	CYP2C19/CYP2C9/CYP2C18/GUCY1A1/GUCY1B1/FA2H/NOX4/CYP3A5/CYP4F12/PTGS2/DUOX2/CYP4F3/CYP4X1	13
MF	GO:0016709	oxidoreductase activity, acting on paired donors, with incorporation or reduction of molecular oxygen, NAD(P)H as one donor, and incorporation of one atom of oxygen	7/493	43/18410	0.000132242	0.002369021	0.001952807	CYP2C19/AKR1C1/CYP2C9/FMO5/AKR1C2/AKR1C3/CYP4X1	7
MF	GO:0032052	bile acid binding	4/493	11/18410	0.000144342	0.002446007	0.002016267	AKR1C1/AKR1C2/PLA2G1B/AKR1C3	4
MF	GO:0048407	platelet-derived growth factor binding	4/493	11/18410	0.000144342	0.002446007	0.002016267	COL4A1/COL1A2/COL1A1/COL5A1	4
MF	GO:0001968	fibronectin binding	6/493	31/18410	0.000148994	0.002458394	0.002026478	THBS1/FSTL3/TNFAIP6/CTSK/SFRP2/CCDC80	6
MF	GO:0008391	arachidonic acid monooxygenase activity	5/493	21/18410	0.000192475	0.003094407	0.002550749	CYP2C19/CYP2C9/CYP2C18/CYP4F12/CYP4F3	5
MF	GO:0004032	alditol:NADP+ 1-oxidoreductase activity	4/493	12/18410	0.000211939	0.003322143	0.002738474	AKR1C1/AKR1C2/AKR1B10/AKR1C3	4
MF	GO:0004175	endopeptidase activity	25/493	432/18410	0.000275339	0.004210667	0.003470893	FAP/CAPN9/CAPN13/ADAMTS2/PLAU/CAPN8/CTSK/ADAM28/C1S/RHBDL2/MMP11/KLK11/PRSS12/CTSE/MMP9/PGC/TMPRSS2/LTF/KLK10/MMP7/MMP3/ACE2/MMP12/PCSK1/CLCA1	25
MF	GO:0015250	water channel activity	4/493	13/18410	0.000299673	0.00447369	0.003687706	AQP1/AQP4/AQP9/AQP5	4
MF	GO:0005540	hyaluronic acid binding	5/493	24/18410	0.000376238	0.005486079	0.004522228	CEMIP/HAPLN1/TNFAIP6/HAPLN4/VCAN	5
MF	GO:0050664	oxidoreductase activity, acting on NAD(P)H, oxygen as acceptor	4/493	15/18410	0.000548241	0.007762746	0.006398906	FMO5/NOX4/NCF2/DUOX2	4
MF	GO:0004806	triglyceride lipase activity	5/493	26/18410	0.000557135	0.007762746	0.006398906	LIPH/LIPG/AADAC/LIPF/PNLIPRP2	5
MF	GO:0042379	chemokine receptor binding	8/493	71/18410	0.000605553	0.008253951	0.006803811	CXCL8/CCL28/TFF2/DEFB1/CXCL9/CXCL14/CXCL1/CXCL13	8
MF	GO:0016712	oxidoreductase activity, acting on paired donors, with incorporation or reduction of molecular oxygen, reduced flavin or flavoprotein as one donor, and incorporation of one atom of oxygen	6/493	40/18410	0.00063362	0.008452763	0.006967694	CYP2C19/CYP2C9/CYP2C18/CYP3A5/CYP4F12/CYP4F3	6
MF	GO:0005242	inward rectifier potassium channel activity	5/493	27/18410	0.000668849	0.008558532	0.00705488	KCNJ16/KCNJ15/KCNE2/KCNJ8/KCNJ13	5
MF	GO:0043236	laminin binding	5/493	27/18410	0.000668849	0.008558532	0.00705488	LGALS1/THBS1/NTN4/RPSA/ITGA7	5
MF	GO:0052689	carboxylic ester hydrolase activity	12/493	149/18410	0.000684769	0.008587	0.007078347	LIPH/GDPD3/TNFAIP6/LIPG/PLA2G7/PLAAT2/PLA2G1B/CA2/AADAC/PLA2G2A/LIPF/PNLIPRP2	12
MF	GO:0016298	lipase activity	11/493	130/18410	0.000752401	0.0092501	0.007624946	EDNRA/LIPH/GDPD3/LIPG/PLA2G7/PLAAT2/PLA2G1B/AADAC/PLA2G2A/LIPF/PNLIPRP2	11
MF	GO:0001664	G protein-coupled receptor binding	18/493	288/18410	0.000803306	0.009686013	0.007984273	CTHRC1/C3/CXCL8/CCKBR/MRAP2/FLNA/HOMER2/WNT2/CCL28/TFF2/GHRL/DEFB1/CXCL9/CXCL14/CXCL1/CLIC6/CXCL13/GCG	18
MF	GO:0005001	transmembrane receptor protein tyrosine phosphatase activity	4/493	17/18410	0.00091611	0.010443654	0.008608804	PTPRZ1/PTPRN2/PTPRH/PTPRR	4
MF	GO:0008392	arachidonic acid epoxygenase activity	4/493	17/18410	0.00091611	0.010443654	0.008608804	CYP2C19/CYP2C9/CYP2C18/CYP4F12	4
MF	GO:0019198	transmembrane receptor protein phosphatase activity	4/493	17/18410	0.00091611	0.010443654	0.008608804	PTPRZ1/PTPRN2/PTPRH/PTPRR	4
MF	GO:0016705	oxidoreductase activity, acting on paired donors, with incorporation or reduction of molecular oxygen	13/493	177/18410	0.000988577	0.01106853	0.009123895	CYP2C19/AKR1C1/CYP2C9/CYP2C18/FMO5/AKR1C2/CYP3A5/AKR1C3/CYP4F12/PTGS2/TPH1/CYP4F3/CYP4X1	13
MF	GO:0042834	peptidoglycan binding	4/493	18/18410	0.00115311	0.012684211	0.010455717	TREM2/JCHAIN/REG1A/REG3A	4
MF	GO:0019838	growth factor binding	11/493	139/18410	0.00130537	0.014111503	0.011632247	COL4A1/COL1A2/COL1A1/CCN4/THBS1/IGFBP4/COL5A1/LIFR/IL1R2/IGFBP2/CXCL13	11
MF	GO:0016903	oxidoreductase activity, acting on the aldehyde or oxo group of donors	6/493	46/18410	0.00135065	0.014353519	0.011831743	ADH7/FMO5/ALDH3A1/AKR1B10/AKR1C3/ALDH1A1	6
MF	GO:0008009	chemokine activity	6/493	49/18410	0.001884876	0.019696956	0.016236389	CXCL8/CCL28/CXCL9/CXCL14/CXCL1/CXCL13	6
MF	GO:0016175	superoxide-generating NAD(P)H oxidase activity	3/493	10/18410	0.00199031	0.020457781	0.016863545	NOX4/NCF2/DUOX2	3
MF	GO:0004620	phospholipase activity	9/493	106/18410	0.002174933	0.021994887	0.018130596	EDNRA/LIPH/GDPD3/LIPG/PLA2G7/PLAAT2/PLA2G1B/PLA2G2A/PNLIPRP2	9
MF	GO:0016651	oxidoreductase activity, acting on NAD(P)H	8/493	88/18410	0.002466221	0.024544774	0.020232492	AKR1C1/FMO5/AKR1C2/NOX4/NCF2/NQO1/AKR1C3/DUOX2	8
MF	GO:0030021	extracellular matrix structural constituent conferring compression resistance	4/493	22/18410	0.002532593	0.024811496	0.020452353	BGN/HAPLN1/ASPN/VCAN	4
MF	GO:0030283	testosterone dehydrogenase [NAD(P)] activity	3/493	11/18410	0.002682549	0.025876278	0.021330064	AKR1C1/AKR1C3/DHRS9	3
MF	GO:0072341	modified amino acid binding	8/493	93/18410	0.003481238	0.032810679	0.027046157	SCIN/SYTL2/THBS1/MFGE8/NOX4/TREM2/FOLR1/SYT4	8
MF	GO:0015280	ligand-gated sodium channel activity	3/493	12/18410	0.003506085	0.032810679	0.027046157	SCNN1B/SCNN1G/SCNN1A	3
MF	GO:0004869	cysteine-type endopeptidase inhibitor activity	6/493	56/18410	0.003740736	0.034301811	0.028275312	CSTA/SPOCK1/CST1/CST2/CST4/LTF	6
MF	GO:0099094	ligand-gated cation channel activity	9/493	115/18410	0.00377484	0.034301811	0.028275312	SCNN1B/KCNJ16/KCNJ15/SCNN1G/KCNE2/AQP1/KCNJ8/KCNJ13/SCNN1A	9
MF	GO:0008083	growth factor activity	11/493	162/18410	0.004324264	0.038733052	0.031928025	INHBA/TIMP1/LIF/CLEC11A/NRG4/THBS4/IGF2/CXCL1/TFF1/IL6/REG1A	11
MF	GO:0072582	17-beta-hydroxysteroid dehydrogenase (NADP+) activity	3/493	13/18410	0.004468009	0.039456925	0.032524721	AKR1C1/AKR1C2/AKR1C3	3
MF	GO:0008237	metallopeptidase activity	12/493	189/18410	0.00504453	0.043929452	0.036211468	ADAMTS2/CPA2/ADAM28/CPXM1/MMP11/MMP9/MMP7/CPB1/MMP3/ACE2/MMP12/CLCA1	12
MF	GO:0001786	phosphatidylserine binding	6/493	60/18410	0.005274641	0.045304111	0.037344613	SCIN/SYTL2/THBS1/MFGE8/TREM2/SYT4	6
MF	GO:0044594	17-beta-hydroxysteroid dehydrogenase (NAD+) activity	3/493	14/18410	0.005574549	0.04660323	0.038415489	AKR1C1/AKR1C2/AKR1C3	3
MF	GO:0052650	NADP-retinol dehydrogenase activity	3/493	14/18410	0.005574549	0.04660323	0.038415489	RDH12/AKR1B10/AKR1C3	3
MF	GO:0033293	monocarboxylic acid binding	7/493	81/18410	0.005978542	0.049322968	0.040657395	AKR1C1/AKR1C2/APOC1/PLA2G1B/GSTA1/AKR1C3/S100A9	7
MF	GO:0070492	oligosaccharide binding	3/493	15/18410	0.006831126	0.055624883	0.045852124	SELE/REG1A/REG3A	3
MF	GO:0031406	carboxylic acid binding	11/493	173/18410	0.007025993	0.05631418	0.046420318	AKR1C1/AKR1C2/APOC1/PLA2G1B/SIGLEC11/GSTA1/AKR1C3/FOLR1/S100A9/SELE/TM4SF5	11
MF	GO:0004181	metallocarboxypeptidase activity	4/493	29/18410	0.007095407	0.05631418	0.046420318	CPA2/CPXM1/CPB1/ACE2	4
MF	GO:0005506	iron ion binding	10/493	151/18410	0.007553858	0.059203364	0.0488019	CYP2C19/CYP2C9/CYP2C18/FA2H/CYP3A5/CYP4F12/TPH1/LTF/CYP4F3/CYP4X1	10
