# Supplementary material for: Identification of the diagnostic genes and immune cell infiltration characteristics of gastric cancer using bioinformatics analysis and machine learning
Source: Front Genet. 2023 Jan 4;13:1067524. doi: 10.3389/fgene.2022.1067524 (PMC9845288; doi:10.3389/fgene.2022.1067524)
Supplement: Supplementary file 1 [file DataSheet1.ZIP › Supplementary Table 1-9/Supplementary Table 3 KEGG enrichment analysis of DEGs.txt]

ID	Description	GeneRatio	BgRatio	pvalue	p.adjust	qvalue	geneID	Count
hsa04974	Protein digestion and absorption	19/262	103/8163	4.80E-10	1.17E-07	1.04E-07		19
hsa04512	ECM-receptor interaction	15/262	88/8163	1.03E-07	1.25E-05	1.11E-05		15
hsa00830	Retinol metabolism	12/262	68/8163	1.36E-06	0.000110552	9.82E-05		12
hsa00980	Metabolism of xenobiotics by cytochrome P450	12/262	78/8163	6.12E-06	0.000371603	0.000329992		12
hsa05204	Chemical carcinogenesis - DNA adducts	11/262	69/8163	1.06E-05	0.000513068	0.000455616		11
hsa00982	Drug metabolism - cytochrome P450	11/262	72/8163	1.61E-05	0.000650596	0.000577744		11
hsa04971	Gastric acid secretion	10/262	76/8163	0.00014401	0.004999199	0.004439402		10
hsa04510	Focal adhesion	17/262	201/8163	0.000242086	0.007353353	0.006529943		17
hsa00590	Arachidonic acid metabolism	8/262	61/8163	0.000682024	0.018414655	0.016352628		8
hsa05144	Malaria	7/262	50/8163	0.000992606	0.024120323	0.02141939		7
hsa04933	AGE-RAGE signaling pathway in diabetic complications	10/262	100/8163	0.001330372	0.029389119	0.0260982		10
