# Supplementary material for: Identification of the diagnostic genes and immune cell infiltration characteristics of gastric cancer using bioinformatics analysis and machine learning
Source: Front Genet. 2023 Jan 4;13:1067524. doi: 10.3389/fgene.2022.1067524 (PMC9845288; doi:10.3389/fgene.2022.1067524)
Supplement: Supplementary file 1 [file DataSheet1.ZIP › Supplementary Table 1-9/Supplementary Table 4 DO enrichment analysis of DEGs.txt]

ID	Description	GeneRatio	BgRatio	pvalue	p.adjust	qvalue	geneID	Count
DOID:0060084	cell type benign neoplasm	47/329	475/8007	1.15E-08	7.03E-06	4.39E-06	MAL/THBS2/COL1A1/LGALS1/THBS1/SSTR1/CDH11/CLDN1/SPP1/PLAU/SFRP4/CSTA/CA9/COL5A1/CDH3/NEUROD1/TWIST1/SELENBP1/AQP1/CXCL8/CCKBR/VCAN/CDH13/MUC5AC/ADH1C/COL11A1/NQO1/SCGN/SFRP2/SCG3/CHGA/WNT2/CTSE/PTGS2/MMP9/GHRL/IGF2/CLDN7/MUC1/TFF1/CLDN2/S100P/MMP7/IL6/MUC6/MMP3/PCSK1	47
DOID:850	lung disease	48/329	499/8007	1.96E-08	7.03E-06	4.39E-06	COL1A1/CCN4/ADRB2/SPARC/PDPN/NNMT/C5AR1/SPP1/PLAU/CSTA/CHI3L1/HHIP/TWIST1/CTSK/AQP1/SERPINE1/CXCL8/NOX4/NCF2/GREM1/AKR1B10/MUC5AC/GC/FBXO32/TREM1/PLA2G2A/AEBP1/CCL28/ELN/PTGS2/MMP9/SCNN1A/DEFB1/TNFRSF11B/CXCL9/IGF2/DUOX2/S100A9/MUC1/IL13RA2/TNC/MMP7/IL6/MMP3/ACE2/MMP12/AQP5/CLCA1	48
DOID:1724	duodenal ulcer	10/329	27/8007	5.42E-08	1.29E-05	8.04E-06	CYP2C19/PLAU/SST/CXCL8/MMP9/PGC/GAST/SELE/IL6/MMP3	10
DOID:10534	stomach cancer	32/329	274/8007	7.17E-08	1.29E-05	8.04E-06	COL1A2/HPGD/LGALS1/CEMIP/RNASE1/SPP1/PLAU/PTPRZ1/SERPINE1/CXCL8/CCKBR/PLK1/KLF4/MUC5AC/SOX2/PLA2G2A/MMP11/WNT2/PTGS2/MMP9/CLDN7/IGFBP2/MUC1/SELE/MMP7/IL6/S100A2/MUC6/REG1A/MMP3/MAGEA3/OLFM4	32
DOID:299	adenocarcinoma	23/329	158/8007	1.03E-07	1.48E-05	9.24E-06	INHBA/THY1/PDPN/CLDN1/PLAU/SELENBP1/AQP1/GKN1/MUC5AC/SOX2/HOXA10/PTGS2/MMP9/CLDN18/MUC1/IGF2BP3/SELE/CLDN2/S100P/MMP7/S100A2/MUC6/REG1A	23
DOID:657	adenoma	36/329	340/8007	1.32E-07	1.57E-05	9.83E-06	MAL/THBS2/THBS1/SSTR1/CDH11/CLDN1/CA9/CDH3/NEUROD1/TWIST1/CXCL8/CCKBR/CDH13/MUC5AC/ADH1C/COL11A1/NQO1/SCGN/SFRP2/SCG3/CHGA/CTSE/PTGS2/MMP9/GHRL/IGF2/CLDN7/MUC1/TFF1/CLDN2/S100P/MMP7/IL6/MUC6/MMP3/PCSK1	36
DOID:1485	cystic fibrosis	21/329	138/8007	1.74E-07	1.78E-05	1.11E-05	COL1A1/SCNN1B/ADRB2/SCNN1G/PLAU/EDNRA/CXCL8/ENTPD3/FLNA/GC/TREM1/PLA2G2A/ELN/PTGS2/MMP9/SCNN1A/DEFB1/MUC1/IL6/SPINK1/CLCA1	21
DOID:4029	gastritis	14/329	65/8007	2.70E-07	2.42E-05	1.52E-05	CYP2C19/ATP4A/SST/CXCL8/KRT20/PTGS2/MMP9/GHRL/DEFB1/MUC1/GAST/SELE/PPP1R1B/CDX1	14
DOID:750	peptic ulcer disease	14/329	66/8007	3.31E-07	2.63E-05	1.65E-05	CYP2C19/ATP4A/PLAU/SST/CXCL8/TREM1/PTGS2/MMP9/PGC/GHRL/GAST/SELE/IL6/MMP3	14
DOID:4905	pancreatic carcinoma	28/329	237/8007	3.87E-07	2.77E-05	1.74E-05	FAP/SPARC/LGALS1/THBS1/LIF/PLAU/HHIP/C3/CXCL8/LIFR/CCKBR/FLNA/MUC5AC/NQO1/PDIA2/PTGS2/MMP9/IL24/CLDN7/MUC1/IGF2BP3/KLK10/S100P/MMP7/IL6/TFPI2/ACE2/CDH17	28
DOID:3069	astrocytoma	18/329	112/8007	5.87E-07	3.83E-05	2.39E-05	LGALS1/IGFBP4/PLAU/CA9/PTPRZ1/AQP1/CXCL8/AQP4/PTGS2/MMP9/IGF2/IGFBP2/IL13RA2/AQP9/TNC/MMP7/IL6/MMP3	18
DOID:3083	chronic obstructive pulmonary disease	26/329	220/8007	1.02E-06	6.08E-05	3.81E-05	COL1A1/ADRB2/NNMT/C5AR1/SPP1/PLAU/CSTA/CHI3L1/HHIP/SERPINE1/CXCL8/MUC5AC/GC/FBXO32/TREM1/ELN/PTGS2/MMP9/DEFB1/TNFRSF11B/DUOX2/IL6/MMP3/MMP12/AQP5/CLCA1	26
DOID:1793	pancreatic cancer	32/329	319/8007	2.27E-06	0.000121875	7.62E-05	FAP/SPARC/LGALS1/THBS1/CLDN1/LIF/PLAU/HHIP/C3/CXCL8/LIFR/CCKBR/PLK1/FLNA/APOC1/MUC5AC/CA2/NQO1/PDIA2/PTGS2/MMP9/IL24/CLDN7/MUC1/IGF2BP3/KLK10/S100P/MMP7/IL6/TFPI2/ACE2/CDH17	32
DOID:76	stomach disease	14/329	77/8007	2.38E-06	0.000121875	7.62E-05	CYP2C19/ATP4A/SST/CXCL8/KRT20/PTGS2/MMP9/GHRL/DEFB1/MUC1/GAST/SELE/PPP1R1B/CDX1	14
DOID:5517	stomach carcinoma	20/329	153/8007	4.00E-06	0.000191165	0.000119557	COL1A2/HPGD/LGALS1/CEMIP/SPP1/CXCL8/CCKBR/PLK1/KLF4/PTGS2/MMP9/CLDN7/IGFBP2/MUC1/MMP7/S100A2/MUC6/REG1A/MMP3/OLFM4	20
DOID:3393	coronary artery disease	33/329	348/8007	5.36E-06	0.000240289	0.00015028	INHBA/THBS2/FN1/AMPD1/ADRB2/CYP2C19/THBS1/ANG/CYP2C9/SPP1/LIPG/SERPINE1/PLA2G7/C3/CXCL8/APOC1/SOX2/ADH1C/NQO1/THBS4/CKM/ELN/PTGS2/MMP9/GHRL/TNFRSF11B/S100A9/MGP/SELE/IL6/MMP3/TNNC1/GCG	33
DOID:3082	interstitial lung disease	21/329	170/8007	5.71E-06	0.000240711	0.000150544	CCN4/SPARC/PLAU/TWIST1/CTSK/CXCL8/NOX4/NCF2/GREM1/TREM1/AEBP1/PTGS2/MMP9/IGF2/S100A9/MUC1/MMP7/IL6/MMP3/ACE2/MMP12	21
DOID:552	pneumonia	16/329	108/8007	7.47E-06	0.000297675	0.00018617	COL1A1/SPP1/PLAU/CTSK/SERPINE1/CXCL8/AKR1B10/MUC5AC/TREM1/PTGS2/MMP9/MUC1/IL13RA2/TNC/MMP7/IL6	16
DOID:4074	pancreas adenocarcinoma	20/329	161/8007	8.78E-06	0.000331244	0.000207164	FAP/SPARC/LGALS1/THBS1/PLAU/C3/FLNA/MUC5AC/NQO1/PDIA2/PTGS2/MMP9/MUC1/IGF2BP3/KLK10/S100P/MMP7/IL6/ACE2/CDH17	20
DOID:4450	renal cell carcinoma	32/329	342/8007	9.91E-06	0.000351888	0.000220076	SCNN1B/THBS1/NNMT/ANG/CLDN1/SPP1/IGFBP4/PLAU/EDNRA/CA9/AQP1/SERPINE1/CXCL8/GREM1/APOC1/AKR1C3/SFRP2/PTGS2/MMP9/GHRL/CLDN7/IGFBP2/LTF/MUC1/IGF2BP3/TNC/MMP7/IL6/MAGEA6/MMP3/TFPI2/MAGEA3	32
DOID:10283	prostate cancer	37/329	425/8007	1.03E-05	0.000351888	0.000220076	MAL/COL1A1/PMEPA1/HMGN2P46/LGALS1/SPP1/ITGA5/IGFBP4/PLAU/SFRP4/AKR1C2/TWIST1/SERPINE1/CXCL8/PLK1/FLNA/MUC5AC/HYAL1/AKR1C3/PSCA/PTGS2/MMP9/BCL2A1/IGF2/S100A9/IGFBP2/MSMB/MUC1/TFF1/ITGA7/AZGP1/S100P/IL6/MUC6/MAGEA3/MMP12/SLCO1B3	37
DOID:2994	germ cell cancer	36/329	410/8007	1.13E-05	0.000369392	0.000231023	LGALS1/PDPN/CLDN1/GPNMB/PLAU/SFRP4/CA9/NEUROD1/AQP1/SERPINE1/CXCL8/CCKBR/PLK1/KLF4/MUC5AC/SOX2/PLA2G2A/SFRP2/PSCA/AQP4/POU2AF1/PTGS2/MMP9/IGF2/IGFBP2/MUC1/AQP9/TNC/CLDN2/MMP7/IL6/S100A2/MUC6/MAGEA3/PCSK1/ORM1	36
DOID:3070	malignant glioma	23/329	207/8007	1.23E-05	0.000383793	0.000240029	LGALS1/GPNMB/ITGA5/IGFBP4/PLAU/CA9/PTPRZ1/AQP1/SERPINE1/CXCL8/HYAL1/AQP4/PTGS2/MMP9/IGF2/IGFBP2/IL13RA2/AQP9/TNC/MMP7/IL6/MMP3/MMP12	23
DOID:3856	male reproductive organ cancer	37/329	435/8007	1.74E-05	0.000519726	0.000325043	MAL/COL1A1/PMEPA1/HMGN2P46/LGALS1/SPP1/ITGA5/IGFBP4/PLAU/SFRP4/AKR1C2/TWIST1/SERPINE1/CXCL8/PLK1/FLNA/MUC5AC/HYAL1/AKR1C3/PSCA/PTGS2/MMP9/BCL2A1/IGF2/S100A9/IGFBP2/MSMB/MUC1/TFF1/ITGA7/AZGP1/S100P/IL6/MUC6/MAGEA3/MMP12/SLCO1B3	37
DOID:345	uterine disease	10/329	48/8007	1.94E-05	0.000557048	0.000348385	AQP1/CXCL8/BHMT/PTGS2/MMP9/CXCL1/AQP9/SELE/IL6/CXCL13	10
DOID:374	nutrition disease	31/329	338/8007	2.04E-05	0.000560584	0.000350596	AMPD1/ADRB2/SPARC/CBLIF/SPP1/GCKR/TWIST1/CTSK/SERPINE1/C3/CXCL8/APOC1/GC/NQO1/AEBP1/SERPINF1/MMP9/NR0B2/TNFRSF11B/IGF2/S100A9/IGFBP2/AQP9/SELE/AZGP1/IL6/NRXN3/MMP3/OTC/PCSK1/GCG	31
DOID:4989	pancreatitis	16/329	117/8007	2.11E-05	0.000560584	0.000350596	SPP1/EDNRA/CXCL8/CA2/TREM1/CHGA/PTGS2/MMP9/DEFB1/LTF/SELE/IL6/REG1A/PNLIPRP2/SPINK1/GCG	16
DOID:3068	glioblastoma multiforme	12/329	70/8007	2.35E-05	0.000569585	0.000356226	LGALS1/IGFBP4/PLAU/PTPRZ1/AQP1/CXCL8/PTGS2/MMP9/IGF2/IGFBP2/AQP9/TNC	12
DOID:2438	dermis tumor	5/329	10/8007	2.41E-05	0.000569585	0.000356226	SERPINH1/CTSK/SOX2/PTGS2/MMP9	5
DOID:4418	cutaneous fibrous histiocytoma	5/329	10/8007	2.41E-05	0.000569585	0.000356226	SERPINH1/CTSK/SOX2/PTGS2/MMP9	5
DOID:5041	esophageal cancer	18/329	145/8007	2.50E-05	0.000569585	0.000356226	INHBA/MAL/SPHK1/PDPN/CLDN1/RARRES1/PLAU/SERPINE1/CXCL8/AKR1B10/PTGS2/MMP9/IGF2/S100A9/MUC1/SELE/S100A2/MMP3	18
DOID:0060085	organ system benign neoplasm	26/329	262/8007	2.54E-05	0.000569585	0.000356226	SERPINH1/INHBA/COL1A1/SSTR1/LIF/COL5A1/NEUROD1/CTSK/SELENBP1/SERPINE1/VCAN/KLF4/MUC5AC/SOX2/SCGN/PTGS2/MMP9/IGF2/CLDN7/CXCL1/MUC1/S100P/IL6/MAGEA3/MMP12/PCSK1	26
DOID:403	mouth disease	21/329	188/8007	2.73E-05	0.000586493	0.0003668	TIMP1/COL1A2/COL1A1/IL32/SPARC/PDPN/PLAU/SERPINE1/CXCL8/IL1R2/PTGS2/MMP9/IL24/DEFB1/TNFRSF11B/LTF/SELE/IL6/MMP3/SPINK1/MMP12	21
DOID:5844	myocardial infarction	27/329	279/8007	2.78E-05	0.000586493	0.0003668	INHBA/THBS2/FN1/ADRB2/CYP2C19/THBS1/CYP2C9/LIPG/SERPINE1/PLA2G7/C3/CXCL8/SOX2/ADH1C/THBS4/CKM/ELN/PTGS2/MMP9/GHRL/TNFRSF11B/S100A9/SELE/IL6/MMP3/TNNC1/GCG	27
DOID:9970	obesity	29/329	313/8007	3.17E-05	0.000648525	0.000405596	AMPD1/ADRB2/SPARC/SPP1/GCKR/TWIST1/CTSK/SERPINE1/C3/CXCL8/APOC1/GC/NQO1/AEBP1/SERPINF1/MMP9/NR0B2/TNFRSF11B/IGF2/S100A9/IGFBP2/AQP9/SELE/AZGP1/IL6/NRXN3/MMP3/PCSK1/GCG	29
DOID:1091	tooth disease	19/329	162/8007	3.35E-05	0.000651816	0.000407654	TIMP1/COL1A2/COL1A1/SPARC/PDPN/PLAU/SERPINE1/CXCL8/IL1R2/PTGS2/MMP9/IL24/DEFB1/TNFRSF11B/LTF/SELE/IL6/MMP3/MMP12	19
DOID:4451	renal carcinoma	33/329	380/8007	3.36E-05	0.000651816	0.000407654	SCNN1B/SOSTDC1/THBS1/NNMT/ANG/CLDN1/SPP1/IGFBP4/PLAU/EDNRA/CA9/AQP1/SERPINE1/CXCL8/GREM1/APOC1/AKR1C3/SFRP2/PTGS2/MMP9/GHRL/CLDN7/IGFBP2/LTF/MUC1/IGF2BP3/TNC/MMP7/IL6/MAGEA6/MMP3/TFPI2/MAGEA3	33
DOID:3770	pulmonary fibrosis	16/329	123/8007	3.97E-05	0.000718925	0.000449625	CCN4/SPARC/PLAU/TWIST1/NOX4/NCF2/TREM1/AEBP1/PTGS2/MMP9/IGF2/S100A9/MUC1/MMP7/IL6/MMP12	16
DOID:229	female reproductive system disease	21/329	193/8007	4.05E-05	0.000718925	0.000449625	LIF/PLAU/FSTL3/AQP1/CXCL8/BHMT/PTGS2/MMP9/GHRL/SALL4/TNFRSF11B/CXCL1/LTF/AQP9/TNC/SELE/MMP7/IL6/MMP3/MMP12/CXCL13	21
DOID:3355	fibrosarcoma	8/329	33/8007	4.21E-05	0.000718925	0.000449625	COL1A1/CTSK/SOX2/PTGS2/MMP9/IL6/MMP3/TFPI2	8
DOID:2151	malignant ovarian surface epithelial-stromal neoplasm	27/329	286/8007	4.31E-05	0.000718925	0.000449625	INHBA/TIMP1/THY1/PDPN/THBS1/LIF/PLAU/EDNRA/CHI3L1/SERPINE1/CXCL8/VCAN/HYAL1/HOXA10/KLK11/ALDH1A1/FOLR1/PTGS2/MMP9/IGF2/CLDN7/IGFBP2/CXCL1/MMP7/IL6/TSPAN1/MMP12	27
DOID:2152	ovary epithelial cancer	27/329	286/8007	4.31E-05	0.000718925	0.000449625	INHBA/TIMP1/THY1/PDPN/THBS1/LIF/PLAU/EDNRA/CHI3L1/SERPINE1/CXCL8/VCAN/HYAL1/HOXA10/KLK11/ALDH1A1/FOLR1/PTGS2/MMP9/IGF2/CLDN7/IGFBP2/CXCL1/MMP7/IL6/TSPAN1/MMP12	27
DOID:4001	ovarian carcinoma	27/329	286/8007	4.31E-05	0.000718925	0.000449625	INHBA/TIMP1/THY1/PDPN/THBS1/LIF/PLAU/EDNRA/CHI3L1/SERPINE1/CXCL8/VCAN/HYAL1/HOXA10/KLK11/ALDH1A1/FOLR1/PTGS2/MMP9/IGF2/CLDN7/IGFBP2/CXCL1/MMP7/IL6/TSPAN1/MMP12	27
DOID:4766	embryoma	31/329	352/8007	4.50E-05	0.000733794	0.000458924	LGALS1/PDPN/CLDN1/GPNMB/PLAU/SFRP4/CA9/NEUROD1/SERPINE1/CXCL8/CCKBR/PLK1/MUC5AC/PLA2G2A/SFRP2/AQP4/PTGS2/MMP9/IGF2/IGFBP2/MUC1/AQP9/TNC/CLDN2/MMP7/IL6/S100A2/MUC6/MAGEA3/PCSK1/ORM1	31
DOID:15	reproductive system disease	33/329	386/8007	4.61E-05	0.000733794	0.000458924	INHBA/LIF/ITGA5/PLAU/FSTL3/AQP1/SERPINE1/C3/CXCL8/BHMT/AKR1C3/IL1R2/HOXA10/KLK11/PTGS2/MMP9/GHRL/SALL4/TNFRSF11B/IGF2/IGFBP2/CXCL1/LTF/MUC1/AQP9/TNC/SELE/MMP7/IL6/MMP3/MAGEA3/MMP12/CXCL13	33
DOID:11612	polycystic ovary syndrome	19/329	166/8007	4.71E-05	0.000734823	0.000459568	INHBA/TIMP1/ADRB2/SERPINE1/PLA2G7/C3/APOC1/MGAM/AKR1C3/HOXA10/SULT2A1/SERPINF1/MMP9/GHRL/TNFRSF11B/IGF2/AQP9/IL6/TM4SF4	19
DOID:3388	periodontal disease	17/329	139/8007	5.10E-05	0.00077766	0.000486358	TIMP1/SPARC/PDPN/PLAU/SERPINE1/CXCL8/IL1R2/PTGS2/MMP9/IL24/DEFB1/TNFRSF11B/LTF/SELE/IL6/MMP3/MMP12	17
DOID:654	overnutrition	29/329	322/8007	5.34E-05	0.000796928	0.000498409	AMPD1/ADRB2/SPARC/SPP1/GCKR/TWIST1/CTSK/SERPINE1/C3/CXCL8/APOC1/GC/NQO1/AEBP1/SERPINF1/MMP9/NR0B2/TNFRSF11B/IGF2/S100A9/IGFBP2/AQP9/SELE/AZGP1/IL6/NRXN3/MMP3/PCSK1/GCG	29
DOID:688	embryonal cancer	32/329	373/8007	5.64E-05	0.000825324	0.000516168	LGALS1/PDPN/CLDN1/GPNMB/PLAU/SFRP4/CA9/NEUROD1/SERPINE1/CXCL8/CCKBR/PLK1/MUC5AC/SOX2/PLA2G2A/SFRP2/AQP4/PTGS2/MMP9/IGF2/IGFBP2/MUC1/AQP9/TNC/CLDN2/MMP7/IL6/S100A2/MUC6/MAGEA3/PCSK1/ORM1	32
DOID:2320	obstructive lung disease	28/329	308/8007	6.11E-05	0.000875515	0.000547558	COL1A1/ADRB2/NNMT/C5AR1/SPP1/PLAU/CSTA/CHI3L1/HHIP/SERPINE1/CXCL8/MUC5AC/GC/FBXO32/TREM1/CCL28/ELN/PTGS2/MMP9/DEFB1/TNFRSF11B/DUOX2/TNC/IL6/MMP3/MMP12/AQP5/CLCA1	28
DOID:13359	Ehlers-Danlos syndrome	5/329	12/8007	7.09E-05	0.000968474	0.000605696	COL1A2/COL1A1/COL5A2/COL5A1/FLNA	5
DOID:26	pancreas disease	19/329	171/8007	7.10E-05	0.000968474	0.000605696	SPP1/EDNRA/SERPINE1/CXCL8/CA2/TREM1/CHGA/PTGS2/MMP9/GHRL/DEFB1/TNFRSF11B/LTF/SELE/IL6/REG1A/PNLIPRP2/SPINK1/GCG	19
DOID:1936	atherosclerosis	30/329	344/8007	7.19E-05	0.000968474	0.000605696	FN1/IL32/ADRB2/CYP2C19/LGALS1/TNFRSF12A/CYP2C9/SPP1/PLAU/CHI3L1/LIPG/SERPINE1/PLA2G7/AKR1B10/APOC1/CA2/PLA2G2A/PTGS2/MMP9/GHRL/TNFRSF11B/S100A9/CXCL1/MGP/TNC/SELE/IL6/MMP3/ACE2/MMP12	30
DOID:5295	intestinal disease	18/329	157/8007	7.29E-05	0.000968474	0.000605696	SCNN1B/SCNN1G/CXCL8/FLNA/CA2/AQP4/PTGS2/CXCL9/IGF2/AQP9/RNF128/SELE/MMP7/IL6/MMP3/CXCL13/GCG/CLCA1	18
DOID:2348	arteriosclerotic cardiovascular disease	30/329	345/8007	7.59E-05	0.000976934	0.000610987	FN1/IL32/ADRB2/CYP2C19/LGALS1/TNFRSF12A/CYP2C9/SPP1/PLAU/CHI3L1/LIPG/SERPINE1/PLA2G7/AKR1B10/APOC1/CA2/PLA2G2A/PTGS2/MMP9/GHRL/TNFRSF11B/S100A9/CXCL1/MGP/TNC/SELE/IL6/MMP3/ACE2/MMP12	30
DOID:2394	ovarian cancer	28/329	312/8007	7.66E-05	0.000976934	0.000610987	INHBA/TIMP1/THY1/PDPN/THBS1/LIF/PLAU/EDNRA/CHI3L1/SERPINE1/CXCL8/VCAN/HYAL1/HOXA10/KLK11/ALDH1A1/FOLR1/PTGS2/MMP9/IGF2/CLDN7/IGFBP2/CXCL1/S100P/MMP7/IL6/TSPAN1/MMP12	28
DOID:3908	non-small cell lung carcinoma	35/329	431/8007	7.77E-05	0.000976934	0.000610987	INHBA/FN1/ADRB2/SPARC/HPGD/PDPN/ANG/SPP1/ITGA5/PLAU/CSTA/CXCL8/AKR1B10/CDH13/EYA2/NQO1/EEF1A2/HOXC9/PTGS2/MMP9/IL24/IGF2/S100A9/MUC1/FOSL1/TNC/AZGP1/S100P/MMP7/IL6/S100A2/CDA/TFPI2/AQP5/PIGR	35
DOID:9408	acute myocardial infarction	13/329	92/8007	8.90E-05	0.001100802	0.000688456	INHBA/FN1/CYP2C19/LIPG/SERPINE1/SOX2/CKM/PTGS2/MMP9/TNFRSF11B/IL6/MMP3/TNNC1	13
DOID:263	kidney cancer	35/329	437/8007	0.000102575	0.001246027	0.000779281	SCNN1B/SOSTDC1/THBS1/NNMT/ANG/CLDN1/SPP1/IGFBP4/PLAU/EDNRA/CA9/AQP1/SERPINE1/CXCL8/GREM1/APOC1/AKR1C3/HOXA10/SFRP2/PTGS2/MMP9/GHRL/IGF2/CLDN7/IGFBP2/LTF/MUC1/IGF2BP3/TNC/MMP7/IL6/MAGEA6/MMP3/TFPI2/MAGEA3	35
DOID:120	female reproductive organ cancer	36/329	455/8007	0.00010427	0.001246027	0.000779281	SERPINH1/INHBA/TIMP1/THY1/PDPN/THBS1/ANG/LIF/PLAU/EDNRA/CA9/CHI3L1/SERPINE1/CXCL8/AKR1B10/VCAN/MUC5AC/HYAL1/HOXA10/KLK11/ALDH1A1/FOLR1/PTGS2/MMP9/IGF2/CLDN7/IGFBP2/CXCL1/MUC1/IGF2BP3/S100P/MMP7/IL6/TSPAN1/MMP3/MMP12	36
DOID:824	periodontitis	15/329	120/8007	0.000109603	0.001288284	0.00080571	TIMP1/PDPN/SERPINE1/CXCL8/IL1R2/PTGS2/MMP9/IL24/DEFB1/TNFRSF11B/LTF/SELE/IL6/MMP3/MMP12	15
DOID:1115	sarcoma	20/329	193/8007	0.000122489	0.001416522	0.000885911	THBS2/THBS1/ANG/CLDN1/SPP1/PLAU/EDNRA/CA9/SERPINE1/CXCL8/SOX2/ALDH1A1/PTGS2/MMP9/IGF2/CLDN7/CXCL1/IL6/NKX2-2/MMP3	20
DOID:2349	arteriosclerosis	30/329	356/8007	0.000133982	0.001524839	0.000953654	FN1/IL32/ADRB2/CYP2C19/LGALS1/TNFRSF12A/CYP2C9/SPP1/PLAU/CHI3L1/LIPG/SERPINE1/PLA2G7/AKR1B10/APOC1/CA2/PLA2G2A/PTGS2/MMP9/GHRL/TNFRSF11B/S100A9/CXCL1/MGP/TNC/SELE/IL6/MMP3/ACE2/MMP12	30
DOID:16	integumentary system disease	32/329	394/8007	0.000159138	0.001782846	0.001115015	SERPINH1/TIMP1/COL1A1/IL32/ADRB2/PDPN/LIF/PLAU/CSTA/LIPH/CDH3/C3/CXCL8/APOC1/CHGA/CCL28/ALDH1A1/ELN/CTSE/SLC28A2/MMP9/BCL2A1/IL24/NR0B2/DEFB1/CXCL9/LTF/SPINK5/SELE/IL6/MMP3/MMP12	32
DOID:13001	carotid stenosis	5/329	14/8007	0.000167383	0.001846365	0.00115474	TIMP1/SPP1/MMP9/TNFRSF11B/IL6	5
DOID:3498	pancreatic ductal adenocarcinoma	13/329	98/8007	0.00017164	0.001864639	0.001166169	LGALS1/PLAU/FLNA/MUC5AC/NQO1/MMP9/IGF2BP3/KLK10/S100P/MMP7/IL6/ACE2/CDH17	13
DOID:37	skin disease	29/329	350/8007	0.000232214	0.002428727	0.001518957	SERPINH1/TIMP1/COL1A1/IL32/ADRB2/LIF/PLAU/CSTA/C3/CXCL8/APOC1/CHGA/CCL28/ALDH1A1/ELN/CTSE/SLC28A2/MMP9/BCL2A1/IL24/NR0B2/DEFB1/CXCL9/LTF/SPINK5/SELE/IL6/MMP3/MMP12	29
DOID:8398	osteoarthritis	19/329	187/8007	0.000233671	0.002428727	0.001518957	FAP/SULF1/COL1A1/CCN4/SPP1/PLAU/ASPN/CHI3L1/HHIP/TNFAIP6/SERPINE1/CXCL8/CHGA/MMP9/TNFRSF11B/COMP/IL6/MMP3/CXCL13	19
DOID:289	endometriosis	12/329	88/8007	0.000233727	0.002428727	0.001518957	LIF/PLAU/FSTL3/CXCL8/PTGS2/MMP9/LTF/TNC/MMP7/IL6/MMP3/MMP12	12
DOID:0050737	autosomal recessive disease	28/329	334/8007	0.000245515	0.002514777	0.001572774	COL1A1/SCNN1B/ADRB2/SCNN1G/PLAU/EDNRA/CXCL8/ENTPD3/PLK1/FLNA/GC/TREM1/PLA2G2A/CKM/ELN/PTGS2/MMP9/SCNN1A/DEFB1/TNFRSF11B/LTF/MUC1/MGP/TFF1/SELE/IL6/SPINK1/CLCA1	28
DOID:2723	dermatitis	19/329	189/8007	0.000268139	0.002707827	0.00169351	TIMP1/IL32/LIF/PLAU/CSTA/APOC1/CHGA/CCL28/ALDH1A1/CTSE/MMP9/BCL2A1/IL24/DEFB1/CXCL9/LTF/SPINK5/SELE/IL6	19
DOID:0060121	integumentary system benign neoplasm	7/329	33/8007	0.000314548	0.003089466	0.001932192	SERPINH1/CTSK/SOX2/PTGS2/MMP9/IGF2/IL6	7
DOID:3165	skin benign neoplasm	7/329	33/8007	0.000314548	0.003089466	0.001932192	SERPINH1/CTSK/SOX2/PTGS2/MMP9/IGF2/IL6	7
DOID:3996	urinary system cancer	37/329	500/8007	0.000322398	0.003123772	0.001953647	SCNN1B/SOSTDC1/THBS1/NNMT/ANG/CLDN1/SPP1/IGFBP4/PLAU/EDNRA/CA9/AQP1/SERPINE1/CXCL8/GREM1/APOC1/AKR1C3/HOXA10/SFRP2/PTGS2/MMP9/GHRL/TNFRSF11B/IGF2/CLDN7/IGFBP2/LTF/MUC1/IGF2BP3/TNC/SMTN/MMP7/IL6/MAGEA6/MMP3/TFPI2/MAGEA3	37
DOID:11162	respiratory failure	9/329	55/8007	0.000357519	0.00337291	0.002109461	AQP1/SERPINE1/CXCL8/PLA2G2A/MMP9/SCNN1A/TNC/IL6/AQP5	9
DOID:6050	esophageal disease	9/329	55/8007	0.000357519	0.00337291	0.002109461	CYP2C19/CXCL8/AKR1B10/MUC5AC/SOX2/IL13RA2/IGF2BP3/IL6/REG1A	9
DOID:13250	diarrhea	7/329	34/8007	0.000382337	0.003514555	0.002198048	SCNN1B/SCNN1G/CXCL8/CHGA/PTGS2/SCNN1A/TNFRSF11B	7
DOID:4251	conjunctival disease	7/329	34/8007	0.000382337	0.003514555	0.002198048	CXCL8/MUC5AC/PLA2G2A/TFF2/PTGS2/TFF1/IL6	7
DOID:3962	follicular thyroid carcinoma	9/329	56/8007	0.000410868	0.003729014	0.002332174	TIMP1/THBS1/SSTR1/LIF/PLAU/CCKBR/PLK1/MMP9/TNC	9
DOID:3717	gastric adenocarcinoma	12/329	94/8007	0.000435807	0.003905924	0.002442816	COL1A2/HPGD/LGALS1/CEMIP/SPP1/CXCL8/KLF4/PTGS2/CLDN7/S100A2/REG1A/MMP3	12
DOID:0060180	colitis	10/329	69/8007	0.000469252	0.004103098	0.00256613	SCNN1B/SCNN1G/CXCL8/CA2/IGF2/RNF128/MMP7/IL6/MMP3/CXCL13	10
DOID:8577	ulcerative colitis	10/329	69/8007	0.000469252	0.004103098	0.00256613	SCNN1B/SCNN1G/CXCL8/CA2/IGF2/RNF128/MMP7/IL6/MMP3/CXCL13	10
DOID:9835	refractive error	10/329	71/8007	0.00059252	0.005118517	0.003201186	COL1A1/RDH12/CHN1/TWIST1/SOX2/MMP11/MMP9/SALL4/MMP3/MIR100HG	10
DOID:11400	pyelonephritis	4/329	11/8007	0.000734163	0.006035931	0.003774949	TIMP1/CXCL8/MMP9/IL6	4
DOID:2744	pyelitis	4/329	11/8007	0.000734163	0.006035931	0.003774949	TIMP1/CXCL8/MMP9/IL6	4
DOID:3507	dermatofibrosarcoma protuberans	4/329	11/8007	0.000734163	0.006035931	0.003774949	COL1A1/CTSK/SOX2/PTGS2	4
DOID:4896	bile duct adenocarcinoma	14/329	128/8007	0.000740812	0.006035931	0.003774949	CCN4/SPP1/AQP1/NQO1/RPSA/TFF2/PTGS2/MMP9/MUC1/TFF1/S100P/MMP7/IL6/MMP3	14
DOID:4947	cholangiocarcinoma	14/329	128/8007	0.000740812	0.006035931	0.003774949	CCN4/SPP1/AQP1/NQO1/RPSA/TFF2/PTGS2/MMP9/MUC1/TFF1/S100P/MMP7/IL6/MMP3	14
DOID:520	aortic disease	9/329	61/8007	0.000785264	0.006326227	0.003956504	TIMP1/FN1/ITGA5/CXCL8/ELN/PTGS2/MMP9/TNFRSF11B/IL6	9
DOID:3407	carotid artery disease	5/329	19/8007	0.000820342	0.006535388	0.004087316	TIMP1/SPP1/MMP9/TNFRSF11B/IL6	5
DOID:10124	corneal disease	9/329	62/8007	0.0008861	0.006981686	0.004366437	COL8A1/MUC5AC/TFF2/PTGS2/MMP9/LTF/TFF1/S100A2/AQP5	9
DOID:2916	hypersensitivity reaction type IV disease	11/329	88/8007	0.000897607	0.006995484	0.004375066	TIMP1/COL1A1/SPP1/CHI3L1/GREM1/PTGS2/S100A9/TNC/SELE/IL6/ACE2	11
DOID:9834	hyperopia	6/329	29/8007	0.000979204	0.007488536	0.004683427	RDH12/CHN1/TWIST1/MMP11/MMP9/SALL4	6
DOID:3371	chondrosarcoma	9/329	63/8007	0.000997211	0.007488536	0.004683427	INHBA/CCN4/PDPN/ADAM28/PTGS2/MMP9/TNC/IL6/MMP3	9
DOID:3748	esophagus squamous cell carcinoma	9/329	63/8007	0.000997211	0.007488536	0.004683427	INHBA/MAL/RARRES1/SERPINE1/CXCL8/PTGS2/S100A9/SELE/MMP3	9
DOID:3910	lung adenocarcinoma	17/329	178/8007	0.001002649	0.007488536	0.004683427	INHBA/ADRB2/ANG/ITGA5/CXCL8/EYA2/NQO1/EEF1A2/PTGS2/MMP9/IL24/S100A9/MUC1/AZGP1/S100P/IL6/S100A2	17
DOID:540	strabismus	5/329	20/8007	0.001057369	0.007815808	0.004888107	CHN1/TWIST1/MMP11/MMP9/SALL4	5
DOID:0050589	inflammatory bowel disease	11/329	90/8007	0.001084646	0.007935623	0.004963041	SCNN1B/SCNN1G/CXCL8/CA2/CXCL9/IGF2/RNF128/MMP7/IL6/MMP3/CXCL13	11
DOID:18	urinary system disease	34/329	478/8007	0.001140126	0.008257273	0.005164205	TIMP1/COL4A1/FN1/SCNN1B/ADRB2/SCNN1G/THBS1/CYP2C9/SPP1/PLAU/EDNRA/CHI3L1/SERPINE1/C3/CXCL8/GUCA2B/GREM1/MUC5AC/CYP3A5/CA2/CHGA/PTGS2/MMP9/GHRL/SCNN1A/TNFRSF11B/S100A9/MUC1/MGP/TFF1/SELE/IL6/ACE2/CXCL13	34
DOID:201	connective tissue cancer	28/329	370/8007	0.001249208	0.008956824	0.005601713	INHBA/TIMP1/COL6A3/COL1A1/CCN4/FN1/PDPN/CDH11/SPP1/PLAU/CTSK/ADAM28/CXCL8/SOX2/FBN1/SERPINF1/FOLR1/PTGS2/MMP9/TNFRSF11B/IGF2/CLDN7/MUC1/IGF2BP3/TNC/IL6/MMP3/TFPI2	28
DOID:235	colonic benign neoplasm	5/329	21/8007	0.001341634	0.009524271	0.005956602	MUC5AC/PTGS2/CXCL1/MUC1/IL6	5
DOID:4610	intestinal benign neoplasm	6/329	31/8007	0.001416217	0.009847357	0.006158664	KLF4/MUC5AC/PTGS2/CXCL1/MUC1/IL6	6
DOID:12930	dilated cardiomyopathy	11/329	93/8007	0.00142457	0.009847357	0.006158664	ADRB2/TNFRSF12A/EDNRA/SERPINE1/CHGA/MMP9/TNFRSF11B/TNC/IL6/MMP3/TNNC1	11
DOID:3963	thyroid carcinoma	18/329	200/8007	0.001428347	0.009847357	0.006158664	TIMP1/FN1/THBS1/SSTR1/CLDN1/LIF/SPP1/PLAU/CA9/CCKBR/PLK1/MMP11/PTGS2/MMP9/FOXA2/CXCL14/MUC1/TNC	18
DOID:13608	biliary atresia	4/329	13/8007	0.001490008	0.010078641	0.006303312	TIMP1/SPP1/SELE/MMP7	4
DOID:1785	pituitary cancer	4/329	13/8007	0.001490008	0.010078641	0.006303312	LIF/SFRP4/SFRP2/IL6	4
DOID:1107	esophageal carcinoma	13/329	123/8007	0.001559589	0.010450705	0.006536006	INHBA/MAL/PDPN/RARRES1/SERPINE1/CXCL8/AKR1B10/PTGS2/S100A9/MUC1/SELE/S100A2/MMP3	13
DOID:1686	glaucoma	12/329	109/8007	0.001649065	0.010562003	0.006605613	COL8A1/ADRB2/SPARC/EDNRA/AQP1/SERPINE1/GREM1/MUC5AC/FBN1/ELN/MMP9/MMP3	12
DOID:0060071	pre-malignant neoplasm	5/329	22/8007	0.001678538	0.010562003	0.006605613	PLK1/PTGS2/S100A9/IGF2BP3/MMP12	5
DOID:10754	otitis media	5/329	22/8007	0.001678538	0.010562003	0.006605613	SERPINE1/CXCL8/MUC5AC/MMP9/IL6	5
DOID:13089	intracranial arterial disease	5/329	22/8007	0.001678538	0.010562003	0.006605613	TIMP1/COL1A2/ELN/IL6/MMP3	5
DOID:3527	cerebral arterial disease	5/329	22/8007	0.001678538	0.010562003	0.006605613	TIMP1/COL1A2/ELN/IL6/MMP3	5
DOID:649	prion disease	5/329	22/8007	0.001678538	0.010562003	0.006605613	CHGB/AQP1/AQP4/CHGA/PTGS2	5
DOID:3620	central nervous system cancer	13/329	124/8007	0.001679314	0.010562003	0.006605613	FAP/COL1A2/SPARC/PLAU/CA9/AQP1/MMP11/PTGS2/MMP9/IGF2/AQP9/MMP7/CXCL13	13
DOID:4606	bile duct cancer	14/329	140/8007	0.001779768	0.011000805	0.006880046	CCN4/SPP1/AQP1/NQO1/RPSA/TFF2/PTGS2/MMP9/MUC1/TFF1/S100P/MMP7/IL6/MMP3	14
DOID:4897	bile duct carcinoma	14/329	140/8007	0.001779768	0.011000805	0.006880046	CCN4/SPP1/AQP1/NQO1/RPSA/TFF2/PTGS2/MMP9/MUC1/TFF1/S100P/MMP7/IL6/MMP3	14
DOID:2871	endometrial carcinoma	10/329	82/8007	0.001841996	0.011288129	0.007059742	INHBA/AKR1B10/MUC5AC/PTGS2/MMP9/MUC1/IGF2BP3/MMP7/IL6/MMP12	10
DOID:28	endocrine system disease	29/329	399/8007	0.001905217	0.011576613	0.007240163	COL1A1/ADRB2/LGALS1/SPP1/EDNRA/SERPINE1/CXCL8/GC/CA2/KRT20/AKR1C3/TREM1/CHGA/PTGS2/MMP9/GHRL/DEFB1/TNFRSF11B/CXCL9/DUOX2/LTF/AQP9/GAST/SELE/IL6/REG1A/PNLIPRP2/SPINK1/GCG	29
DOID:9563	bronchiectasis	4/329	14/8007	0.002019058	0.01216525	0.007608305	SCNN1B/ADRB2/SCNN1G/MMP9	4
DOID:0060100	musculoskeletal system cancer	31/329	439/8007	0.002109093	0.012601831	0.007881348	INHBA/TIMP1/COL6A3/COL1A1/CCN4/FN1/LGALS1/PDPN/CDH11/SPP1/PLAU/CDH3/CTSK/ADAM28/CXCL8/SOX2/FBN1/SERPINF1/FOLR1/PTGS2/MMP9/TNFRSF11B/IGF2/CLDN7/MUC1/IGF2BP3/TNC/ITGA7/IL6/MMP3/TFPI2	31
DOID:11335	sarcoidosis	10/329	84/8007	0.002211363	0.013103695	0.00819522	COL1A1/SPP1/CHI3L1/GREM1/PTGS2/S100A9/TNC/SELE/IL6/ACE2	10
DOID:557	kidney disease	32/329	461/8007	0.002353665	0.013738018	0.008591934	TIMP1/COL4A1/FN1/SCNN1B/ADRB2/SCNN1G/THBS1/CYP2C9/SPP1/PLAU/EDNRA/CHI3L1/SERPINE1/C3/CXCL8/GUCA2B/GREM1/CYP3A5/CA2/CHGA/PTGS2/MMP9/GHRL/SCNN1A/TNFRSF11B/S100A9/MGP/TFF1/SELE/IL6/ACE2/CXCL13	32
DOID:2462	retinal vascular disease	8/329	58/8007	0.002375892	0.013738018	0.008591934	SPARC/SERPINE1/CXCL8/AKR1B10/MMP9/TNC/SELE/IL6	8
DOID:8947	diabetic retinopathy	8/329	58/8007	0.002375892	0.013738018	0.008591934	SPARC/SERPINE1/CXCL8/AKR1B10/MMP9/TNC/SELE/IL6	8
DOID:4607	biliary tract cancer	16/329	178/8007	0.002621176	0.015035068	0.009403126	CCN4/CYP2C19/SPP1/AQP1/MUC5AC/NQO1/RPSA/TFF2/PTGS2/MMP9/MUC1/TFF1/S100P/MMP7/IL6/MMP3	16
DOID:11949	Creutzfeldt-Jakob disease	4/329	15/8007	0.002665016	0.015045802	0.009409839	CHGB/AQP1/AQP4/CHGA	4
DOID:2870	endometrial adenocarcinoma	4/329	15/8007	0.002665016	0.015045802	0.009409839	INHBA/MUC5AC/MUC1/MMP12	4
DOID:2596	larynx cancer	6/329	35/8007	0.00271921	0.015231826	0.009526181	THBS2/LGALS1/CXCL8/PTGS2/MMP9/IL6	6
DOID:6713	cerebrovascular disease	12/329	116/8007	0.002801628	0.01557184	0.00973883	TIMP1/COL4A1/COL1A2/SPP1/PLA2G7/AQP4/ELN/PTGS2/MMP9/TNFRSF11B/IL6/MMP3	12
DOID:1781	thyroid cancer	18/329	213/8007	0.002872357	0.015842156	0.009907889	TIMP1/FN1/THBS1/SSTR1/CLDN1/LIF/SPP1/PLAU/CA9/CCKBR/PLK1/MMP11/PTGS2/MMP9/FOXA2/CXCL14/MUC1/TNC	18
DOID:3627	aortic aneurysm	8/329	60/8007	0.002953987	0.016168007	0.01011168	TIMP1/FN1/ITGA5/CXCL8/PTGS2/MMP9/TNFRSF11B/IL6	8
DOID:4531	mucoepidermoid carcinoma	5/329	25/8007	0.003060677	0.016625039	0.010397514	CDH3/CLDN7/MUC1/CLDN3/MMP7	5
DOID:1679	cystitis	4/329	16/8007	0.003439629	0.018268251	0.0114252	CHI3L1/MUC5AC/MUC1/IL6	4
DOID:1993	rectum cancer	4/329	16/8007	0.003439629	0.018268251	0.0114252	CCN4/PTGS2/MMP9/MMP7	4
DOID:2256	osteochondrodysplasia	4/329	16/8007	0.003439629	0.018268251	0.0114252	COL1A2/COL1A1/FKBP10/COMP	4
DOID:0060262	gallbladder disease	6/329	37/8007	0.003635265	0.019165334	0.011986247	CLDN1/APOBEC1/APOC1/MUC5AC/PLA2G2A/CLDN2	6
DOID:2600	laryngeal carcinoma	5/329	26/8007	0.003664016	0.019175906	0.011992859	LGALS1/CXCL8/PTGS2/MMP9/IL6	5
DOID:854	collagen disease	17/329	201/8007	0.003691193	0.019178155	0.011994266	TIMP1/COL1A2/COL1A1/COL5A2/THBS1/SPP1/PLAU/COL5A1/FLNA/FBN1/TREM1/MMP9/MUC1/IL13RA2/COMP/IL6/MMP12	17
DOID:104	bacterial infectious disease	21/329	271/8007	0.003783603	0.019516861	0.012206097	TIMP1/IL32/C5AR1/ITGA5/SERPINE1/C3/CXCL8/GC/TREM1/CTSE/PTGS2/MMP9/BCL2A1/GHRL/DEFB1/TNFRSF11B/MUC1/TNC/IL6/MMP3/BPIFB1	21
DOID:0050624	gastrointestinal system benign neoplasm	7/329	50/8007	0.004043809	0.020710077	0.01295235	KLF4/MUC5AC/PTGS2/CXCL1/MUC1/S100P/IL6	7
DOID:3459	breast carcinoma	27/329	383/8007	0.004135229	0.020969788	0.013114776	INHBA/SPARC/LIF/ITGA5/PLAU/EDNRA/CA9/TWIST1/ADAM28/SERPINE1/CXCL8/CDH13/PLK1/MUC5AC/SOX2/PTGS2/MMP9/TNFRSF11B/IGF2/S100A9/IGFBP2/MUC1/TFF1/CLDN2/S100P/MMP7/IL6	27
DOID:3713	ovary adenocarcinoma	6/329	38/8007	0.004170852	0.020969788	0.013114776	INHBA/THY1/PDPN/HOXA10/PTGS2/MMP9	6
DOID:0050338	primary bacterial infectious disease	19/329	238/8007	0.004182259	0.020969788	0.013114776	IL32/C5AR1/ITGA5/SERPINE1/C3/CXCL8/GC/TREM1/CTSE/PTGS2/MMP9/BCL2A1/GHRL/DEFB1/TNFRSF11B/TNC/IL6/MMP3/BPIFB1	19
DOID:2513	basal cell carcinoma	5/329	27/8007	0.004348106	0.021094448	0.01319274	CXCL8/PTGS2/S100A9/MUC1/IL6	5
DOID:0050938	breast lobular carcinoma	4/329	17/8007	0.004354224	0.021094448	0.01319274	TWIST1/MUC5AC/MMP9/MUC1	4
DOID:10941	intracranial aneurysm	4/329	17/8007	0.004354224	0.021094448	0.01319274	TIMP1/COL1A2/ELN/IL6	4
DOID:3457	invasive lobular carcinoma	4/329	17/8007	0.004354224	0.021094448	0.01319274	TWIST1/MUC5AC/MMP9/MUC1	4
DOID:5395	functioning pituitary adenoma	4/329	17/8007	0.004354224	0.021094448	0.01319274	SSTR1/LIF/IL6/PCSK1	4
DOID:184	bone cancer	19/329	243/8007	0.005234152	0.025187163	0.015752377	TIMP1/COL1A1/FN1/PDPN/CDH11/SPP1/PLAU/CXCL8/FBN1/SERPINF1/FOLR1/PTGS2/MMP9/TNFRSF11B/IGF2/MUC1/IGF2BP3/TNC/MMP3	19
DOID:365	bladder disease	4/329	18/8007	0.005419629	0.025564961	0.015988657	CHI3L1/MUC5AC/MUC1/IL6	4
DOID:4248	coronary stenosis	4/329	18/8007	0.005419629	0.025564961	0.015988657	SPP1/SERPINE1/IL6/MMP3	4
DOID:8719	in situ carcinoma	4/329	18/8007	0.005419629	0.025564961	0.015988657	PLK1/PTGS2/S100A9/IGF2BP3	4
DOID:11963	esophagitis	5/329	29/8007	0.005980929	0.027846273	0.017415418	CYP2C19/CXCL8/MUC5AC/IL13RA2/IL6	5
DOID:3007	breast ductal carcinoma	5/329	29/8007	0.005980929	0.027846273	0.017415418	PLAU/CXCL8/MUC5AC/S100A9/S100P	5
DOID:1380	endometrial cancer	10/329	97/8007	0.006301541	0.029149711	0.018230605	INHBA/AKR1B10/MUC5AC/PTGS2/MMP9/MUC1/IGF2BP3/MMP7/IL6/MMP12	10
DOID:9206	Barrett's esophagus	4/329	19/8007	0.006646106	0.030177499	0.018873397	AKR1B10/IGF2BP3/IL6/REG1A	4
DOID:13550	angle-closure glaucoma	3/329	10/8007	0.006649993	0.030177499	0.018873397	SPARC/MUC5AC/MMP9	3
DOID:3493	signet ring cell adenocarcinoma	3/329	10/8007	0.006649993	0.030177499	0.018873397	MUC5AC/SOX2/CLDN18	3
DOID:363	uterine cancer	10/329	98/8007	0.006769647	0.030527274	0.019092151	INHBA/AKR1B10/MUC5AC/PTGS2/MMP9/MUC1/IGF2BP3/MMP7/IL6/MMP12	10
DOID:1319	brain cancer	6/329	42/8007	0.006908244	0.030957569	0.019361263	COL1A2/AQP1/PTGS2/MMP9/IGF2/AQP9	6
DOID:5100	middle ear disease	5/329	31/8007	0.008003039	0.035599006	0.022264078	SERPINE1/CXCL8/MUC5AC/MMP9/IL6	5
DOID:447	renal tubular transport disease	4/329	20/8007	0.00804329	0.035599006	0.022264078	SCNN1B/SCNN1G/SCNN1A/IL6	4
DOID:0050700	cardiomyopathy	13/329	149/8007	0.008181578	0.035988904	0.022507925	ADRB2/TNFRSF12A/SPP1/EDNRA/SERPINE1/CHGA/MMP9/TNFRSF11B/TNC/IL6/MMP3/ACE2/TNNC1	13
DOID:4138	bile duct disease	9/329	86/8007	0.008500116	0.037162091	0.023241651	TIMP1/CLDN1/SPP1/TREM1/SELE/CLDN2/MMP7/IL6/REG1A	9
DOID:11396	pulmonary edema	3/329	11/8007	0.008868429	0.037403904	0.023392884	AQP1/SCNN1A/AQP5	3
DOID:2089	constipation	3/329	11/8007	0.008868429	0.037403904	0.023392884	AQP4/PTGS2/AQP9	3
DOID:3437	laryngitis	3/329	11/8007	0.008868429	0.037403904	0.023392884	MUC5AC/MUC1/MUC6	3
DOID:4724	brain edema	3/329	11/8007	0.008868429	0.037403904	0.023392884	AQP1/AQP4/IL6	3
DOID:786	laryngeal disease	3/329	11/8007	0.008868429	0.037403904	0.023392884	MUC5AC/MUC1/MUC6	3
DOID:9779	bowel dysfunction	3/329	11/8007	0.008868429	0.037403904	0.023392884	AQP4/PTGS2/AQP9	3
DOID:5409	lung small cell carcinoma	8/329	72/8007	0.00903877	0.037726919	0.023594902	PLAU/CXCL8/HYAL1/KRT20/PTGS2/MMP9/IGFBP2/IGF2BP3	8
DOID:9741	biliary tract disease	9/329	87/8007	0.009149174	0.037726919	0.023594902	TIMP1/CLDN1/SPP1/TREM1/SELE/CLDN2/MMP7/IL6/REG1A	9
DOID:2797	idiopathic interstitial pneumonia	5/329	32/8007	0.009173271	0.037726919	0.023594902	PLAU/AKR1B10/MUC1/MMP7/IL6	5
DOID:3451	skin carcinoma	7/329	58/8007	0.009208104	0.037726919	0.023594902	THBS1/CXCL8/PTGS2/MMP9/S100A9/MUC1/IL6	7
DOID:3829	pituitary adenoma	7/329	58/8007	0.009208104	0.037726919	0.023594902	SSTR1/LIF/NEUROD1/SCGN/MMP9/IL6/PCSK1	7
DOID:0060036	intrinsic cardiomyopathy	12/329	135/8007	0.009423522	0.038390144	0.024009692	ADRB2/TNFRSF12A/EDNRA/SERPINE1/CHGA/MMP9/TNFRSF11B/TNC/IL6/MMP3/ACE2/TNNC1	12
DOID:3310	atopic dermatitis	13/329	152/8007	0.009606074	0.038750831	0.02423527	TIMP1/IL32/PLAU/CSTA/APOC1/CCL28/ALDH1A1/CTSE/BCL2A1/DEFB1/CXCL9/SPINK5/SELE	13
DOID:11724	limb-girdle muscular dystrophy	4/329	21/8007	0.00962015	0.038750831	0.02423527	RAB27A/SYTL2/AQP4/ANO5	4
DOID:3952	adrenal cortex disease	6/329	46/8007	0.010757431	0.043089821	0.02694893	CXCL8/KRT20/CHGA/GHRL/GAST/IL6	6
DOID:1800	neuroendocrine carcinoma	4/329	22/8007	0.011384953	0.044692891	0.02795151	SPP1/NEUROD1/KRT20/IGF2BP3	4
DOID:11266	hemorrhagic fever with renal syndrome	3/329	12/8007	0.011469305	0.044692891	0.02795151	FN1/THBS1/IL6	3
DOID:14018	alcoholic liver cirrhosis	3/329	12/8007	0.011469305	0.044692891	0.02795151	CXCL8/GHRL/IL6	3
DOID:1680	chronic cystitis	3/329	12/8007	0.011469305	0.044692891	0.02795151	CHI3L1/MUC5AC/IL6	3
DOID:7757	childhood leukemia	3/329	12/8007	0.011469305	0.044692891	0.02795151	NQO1/AKR1C3/PTGS2	3
DOID:811	lipodystrophy	5/329	34/8007	0.011857068	0.045910878	0.028713256	C3/CXCL8/SLC28A2/NR0B2/IL6	5
DOID:9553	adrenal gland disease	6/329	47/8007	0.0119178	0.045910878	0.028713256	CXCL8/KRT20/CHGA/GHRL/GAST/IL6	6
DOID:1067	open-angle glaucoma	7/329	61/8007	0.012037999	0.045910878	0.028713256	COL8A1/ADRB2/SPARC/EDNRA/AQP1/SERPINE1/ELN	7
DOID:8618	oral cavity cancer	7/329	61/8007	0.012037999	0.045910878	0.028713256	CDH3/PTGS2/MMP9/CLDN7/MUC1/CLDN3/MMP7	7
DOID:5679	retinal disease	24/329	358/8007	0.012113289	0.045953588	0.028739967	COL8A1/RDH12/TEAD4/ADRB2/SPARC/ITGA5/SST/EDNRA/AQP1/SERPINE1/C3/CXCL8/GREM1/AKR1B10/MUC5AC/FBN1/ELN/SERPINF1/MMP9/TNC/SELE/MMP7/IL6/MMP3	24
DOID:9538	multiple myeloma	19/329	264/8007	0.012281117	0.046153945	0.028865273	INHBA/COL1A1/CYP2C19/ANG/SPP1/ITGA5/PLAU/SFRP4/PLK1/APOC1/CYP3A5/NQO1/TNFRSF17/SFRP2/EEF1A2/PTGS2/TNFRSF11B/MUC1/IL6	19
DOID:11054	urinary bladder cancer	10/329	107/8007	0.012294844	0.046153945	0.028865273	PLAU/CA9/CXCL8/PTGS2/MMP9/TNFRSF11B/IGF2/IGFBP2/MUC1/SMTN	10
DOID:4914	esophagus adenocarcinoma	4/329	23/8007	0.013345238	0.049707212	0.031087532	AKR1B10/PTGS2/MUC1/S100A2	4
DOID:12716	newborn respiratory distress syndrome	5/329	35/8007	0.013380044	0.049707212	0.031087532	SERPINE1/CXCL8/MMP9/TNC/IL6	5
DOID:0070004	myeloma	22/329	323/8007	0.013478304	0.049814145	0.031154409	INHBA/COL1A1/FN1/CYP2C19/THBS1/ANG/SPP1/ITGA5/PLAU/SFRP4/CXCL8/PLK1/APOC1/CYP3A5/NQO1/TNFRSF17/SFRP2/EEF1A2/PTGS2/TNFRSF11B/MUC1/IL6	22
DOID:50	thyroid gland disease	13/329	159/8007	0.013684894	0.050318302	0.031469715	COL1A1/ADRB2/LGALS1/SERPINE1/CXCL8/GC/CHGA/PTGS2/TNFRSF11B/CXCL9/DUOX2/SELE/IL6	13
DOID:3086	gingival overgrowth	3/329	13/8007	0.014463094	0.052499827	0.032834069	SPARC/IL6/MMP3	3
DOID:10241	thalassemia	6/329	49/8007	0.01449786	0.052499827	0.032834069	COL1A1/CXCL8/CKM/TNFRSF11B/MUC1/IL6	6
DOID:7693	abdominal aortic aneurysm	6/329	49/8007	0.01449786	0.052499827	0.032834069	TIMP1/CXCL8/PTGS2/MMP9/TNFRSF11B/IL6	6
DOID:4928	intrahepatic cholangiocarcinoma	5/329	36/8007	0.01502965	0.054152055	0.033867394	SPP1/AQP1/MUC1/TFF1/S100P	5
DOID:3907	lung squamous cell carcinoma	4/329	24/8007	0.015507799	0.055318866	0.034597133	PDPN/AKR1B10/PTGS2/IL24	4
DOID:4468	clear cell adenocarcinoma	4/329	24/8007	0.015507799	0.055318866	0.034597133	INHBA/PDPN/HOXA10/MUC1	4
DOID:127	leiomyoma	9/329	95/8007	0.015773304	0.055987422	0.035015256	COL1A1/LGALS1/PLAU/COL5A1/SELENBP1/VCAN/IGF2/MUC1/IL6	9
DOID:4960	bone marrow cancer	22/329	328/8007	0.015862815	0.056027776	0.035040494	INHBA/COL1A1/FN1/CYP2C19/THBS1/ANG/SPP1/ITGA5/PLAU/SFRP4/CXCL8/PLK1/APOC1/CYP3A5/NQO1/TNFRSF17/SFRP2/EEF1A2/PTGS2/TNFRSF11B/MUC1/IL6	22
DOID:11476	osteoporosis	9/329	96/8007	0.01679892	0.058794079	0.036770576	COL1A1/SPARC/THBS1/TWIST1/CTSK/GC/TNFRSF11B/LTF/IL6	9
DOID:255	hemangioma	5/329	37/8007	0.016810023	0.058794079	0.036770576	AQP1/MMP9/IGF2/IL6/MMP3	5
DOID:4079	heart valve disease	6/329	51/8007	0.017443062	0.060712018	0.037970079	SPP1/PLAU/FLNA/FBN1/ELN/TNFRSF11B	6
DOID:10140	dry eye syndrome	3/329	14/8007	0.017856922	0.061021873	0.038163867	MMP9/IL6/AQP5	3
DOID:1400	lacrimal apparatus disease	3/329	14/8007	0.017856922	0.061021873	0.038163867	MMP9/IL6/AQP5	3
DOID:0080011	bone resorption disease	9/329	97/8007	0.017872515	0.061021873	0.038163867	COL1A1/SPARC/THBS1/TWIST1/CTSK/GC/TNFRSF11B/LTF/IL6	9
DOID:381	arthropathy	9/329	97/8007	0.017872515	0.061021873	0.038163867	SPARC/ASPN/CXCL8/HGD/MMP9/IL24/TNFRSF11B/IL6/MMP3	9
DOID:3973	thyroid medullary carcinoma	5/329	38/8007	0.018725048	0.063329527	0.039607103	SSTR1/LIF/CCKBR/PLK1/TNC	5
DOID:866	vein disease	5/329	38/8007	0.018725048	0.063329527	0.039607103	CYP2C9/SERPINE1/MMP9/MGP/MMP3	5
DOID:5082	liver cirrhosis	16/329	220/8007	0.018875866	0.063461267	0.039689495	FN1/CYP2C19/AQP1/CXCL8/GC/SERPINF1/MMP9/GHRL/TNFRSF11B/CXCL9/IGF2/MMP7/IL6/MMP3/ORM1/GCG	16
DOID:1168	familial hyperlipidemia	8/329	82/8007	0.01894102	0.063461267	0.039689495	FN1/SERPINE1/C3/CXCL8/APOC1/MMP9/IL6/MMP3	8
DOID:0060089	endocrine organ benign neoplasm	9/329	99/8007	0.020168375	0.066389542	0.041520876	SSTR1/LIF/NEUROD1/SCGN/MMP9/CLDN7/IL6/MAGEA3/PCSK1	9
DOID:1307	dementia	12/329	150/8007	0.020400844	0.066389542	0.041520876	TIMP1/THBS1/C5AR1/SPP1/AQP1/CXCL8/TREM2/PLA2G2A/AQP4/KLK10/IL6/MMP3	12
DOID:0002116	pterygium	4/329	26/8007	0.020463164	0.066389542	0.041520876	MUC5AC/TFF2/PTGS2/TFF1	4
DOID:10139	conjunctival degeneration	4/329	26/8007	0.020463164	0.066389542	0.041520876	MUC5AC/TFF2/PTGS2/TFF1	4
DOID:10526	conjunctival pterygium	4/329	26/8007	0.020463164	0.066389542	0.041520876	MUC5AC/TFF2/PTGS2/TFF1	4
DOID:205	hyperostosis	4/329	26/8007	0.020463164	0.066389542	0.041520876	COL1A1/COL12A1/HAPLN1/TNFRSF11B	4
DOID:9471	meningitis	4/329	26/8007	0.020463164	0.066389542	0.041520876	PLAU/CHI3L1/CXCL8/MMP9	4
DOID:12129	bulimia nervosa	3/329	15/8007	0.021654899	0.069939471	0.043741047	GHRL/TPH1/GCG	3
DOID:10155	intestinal cancer	20/329	300/8007	0.022160256	0.070633311	0.044174984	CCN4/PMEPA1/CLDN1/ITGA5/CHI3L1/CXCL8/CCKBR/PLK1/MUC5AC/SOX2/KRT20/SERPINF1/PTGS2/MMP9/MUC1/SELE/MMP7/CLCA1/CDX1/OLFM4	20
DOID:423	myopathy	25/329	398/8007	0.022165265	0.070633311	0.044174984	RAB27A/TIMP1/COL6A3/ADRB2/SYTL2/TNFRSF12A/THBS1/SPP1/EDNRA/COL6A2/SERPINE1/CXCL8/AQP4/CHGA/CKM/ANO5/MMP9/TNFRSF11B/TNC/ITGA7/MMP7/IL6/MMP3/ACE2/TNNC1	25
DOID:66	muscle tissue disease	25/329	398/8007	0.022165265	0.070633311	0.044174984	RAB27A/TIMP1/COL6A3/ADRB2/SYTL2/TNFRSF12A/THBS1/SPP1/EDNRA/COL6A2/SERPINE1/CXCL8/AQP4/CHGA/CKM/ANO5/MMP9/TNFRSF11B/TNC/ITGA7/MMP7/IL6/MMP3/ACE2/TNNC1	25
DOID:1575	rheumatic disease	14/329	188/8007	0.022601931	0.070999325	0.044403894	TIMP1/COL1A2/COL1A1/THBS1/SPP1/PLAU/FBN1/TREM1/MMP9/MUC1/IL13RA2/COMP/IL6/MMP12	14
DOID:418	systemic scleroderma	14/329	188/8007	0.022601931	0.070999325	0.044403894	TIMP1/COL1A2/COL1A1/THBS1/SPP1/PLAU/FBN1/TREM1/MMP9/MUC1/IL13RA2/COMP/IL6/MMP12	14
DOID:419	scleroderma	14/329	188/8007	0.022601931	0.070999325	0.044403894	TIMP1/COL1A2/COL1A1/THBS1/SPP1/PLAU/FBN1/TREM1/MMP9/MUC1/IL13RA2/COMP/IL6/MMP12	14
DOID:0080014	chromosomal disease	11/329	135/8007	0.022869537	0.070999325	0.044403894	INHBA/KCNJ15/THBS1/C3/CA2/GSTA1/AQP4/ELN/GHRL/IGF2BP3/IL6	11
DOID:1279	ocular motility disease	5/329	40/8007	0.022973282	0.070999325	0.044403894	CHN1/TWIST1/MMP11/MMP9/SALL4	5
DOID:3111	cystadenocarcinoma	5/329	40/8007	0.022973282	0.070999325	0.044403894	THY1/SELENBP1/MUC5AC/PTGS2/IGF2BP3	5
DOID:3114	serous cystadenocarcinoma	5/329	40/8007	0.022973282	0.070999325	0.044403894	THY1/SELENBP1/MUC5AC/PTGS2/IGF2BP3	5
DOID:2978	carbohydrate metabolic disorder	4/329	27/8007	0.023265783	0.071594706	0.044776253	CXCL8/IGF2/IL6/ALDOB	4
DOID:1176	bronchial disease	12/329	153/8007	0.023427917	0.071785541	0.044895603	SCNN1B/ADRB2/SCNN1G/PLAU/SERPINE1/CXCL8/MUC5AC/CCL28/PTGS2/MMP9/S100A9/TNC	12
DOID:438	autoimmune disease of the nervous system	6/329	55/8007	0.024514514	0.074795347	0.046777975	LGALS1/C3/AQP4/MMP9/IL6/CXCL13	6
DOID:437	myasthenia gravis	5/329	41/8007	0.025312914	0.076803162	0.048033689	LGALS1/C3/AQP4/IL6/CXCL13	5
DOID:9884	muscular dystrophy	9/329	103/8007	0.025386819	0.076803162	0.048033689	RAB27A/TIMP1/COL6A3/SYTL2/SPP1/COL6A2/AQP4/ANO5/ITGA7	9
DOID:11729	Lyme disease	3/329	16/8007	0.025858423	0.077252038	0.048314421	PTGS2/MMP9/IL6	3
DOID:3319	lymphangioleiomyomatosis	3/329	16/8007	0.025858423	0.077252038	0.048314421	PDPN/CTSK/SERPINE1	3
DOID:61	mitral valve disease	3/329	16/8007	0.025858423	0.077252038	0.048314421	PLAU/FLNA/FBN1	3
DOID:4440	seminoma	4/329	28/8007	0.02629032	0.077421283	0.048420269	PDPN/KLF4/SOX2/POU2AF1	4
DOID:8670	eating disorder	4/329	28/8007	0.02629032	0.077421283	0.048420269	GHRL/TPH1/IL6/GCG	4
DOID:9446	cholangitis	4/329	28/8007	0.02629032	0.077421283	0.048420269	CLDN1/TREM1/CLDN2/IL6	4
DOID:6000	congestive heart failure	16/329	229/8007	0.026346992	0.077421283	0.048420269	AMPD1/ADRB2/THBS1/ANG/SPP1/EDNRA/FSTL3/CHI3L1/PLA2G7/CHGA/MMP9/MYL9/GHRL/TNFRSF11B/IL6/ACE2	16
