# Supplementary material for: Identification of the diagnostic genes and immune cell infiltration characteristics of gastric cancer using bioinformatics analysis and machine learning
Source: Front Genet. 2023 Jan 4;13:1067524. doi: 10.3389/fgene.2022.1067524 (PMC9845288; doi:10.3389/fgene.2022.1067524)
Supplement: Supplementary file 1 [file DataSheet1.ZIP › Supplementary Table 1-9/Supplementary Table 5 GSEA enrichment analysis of GO between tumor and normal groups.txt]

ID	Description	setSize	enrichmentScore	NES	pvalue	p.adjust	qvalue	rank	leading_edge	core_enrichment
GOCC_COLLAGEN_CONTAINING_EXTRACELLULAR_MATRIX	GOCC_COLLAGEN_CONTAINING_EXTRACELLULAR_MATRIX	407	-0.571542489	-2.636548417	1.00E-10	1.31E-08	9.87E-09	1952	tags=37%, list=10%, signal=34%	ANXA1/FREM1/SEMA7A/ANGPTL4/LAMB2/COLQ/FCN3/ADAMTS1/PRG4/RTBDN/CTSC/PXDN/A2M/ADAMTS9/LAMC2/LRRC15/VWA1/CFP/LAMB1/EGFLAM/MXRA7/VWF/ADAMTSL4/EGFL6/AGT/PODN/HDGF/LTBP3/NTNG2/SOD3/EMILIN2/COL24A1/SERPINB9/CSPG4/LAMC1/CTSD/WNT5A/PLOD3/COL21A1/THBS3/ANXA6/P3H1/LOXL2/COL7A1/MATN3/COL14A1/ECM1/MMP2/TGFB1I1/LTBP2/CLEC14A/SERPINE2/PKM/LAMA4/GPC1/S100A10/LUM/GPC6/EFEMP2/CTSB/TIMP2/S100A7/MDK/F12/GDF15/LAMA5/…
GOMF_EXTRACELLULAR_MATRIX_STRUCTURAL_CONSTITUENT	GOMF_EXTRACELLULAR_MATRIX_STRUCTURAL_CONSTITUENT	165	-0.636779568	-2.63116572	1.00E-10	1.31E-08	9.87E-09	1018	tags=40%, list=5%, signal=38%	EMILIN2/CD4/COL24A1/LAMC1/COL21A1/THBS3/COL7A1/MATN3/COL14A1/ECM1/LTBP2/LAMA4/LUM/EFEMP2/LAMA5/OGN/COL16A1/COL8A2/ANOS1/MXRA5/COL18A1/HSPG2/SRPX2/HMCN1/COL15A1/FBLN2/COL6A1/IGFBP7/EMILIN1/COL3A1/CILP/TGFBI/CCN1/MFGE8/VCAN/TFPI2/TNC/FBN1/COL5A3/COL5A1/ELN/COL4A2/SPARC/COL1A1/AEBP1/COL6A2/THBS1/COL4A1/MGP/COMP/COL5A2/NID2/COL12A1/COL1A2/PCOLCE/FN1/COL6A3/BGN/ASPN/CHI3L1/MFAP2/COL8A1/CTHRC1/COL11A1/…
GOBP_EXTERNAL_ENCAPSULATING_STRUCTURE_ORGANIZATION	GOBP_EXTERNAL_ENCAPSULATING_STRUCTURE_ORGANIZATION	380	-0.571684835	-2.613900921	1.00E-10	1.31E-08	9.87E-09	1959	tags=38%, list=10%, signal=35%	IBSP/LAMB2/COLQ/KLK7/ADAMTS1/CAV1/DDR2/ITGA2/HAS1/BSG/MMP14/CSGALNACT1/BCL3/PXDN/A2M/ADAMTS9/LAMC2/ECM2/ETS1/VWA1/TGFBR1/LAMB1/MMP19/EGFLAM/LOXL3/CTSV/VWF/ADAMTSL4/ADAMTS6/LCP1/EGFL6/AGT/ITGA11/NOTCH1/LRP1/LTBP3/CAV2/HAS2/NTNG2/ITGB8/COLGALT1/FGFR4/VCAM1/COL24A1/LAMC1/PLOD3/ITGA1/MMP1/LOXL2/COL7A1/MATN3/SH3PXD2B/COL14A1/CD44/RAMP2/WT1/MMP2/LAMA4/BMP1/LUM/MELTF/EFEMP2/ANTXR1/ADAMTS14/TIMP2/SERPINB…
GOBP_COLLAGEN_FIBRIL_ORGANIZATION	GOBP_COLLAGEN_FIBRIL_ORGANIZATION	51	-0.759128225	-2.575099777	1.00E-10	1.31E-08	9.87E-09	1845	tags=63%, list=9%, signal=57%	DDR2/PXDN/TGFBR1/LOXL3/COLGALT1/PLOD3/LOXL2/COL14A1/LUM/EFEMP2/ADAMTS14/FOXC1/CYP1B1/LOXL1/LOX/EMILIN1/COL3A1/COL5A3/COL5A1/MMP11/COL1A1/AEBP1/ADAMTS2/COMP/COL5A2/COL12A1/COL1A2/FKBP10/GREM1/SERPINH1/SFRP2/COL11A1
GOBP_PRIMARY_ALCOHOL_METABOLIC_PROCESS	GOBP_PRIMARY_ALCOHOL_METABOLIC_PROCESS	89	0.693330069	2.571700383	1.00E-10	1.31E-08	9.87E-09	2240	tags=47%, list=11%, signal=42%	AKR1B10/ADH1C/RDH12/ADH7/AKR1C2/CYP3A5/AKR1C1/GDPD3/SULT1B1/SULT2A1/AKR1C3/ADH1A/SDR16C5/ALDH1A1/DHRS9/BMP2/GDPD1/BMP5/NAPEPLD/ALDH3A2/RDH5/RETSAT/CYP2C8/ADH1B/AKR1C4/CYP3A4/ALDH2/PNPLA4/SULT1A1/SULT1E1/CHKA/TTR/SULT1A2/BCO1/ACSS2/DHRS3/ALDH3B1/CYP1A1/WNT4/BMP6/GPD2/AKR1A1
GOMF_COLLAGEN_BINDING	GOMF_COLLAGEN_BINDING	67	-0.725432378	-2.57131333	1.00E-10	1.31E-08	9.87E-09	2030	tags=52%, list=10%, signal=47%	C1QTNF1/DDR2/ITGA2/LRRC15/ECM2/MRC2/VWF/ITGA11/PODN/P3H1/ITGA1/COL14A1/CD44/LUM/ANTXR1/CTSB/MMP13/COL6A1/LOX/CTSL/TGFBI/COL5A3/CTSK/SPARC/MMP9/AEBP1/COL6A2/THBS1/MMP12/COMP/NID2/PCOLCE/FN1/ASPN/SERPINH1
GOCC_COLLAGEN_TRIMER	GOCC_COLLAGEN_TRIMER	78	-0.692050457	-2.546822661	1.00E-10	1.31E-08	9.87E-09	1018	tags=42%, list=5%, signal=40%	EMILIN2/COL24A1/COL21A1/COL7A1/COL14A1/MARCO/LUM/COL16A1/COL8A2/C1QB/COL18A1/COL15A1/C1QA/C1QC/COL6A1/LOX/MSR1/EMILIN1/COL3A1/COL5A3/COL5A1/COL4A2/COL1A1/COL6A2/COL4A1/COL5A2/COL12A1/COL1A2/COL6A3/COL8A1/CTHRC1/COL11A1/COL10A1
GOBP_NEUTROPHIL_CHEMOTAXIS	GOBP_NEUTROPHIL_CHEMOTAXIS	94	-0.651740233	-2.487890929	1.00E-10	1.31E-08	9.87E-09	1815	tags=47%, list=9%, signal=43%	BSG/CCL20/IL23A/CXCL3/CX3CL1/CCL21/CXCR2/SLIT2/CCL17/CCR7/CXCL11/MIR223/CSF3R/ITGA1/VAV1/C3AR1/BST1/PDE4B/CD74/CXCL5/ITGB2/MDK/CXCL2/CCL2/DPEP1/CCL26/CCL4/CCL7/CCL22/CCL8/CXCL10/CCL19/CXCL6/S100A8/PPBP/CCL18/FCER1G/C5AR1/CXCL13/S100A9/CXCL1/CXCL9/THBS4/CXCL8
GOBP_DIGESTION	GOBP_DIGESTION	125	0.639627403	2.472877532	1.00E-10	1.31E-08	9.87E-09	2631	tags=41%, list=13%, signal=36%	GKN1/SST/VSIG1/PGC/TFF2/CAPN9/CAPN8/TFF1/AKR1C2/GUCA2B/MGAM/MUC6/PBLD/CHIA/NEUROD1/AKR1C1/CCKBR/PNLIPRP2/GHRL/SLC26A7/ARX/AQP5/PNLIP/CD36/PRSS1/APOA4/PLS1/PIR/CCK/LIMA1/KCNQ1/SLC2A2/APOA1/ACO1/HIP1R/SLC22A5/FABP2/FABP1/TJP2/MOGAT2/CHRM1/SGK1/KCNN4/ADRA2A/PTGER3/UGCG/CTRB2/GCNT3/CLPS/LPCAT3/EZR
GOBP_EXTRACELLULAR_MATRIX_DISASSEMBLY	GOBP_EXTRACELLULAR_MATRIX_DISASSEMBLY	77	-0.670801368	-2.464109143	1.00E-10	1.31E-08	9.87E-09	2093	tags=45%, list=10%, signal=41%	ADAM15/KLK7/DDR2/BSG/MMP14/A2M/ETS1/MMP19/CTSV/LCP1/LRP1/FGFR4/LAMC1/MMP1/SH3PXD2B/CD44/MMP2/BMP1/MELTF/TIMP2/TGFB1/MMP13/FSCN1/HTRA1/CTSL/PDPN/IL6/CTSK/MMP11/MMP9/MMP12/TIMP1/MMP3/MMP7/FAP
GOMF_INTEGRIN_BINDING	GOMF_INTEGRIN_BINDING	141	-0.611160275	-2.463459098	1.00E-10	1.31E-08	9.87E-09	2185	tags=41%, list=11%, signal=37%	ADAMTS8/ADAM15/S1PR2/IBSP/SEMA7A/LAMB2/ITGA2/MMP14/ACTN3/ECM2/CX3CL1/TLN1/LAMB1/ACTN4/VWF/LCP1/EGFL6/S1PR3/ITGB8/IGF1/VCAM1/ISG15/CD9/TSPAN4/FERMT2/CD81/CCN6/TIMP2/ITGB2/ITGAX/LAMA5/ICAM1/COL16A1/ACTN1/ESM1/EMILIN1/CCN2/COL3A1/ITGB1BP2/TGFBI/CCN1/MFGE8/CDH17/FBN1/COL5A1/THBS1/COMP/IGF2/ITGBL1/GPNMB/ITGA5/THY1/CCN4/FN1/THBS4/SPP1/SFRP2/FAP
GOBP_COLLAGEN_METABOLIC_PROCESS	GOBP_COLLAGEN_METABOLIC_PROCESS	99	-0.63621398	-2.436745753	1.00E-10	1.31E-08	9.87E-09	2160	tags=44%, list=11%, signal=40%	ARRB2/ADAM15/TGFB3/ITGA2/PEPD/MMP14/F2R/VIM/HIF1A/MRC2/MYB/MMP19/P3H3/CTSD/PLOD3/P3H1/MMP1/MMP2/KLK6/ADAMTS14/CTSB/TGFB1/PDGFRB/MMP13/RCN3/COL15A1/ENG/CBX8/EMILIN1/CTSL/CCN2/IL6/COL5A1/CTSK/MMP11/MMP9/COL1A1/ADAMTS2/MMP12/COL1A2/MMP3/MMP7/SERPINH1/FAP
GOMF_OXIDOREDUCTASE_ACTIVITY_ACTING_ON_CH_OH_GROUP_OF_DONORS	GOMF_OXIDOREDUCTASE_ACTIVITY_ACTING_ON_CH_OH_GROUP_OF_DONORS	124	0.62060142	2.399475707	1.00E-10	1.31E-08	9.87E-09	3048	tags=43%, list=15%, signal=36%	LIPF/AKR1B10/ADH1C/ALDH3A1/HPGD/RDH12/ADH7/AKR1C2/LDHD/AKR1C1/AKR7A3/AKR1C3/ADH1A/SDR16C5/DHRS9/BMP2/CBR1/HSD17B2/EHHADH/ME1/PTGR1/SDR42E1/ALDH3A2/RDH5/UGDH/ADH1B/AKR1C4/HADH/HSD17B6/BDH2/ADHFE1/PTGR2/CRYL1/HMGCR/HSD17B4/DHRS3/DHRS11/ME2/DCXR/GPD2/ZADH2/AKR1A1/TDH/IDH1/HSD17B8/MDH1/HADHB/RDH13/ME3/HSD11B2/RDH10/CBR4/DHRS2
GOBP_GRANULOCYTE_CHEMOTAXIS	GOBP_GRANULOCYTE_CHEMOTAXIS	115	-0.603597713	-2.38382507	1.00E-10	1.31E-08	9.87E-09	2509	tags=50%, list=13%, signal=44%	RAC2/NCKAP1L/TNFSF18/CAMK1D/PIP5K1C/CSF1R/ANXA1/BSG/HRH1/CCL20/IL23A/CXCL3/CX3CL1/ADGRE2/CCL21/CXCR2/SLIT2/CCL17/CCR7/CMKLR1/CXCL11/MIR223/CSF3R/ITGA1/VAV1/C3AR1/BST1/PDE4B/CD74/CXCL5/S100A7/ITGB2/MDK/CXCL2/RARRES2/CCL2/DPEP1/CCL26/CCL4/CCL7/CCL22/CCL8/CXCL10/CCL19/CXCL6/S100A8/PPBP/CCL18/FCER1G/C5AR1/CXCL13/S100A9/THBS1/CXCL1/CXCL9/THBS4/CXCL8
GOBP_NEUTROPHIL_MIGRATION	GOBP_NEUTROPHIL_MIGRATION	114	-0.602703239	-2.380986639	1.00E-10	1.31E-08	9.87E-09	2509	tags=45%, list=13%, signal=39%	RAC2/NCKAP1L/CD99/PECAM1/CAMK1D/PIP5K1C/BSG/CCL20/IL23A/CXCL3/CX3CL1/CCL21/CXCR2/SLIT2/CCL17/CCR7/CXCL11/MIR223/CSF3R/ITGA1/VAV1/C3AR1/BST1/PDE4B/CD74/CXCL5/ITGB2/MDK/SLAMF8/CXCL2/CCL2/DPEP1/CCL26/CCL4/CCL7/CCL22/CCL8/CXCL10/CCL19/CXCL6/S100A8/PPBP/CCL18/FCER1G/C5AR1/CXCL13/S100A9/CXCL1/CXCL9/THBS4/CXCL8
GOBP_CARTILAGE_DEVELOPMENT	GOBP_CARTILAGE_DEVELOPMENT	175	-0.550342127	-2.292834313	1.00E-10	1.31E-08	9.87E-09	2580	tags=38%, list=13%, signal=33%	MSX1/FGF2/PTHLH/NOG/GLI2/SOX9/CHST11/HOXA3/SNORC/HAND2/PITX1/SATB2/ACVRL1/STC1/CSGALNACT1/CHSY1/HIF1A/SRF/TYMS/FRZB/TGFBR1/KAT2A/TRPS1/LTBP3/ITGB8/HOXA5/BMP8A/SNAI1/SIX2/WNT5A/THBS3/ANXA6/LOXL2/MATN3/ECM1/CD44/HOXB3/BMP1/LUM/NKX3-2/MDK/EPYC/TGFB1/HOXA11/WNT11/PKDCC/CCN2/SULF2/ADAMTS12/TGFBI/CCN1/COL1A1/MGP/COMP/TIMP1/PRRX1/OSR2/CCN4/BGN/CHRDL2/GREM1/SERPINH1/CHI3L1/SULF1/SFRP2/COL11A1
GOBP_GRANULOCYTE_MIGRATION	GOBP_GRANULOCYTE_MIGRATION	139	-0.564455697	-2.271351722	1.00E-10	1.31E-08	9.87E-09	2509	tags=44%, list=13%, signal=39%	RAC2/NCKAP1L/TNFSF18/CD99/PECAM1/CAMK1D/PIP5K1C/CSF1R/ANXA1/BSG/HRH1/CCL20/IL23A/CXCL3/CX3CL1/ADGRE2/CCL21/CXCR2/CD300A/SLIT2/CCL17/CCR7/CMKLR1/CXCL11/MIR223/CSF3R/ITGA1/VAV1/C3AR1/BST1/PDE4B/CD74/CXCL5/S100A7/ITGB2/MDK/SLAMF8/CXCL2/RARRES2/CCL2/DPEP1/CCL26/CCL4/CCL7/CCL22/CCL8/CXCL10/CCL19/CXCL6/S100A8/PPBP/CCL18/FCER1G/C5AR1/CXCL13/S100A9/THBS1/CXCL1/CXCL9/THBS4/CXCL8
GOBP_CELL_SUBSTRATE_ADHESION	GOBP_CELL_SUBSTRATE_ADHESION	342	-0.494285041	-2.228436431	1.00E-10	1.31E-08	9.87E-09	3251	tags=37%, list=16%, signal=31%	SPOCK2/CDKN2A/ABL1/EFNA1/BCAM/JAM3/SPRY4/CSPG5/PTPRA/PIK3R1/ALOX15/ITGB4/CD3E/CORO2B/PIP5K1A/FBLN1/SNED1/FBLN5/CDK5/RELL2/RAC2/CD34/HOXA7/SGCE/JUP/ITGB1BP1/SIGLEC1/ADAM15/LIMS2/MAP4K4/FREM1/VCL/LAMB2/ACVRL1/ITGA2/MMP14/SRGAP2/PLEKHA2/PARVB/ADAMTS9/ACTN3/ECM2/RCC2/SRF/FZD7/PRKX/MYADM/CX3CL1/LAMB1/ARL2/EGFLAM/CORO1A/CCL21/RRAS/ACTN4/VWF/CEACAM6/EGFL6/GBP1/ITGA11/NOTCH1/HPSE/LRP1/AXL/HAS2/NTNG2/CCR7…
GOBP_OSSIFICATION	GOBP_OSSIFICATION	369	-0.484031619	-2.209045871	1.00E-10	1.31E-08	9.87E-09	2716	tags=33%, list=14%, signal=29%	DCHS1/TGFB2/GPC3/CBFB/SOX8/ALOX5/ANKH/PTHLH/NOG/FIGNL1/GLI2/SLC24A3/DHH/RASSF2/YAP1/DKK1/SOX9/GLI1/HSPE1/TPM4/HAND2/GTPBP4/TGFB3/IBSP/SEMA7A/ADAR/IGFBP3/SATB2/SRGN/STC1/DDR2/MMP14/CSGALNACT1/FBL/DHX9/CHSY1/CRIM1/CITED1/SLC8A1/HIF1A/KREMEN2/MRC2/RYR1/TWSG1/SKI/ITGA11/NOTCH1/TWIST2/LTBP3/HGF/BMP8A/SNAI1/IGF1/ISG15/SIX2/CYP27B1/WNT5A/P2RX7/THBS3/ACP5/LEF1/ECM1/SOX11/MMP2/FERMT2/TNFSF11/CCR1/JUNB/NAB…
GOBP_MYELOID_LEUKOCYTE_MIGRATION	GOBP_MYELOID_LEUKOCYTE_MIGRATION	204	-0.51525461	-2.20393283	1.00E-10	1.31E-08	9.87E-09	2518	tags=40%, list=13%, signal=36%	P2RY12/RAC2/DUSP1/NCKAP1L/TNFSF18/CD99/PECAM1/CAMK1D/DEFB124/PIP5K1C/CSF1R/ANXA1/MIF/TAFA4/BSG/MMP14/HRH1/CCL20/IL23A/CXCL3/CX3CL1/ADGRE2/CCL21/CXCR2/FPR2/CD300A/SLIT2/CCL17/RIN3/CD200/CCR7/CMKLR1/CXCL11/MIR223/CSF3R/ITGA1/SIRPA/VAV1/C3AR1/BST1/PDE4B/TNFSF11/CCR1/CD81/CD74/CXCL5/S100A7/AIF1/ITGB2/MDK/SLAMF8/CXCL2/RARRES2/CCL2/DPEP1/CCL26/CCL4/VEGFC/CCL7/CCL22/CCL8/CXCL10/CCL19/CXCL6/S100A8/EMILIN…
GOBP_REGULATION_OF_VASCULATURE_DEVELOPMENT	GOBP_REGULATION_OF_VASCULATURE_DEVELOPMENT	267	-0.498329329	-2.203036377	1.00E-10	1.31E-08	9.87E-09	3527	tags=40%, list=18%, signal=33%	HLA-G/FGF18/HGS/ITGB1/PLCG1/VEGFB/PGK1/PML/ABL1/EFNA1/FOXC2/FGF1/SPRY2/CNMD/HIPK1/PGF/ADGRA2/RNH1/TGFB2/PLXND1/MIR10A/GPR4/ALOX5/FGF2/NIBAN2/CD34/JUP/NPR1/AKT3/ANGPTL4/AGO2/ADAMTS1/RHOB/MINAR1/IL1A/ATP2B4/VASH1/ADAMTS9/HIF1A/ETS1/HHEX/GRN/PLK2/CYBB/RRAS/PTGIS/CDH5/APELA/ITGB8/STAT1/HGF/HOXA5/MIR223/WNT5A/NOS3/APLNR/HMOX1/RHOJ/JCAD/ECM1/RAMP2/C3AR1/HSPB6/TNFAIP3/PKM/GTF2I/CCN6/ITGB2/MDK/CXCR4/ITGA…
GOBP_CONNECTIVE_TISSUE_DEVELOPMENT	GOBP_CONNECTIVE_TISSUE_DEVELOPMENT	231	-0.505478843	-2.199843493	1.00E-10	1.31E-08	9.87E-09	2608	tags=36%, list=13%, signal=32%	SOX8/MSX1/GPR4/FGF2/PTHLH/CD34/DYRK1B/NOG/GLI2/SOX9/CHST11/HOXA3/SNORC/HAND2/PITX1/SATB2/ACVRL1/STC1/CSGALNACT1/EGR1/CHSY1/HIF1A/SLC25A25/SRF/TYMS/FRZB/TGFBR1/KAT2A/TRPS1/NOTCH1/LTBP3/ITGB8/HOXA5/BMP8A/SNAI1/ACTA2/EBF2/SIX2/WNT5A/CDK4/THBS3/ANXA6/LOXL2/MATN3/SH3PXD2B/ECM1/CD44/WT1/HOXB3/BMP1/LUM/NKX3-2/MDK/SELENOM/EPYC/TGFB1/PDGFRB/HOXA11/WNT11/PKDCC/LOX/FOXD1/CCN2/SULF2/ADAMTS12/TGFBI/CCN1/COL5A…
GOBP_SISTER_CHROMATID_SEGREGATION	GOBP_SISTER_CHROMATID_SEGREGATION	191	-0.515022329	-2.182187211	1.00E-10	1.31E-08	9.87E-09	3757	tags=36%, list=19%, signal=29%	SEH1L/NCAPG2/PTTG3P/PHB2/STAG3/FBXO5/STAG2/NUMA1/EML3/ANKRD53/NUP62/KIF22/HECW2/NAA10/DDX11/PSRC1/SGO2/SMC4/STAG3L1/AURKC/RACGAP1/DUSP1/RAN/NCAPG/MAD2L2/CDT1/RAD21/FEN1/CENPE/KIF18B/TTK/ESPL1/DLGAP5/HASPIN/KIF18A/PTTG1/SPAG5/DSCC1/CENPF/CDC6/CCNB1/MAD2L1/MAD1L1/NUSAP1/BUB1B/CDCA8/XRCC3/KIF2C/RRS1/KIF14/KIF4A/NDC80/CDC20/AURKB/PRC1/NCAPH/KIF23/HORMAD1/TRIP13/BUB1/TOP2A/NUF2/UBE2C/NEK2/KIFC1/CDCA5/…
GOBP_SKELETAL_SYSTEM_DEVELOPMENT	GOBP_SKELETAL_SYSTEM_DEVELOPMENT	468	-0.466525439	-2.172439038	1.00E-10	1.31E-08	9.87E-09	2580	tags=30%, list=13%, signal=27%	MSX1/LRRK1/FGF2/ANKH/THPO/PTHLH/NOG/PTPRC/HOXA7/GLI2/RASSF2/PITX2/GDF11/SOX9/PRELP/NEUROG1/HES7/CHST11/HOXA3/HOXB4/SNORC/HOXA1/HAND2/TGFB3/PITX1/FREM1/SATB2/ACVRL1/STC1/MMP14/SIX1/CSGALNACT1/SOX4/CHSY1/NLE1/HIF1A/SRF/TYMS/FRZB/TGFBR1/RYR1/ETS2/KAT2A/HOXB2/NOTCH2/TRPS1/SKI/SH2B3/LTBP3/HAS2/ITGB8/JAG2/CMKLR1/PCSK5/HOXA5/BMP8A/SNAI1/IGF1/HAPLN3/LILRB1/CYP26B1/SIX2/WNT5A/THBS3/ANXA6/P3H1/MDFI/TP53/LO…
GOCC_CHROMOSOME_CENTROMERIC_REGION	GOCC_CHROMOSOME_CENTROMERIC_REGION	191	-0.510706844	-2.163902186	1.00E-10	1.31E-08	9.87E-09	4916	tags=45%, list=25%, signal=34%	SGO1/NUP98/DAXX/FBXO28/BOD1/KNTC1/TEX14/CBX3/TPR/BUB3/XPO1/ZWINT/CBX5/NUP85/KNL1/SEH1L/KIF2B/TP53BP1/STAG3/HELLS/NUP133/STAG2/SYCP2L/CENPA/CENPN/SEPTIN7/KIF22/NUP107/DYNC1I1/PPP1R12A/SUV39H2/SKA3/OIP5/SGO2/SMC4/SEPTIN2/NDE1/NCAPG/CENPH/SUV39H1/RASSF2/SKA1/CDT1/CKAP5/RAD21/CENPE/ERCC6L/TTK/CENPM/RANGAP1/ZWILCH/KDM4D/CENPL/MTBP/KIF18A/PPP2R1A/CBX1/SPAG5/RCC2/DSCC1/CENPF/CCNB1/MAD2L1/MAD1L1/BIRC5/CE…
GOCC_CELL_SUBSTRATE_JUNCTION	GOCC_CELL_SUBSTRATE_JUNCTION	409	-0.464636787	-2.145209093	1.00E-10	1.31E-08	9.87E-09	3054	tags=33%, list=15%, signal=29%	STX16/SPRY4/ABCB4/EHD3/FLOT1/AKAP12/PTPRA/PPP1R12A/ACTB/ITGB4/CORO2B/PIP5K1A/YWHAQ/MYH9/AFAP1/CDC42EP1/NFASC/ANXA5/SLC9A3R2/RAC2/PTPRC/CSRP2/CPNE3/INPP5E/JUP/CD99/LPP/PALLD/RPL8/YWHAG/RND3/SLC4A2/LIMS2/PIP5K1C/MAP4K4/TPM4/ANXA1/MISP/VCL/CNN2/CAV1/RHOB/DDR2/ITGA2/BSG/MMP14/EPB41L2/AIF1L/APBB1IP/PARVB/PROCR/FLRT1/VIM/ACTN3/ARHGAP31/LAP3/MRC2/TLN1/SLA/ARL2/MAPRE1/GRB7/RRAS/ACTN4/YWHAE/LCP1/XIRP1/ITG…
GOBP_POSITIVE_REGULATION_OF_LEUKOCYTE_CELL_CELL_ADHESION	GOBP_POSITIVE_REGULATION_OF_LEUKOCYTE_CELL_CELL_ADHESION	224	-0.494815137	-2.14320423	1.00E-10	1.31E-08	9.87E-09	4225	tags=49%, list=21%, signal=39%	SIRPB1/CD274/AKT1/NFAT5/LYN/SOCS5/RPS3/CR1/SKAP1/GLI3/JAK3/RHOH/DNAJA3/PAK2/PTPN11/CD40LG/NFKBID/ITGA4/HLA-G/PTPN6/IL12RB1/SOX13/IL12A/ADAM8/HSPH1/IRAK1/CD28/PIK3R1/CD6/LCK/PTAFR/SOX12/CD3E/HLA-DPB1/FYN/GATA3/CBFB/ALOX5/NCKAP1L/PTPRC/RIPK2/GLI2/CD276/IFNG/MALT1/TFRC/HSPD1/SOCS1/RARA/ANXA1/CAV1/CTLA4/IL1A/CD70/SOX4/IL23A/ETS1/MYB/ITPKB/CORO1A/PYCARD/PDCD1LG2/CCL21/HLA-DRA/HLA-DMB/CD83/ST3GAL4/HLX/…
GOBP_MITOTIC_NUCLEAR_DIVISION	GOBP_MITOTIC_NUCLEAR_DIVISION	289	-0.479516384	-2.137035378	1.00E-10	1.31E-08	9.87E-09	3682	tags=36%, list=18%, signal=30%	KIFC2/NCAPG2/PTTG3P/PHB2/LRP5/FBXO5/KIF20B/STAG2/NUMA1/EML3/ANKRD53/NUP62/CD28/KIF22/CUL7/HECW2/NAA10/CDC25C/PSRC1/PKMYT1/SGO2/SMC4/AURKC/NDE1/RACGAP1/PIN1/DUSP1/RAN/NCAPG/PRMT5/MAD2L2/CDT1/RAD21/NEUROG1/CHEK2/CENPE/RANBP1/KIF18B/MKI67/TTK/CCNB2/KIF2A/ESPL1/MISP/CCDC8/IL1A/MTBP/DLGAP5/CHEK1/HASPIN/KIF18A/PTTG1/PPP2R1A/RCC1/LMNA/SPAG5/CDK1/DSCC1/CENPF/CDC6/CCNB1/MAD2L1/MAD1L1/AAAS/NUSAP1/BUB1B/CDC…
GOBP_REGULATION_OF_CELL_SUBSTRATE_ADHESION	GOBP_REGULATION_OF_CELL_SUBSTRATE_ADHESION	208	-0.497496114	-2.13461275	1.00E-10	1.31E-08	9.87E-09	3251	tags=36%, list=16%, signal=31%	SPOCK2/CDKN2A/ABL1/SPRY4/CSPG5/PTPRA/PIK3R1/ALOX15/CD3E/CORO2B/FBLN1/RELL2/RAC2/HOXA7/JUP/ITGB1BP1/ADAM15/LIMS2/MAP4K4/VCL/ACVRL1/MMP14/PLEKHA2/ECM2/RCC2/FZD7/MYADM/CX3CL1/ARL2/EGFLAM/CCL21/RRAS/ACTN4/CEACAM6/EGFL6/GBP1/NOTCH1/LRP1/HAS2/CCR7/APOD/ONECUT2/NRP1/BST1/FERMT2/CORO1C/ILK/S100A10/MELTF/EFEMP2/BCL6/EPHA3/MDK/COL16A1/ANGPT2/FBLN2/EMILIN1/CCN1/PDPN/LGALS1/PLAU/OLFM4/COL1A1/CCDC80/THBS1/CDH…
GOBP_LEUKOCYTE_CHEMOTAXIS	GOBP_LEUKOCYTE_CHEMOTAXIS	207	-0.497608322	-2.134389932	1.00E-10	1.31E-08	9.87E-09	3365	tags=46%, list=17%, signal=39%	VEGFB/TRPM2/SLC8B1/NBL1/IL12A/S100A12/ADAM8/S1PR1/JAM3/C10orf99/PGF/GPR183/TGFB2/GPSM3/ALOX5/RAC2/DUSP1/NCKAP1L/TNFSF18/F7/CAMK1D/DEFB124/PIP5K1C/CSF1R/CXCL16/ANXA1/MIF/TAFA4/BSG/HRH1/CCL20/IL23A/CXCL3/CX3CL1/ADGRE2/CORO1A/CCL21/CXCR2/FPR2/SLIT2/CCL17/RIN3/ZNF580/CCR7/CMKLR1/CH25H/CXCL11/PADI2/MIR223/CSF3R/WNT5A/ITGA1/VAV1/C3AR1/BST1/PDE4B/TNFSF11/CCR1/CD74/CXCL5/S100A7/AIF1/ITGB2/MDK/SLAMF8/CXCL…
GOBP_CELL_MATRIX_ADHESION	GOBP_CELL_MATRIX_ADHESION	215	-0.493532454	-2.126160798	1.00E-10	1.31E-08	9.87E-09	2913	tags=35%, list=15%, signal=31%	PTPRA/PIK3R1/ITGB4/CD3E/CORO2B/PIP5K1A/SNED1/FBLN5/CDK5/CD34/HOXA7/SGCE/JUP/ITGB1BP1/SIGLEC1/ADAM15/MAP4K4/FREM1/VCL/ACVRL1/ITGA2/MMP14/PLEKHA2/ADAMTS9/ACTN3/ECM2/RCC2/SRF/CX3CL1/CCL21/RRAS/CEACAM6/ITGA11/HPSE/LRP1/CCR7/VCAM1/APOD/PARVG/THBS3/ITGA1/TRIP6/ONECUT2/NRP1/CD44/BST1/FERMT2/CORO1C/ILK/S100A10/EFEMP2/BCL6/ITGB2/EPHA3/COL16A1/LYPD3/AJUBA/ACTN1/MSLN/EMILIN1/ZYX/CCN2/COL3A1/ADAMTS12/COL5A3/…
GOMF_GLYCOSAMINOGLYCAN_BINDING	GOMF_GLYCOSAMINOGLYCAN_BINDING	217	-0.490754793	-2.118107243	1.00E-10	1.31E-08	9.87E-09	1482	tags=29%, list=7%, signal=28%	ADGRE2/LGR6/EGFLAM/FGF7/SLIT2/LAYN/HDGF/SOD3/PRNP/CXCL11/HAPLN3/FGFR4/SLIT3/THBS3/ANXA6/NLRP3/NRP1/CD44/NRP2/LTBP2/SERPINE2/EFEMP2/CCN6/MDK/EPYC/TLR2/RSPO3/ANOS1/FSTL1/CCL7/SMOC2/PLA2G2D/ENG/CCL8/CXCL10/CXCL6/CCN2/SULF2/SELL/APOE/CCN1/VCAN/FBN1/COL5A3/COL5A1/CXCL13/CCDC80/LIPG/THBS1/COMP/TNFAIP6/DPYSL3/GPNMB/TREM2/CCN4/MMP7/PCOLCE/FN1/BGN/THBS4/CEMIP/SULF1/COL11A1/THBS2
GOCC_CHROMOSOMAL_REGION	GOCC_CHROMOSOMAL_REGION	314	-0.471589648	-2.111909539	1.00E-10	1.31E-08	9.87E-09	4935	tags=43%, list=25%, signal=33%	RPA1/SGO1/NUP98/DAXX/FBXO28/BOD1/DYDC2/KNTC1/TEX14/ORC3/ALYREF/CBX3/DNA2/SPO11/TPR/BUB3/RAD51/XPO1/APEX1/EZH2/ZWINT/ATR/MEN1/CBX5/XRCC6/NUP85/WDR82/WRNIP1/KNL1/SEH1L/NSMCE1/KIF2B/TP53BP1/PTGES3/STAG3/HELLS/NUP133/STAG2/SYCP2L/CENPA/PML/CENPN/SEPTIN7/KDM1A/KIF22/TERB1/NUP107/DYNC1I1/PARP1/PPP1R12A/SUV39H2/RAD51D/SKA3/OIP5/SGO2/THOC6/SMC4/SEPTIN2/NDE1/PRKDC/PCNA/SSB/RTEL1/NCAPG/CENPH/NBN/SUV39H1/PP…
GOCC_ENDOPLASMIC_RETICULUM_LUMEN	GOCC_ENDOPLASMIC_RETICULUM_LUMEN	297	-0.468224207	-2.083048576	1.00E-10	1.31E-08	9.87E-09	1949	tags=29%, list=10%, signal=26%	SHISA5/IGFBP3/LAMB2/CTSC/RCN1/GPX7/BCHE/APOA2/IL23A/FKBP7/PRKCSH/VWA1/NUCB1/CFP/LAMB1/ADAMTSL4/FOXRED2/ALG12/CALU/NOTUM/COLGALT1/POGLUT2/CD4/COL24A1/LAMC1/WNT5A/PLOD3/COL21A1/P3H1/COL7A1/MATN3/COL14A1/CERCAM/MXRA8/STC2/PENK/MELTF/CP/EVA1A/SELENOM/COL16A1/GPX8/COL8A2/FSTL1/COL18A1/RCN3/COL15A1/COL6A1/FMO1/MSLN/IGFBP7/SERPINA1/P4HA3/COL3A1/APOE/CCN1/MFGE8/IL6/LGALS1/VCAN/TNC/FBN1/COL5A3/FSTL3/COL5A…
GOBP_CELL_CHEMOTAXIS	GOBP_CELL_CHEMOTAXIS	276	-0.466810618	-2.079560268	1.00E-10	1.31E-08	9.87E-09	3491	tags=44%, list=17%, signal=37%	FGF18/ADAM17/FGFR1/VEGFB/TRPM2/SLC8B1/NBL1/IL12A/S100A12/ADAM8/FGF1/S1PR1/JAM3/C10orf99/PGF/GPR183/PIP5K1A/TGFB2/GPSM3/ALOX5/FGF2/RAC2/AGTR1/DUSP1/NCKAP1L/BIN2/TNFSF18/F7/ACKR3/CAMK1D/DEFB124/ARRB2/PIP5K1C/CSF1R/CXCL16/ANXA1/MIF/TAFA4/BSG/HRH1/CCL20/IL23A/CXCL3/CX3CL1/ADGRE2/CORO1A/CCL21/CXCR2/DOCK4/FPR2/SLIT2/NOTCH1/CCL17/NR4A1/MET/RIN3/ZNF580/CCR7/HGF/CMKLR1/CH25H/CXCL11/PADI2/MIR223/VCAM1/CSF3…
GOBP_NUCLEAR_CHROMOSOME_SEGREGATION	GOBP_NUCLEAR_CHROMOSOME_SEGREGATION	259	-0.46921534	-2.06842419	1.00E-10	1.31E-08	9.87E-09	4445	tags=37%, list=22%, signal=29%	SPO11/TPR/BUB3/TUBG1/CCNB1IP1/M1AP/PHF13/DYNC1H1/ZWINT/RB1/BAG6/KNL1/SEH1L/NCAPG2/CCNE2/KIF2B/PTTG3P/PHB2/ZCWPW1/STAG3/TTL/FBXO5/STAG2/NUMA1/EML3/MSH4/ANKRD53/NUP62/KIF22/TERB1/HECW2/NAA10/DDX11/P3H4/PSRC1/SGO2/SMC4/STAG3L1/AURKC/RACGAP1/DUSP1/RAN/NCAPG/NDC1/MAD2L2/SYCE2/CDT1/RAD21/FEN1/CENPE/KIF18B/TTK/ESPL1/DLGAP5/HASPIN/KIF18A/PTTG1/SPAG5/RCC2/DSCC1/CENPF/CDC6/CCNB1/MAD2L1/MAD1L1/NUSAP1/BUB1B/…
GOBP_CHROMOSOME_SEGREGATION	GOBP_CHROMOSOME_SEGREGATION	321	-0.457658997	-2.050426298	1.00E-10	1.31E-08	9.87E-09	4717	tags=38%, list=24%, signal=30%	SRPK1/KNTC1/TEX14/NCAPH2/NTMT1/ERCC2/SPO11/TPR/BUB3/TUBG1/CCNB1IP1/M1AP/PHF13/DYNC1H1/ZWINT/RB1/BAG6/BRCA1/RPS3/TOP3B/KNL1/SEH1L/NCAPG2/CCNE2/KIF2B/PTTG3P/PHB2/ZCWPW1/STAG3/TTL/FBXO5/STAG2/NUMA1/EML3/MSH4/ANKRD53/NUP62/CENPN/RAD18/KIF22/TERB1/HECW2/NAA10/DDX11/P3H4/SKA3/PSRC1/OIP5/SGO2/SMC4/STAG3L1/AURKC/NDE1/RACGAP1/DUSP1/RAN/NCAPG/CENPH/SKA1/NDC1/MAD2L2/SYCE2/CDT1/RAD21/FEN1/CENPE/KIF18B/MKI67/…
GOBP_POSITIVE_REGULATION_OF_CELL_ADHESION	GOBP_POSITIVE_REGULATION_OF_CELL_ADHESION	410	-0.43884699	-2.026755837	1.00E-10	1.31E-08	9.87E-09	4532	tags=45%, list=23%, signal=35%	CHRD/KDR/PREX1/ERBB2/SLC7A1/IL4R/ADGRG1/STAT5B/C1QBP/TFE3/TPM1/PDGFB/SIRPB1/CD274/AKT1/NFAT5/CYTH3/LYN/SOCS5/RPS3/CRKL/CSF1/LDB1/CR1/SKAP1/GLI3/BAG4/JAK3/RHOH/DNAJA3/PAK2/PTPN11/CD40LG/NFKBID/ITGA4/ITGA3/HLA-G/PTPN6/IL12RB1/SOX13/SPOCK2/IL12A/ABL1/PTPN23/ADAM8/FOXC2/HSPH1/IRAK1/CSPG5/CD28/PTPRU/FLOT1/ZFHX3/PIK3R1/ALOX15/CD6/LCK/PTAFR/SERPINF2/SOX12/CD3E/HLA-DPB1/FYN/GATA3/TGFB2/ADAM19/CBFB/RELL2/…
GOBP_ALCOHOL_METABOLIC_PROCESS	GOBP_ALCOHOL_METABOLIC_PROCESS	350	0.463653945	2.025920414	1.00E-10	1.31E-08	9.87E-09	3019	tags=31%, list=15%, signal=27%	AKR1B10/ADH1C/RDH12/ADH7/AKR1C2/ITPKA/CYP3A5/AKR1C1/GDPD3/SULT1B1/SULT2A1/AKR1C3/ADH1A/CYP2C9/FMO5/SDR16C5/ALDH1A1/NR0B2/ELOVL6/DHRS9/ACADL/BMP2/GPER1/GDPD1/DHCR24/BMP5/HMGCS2/NAPEPLD/PLCB4/ALDH3A2/RDH5/GALR2/RETSAT/CYP2C8/ADH1B/AKR1C4/CYP3A4/IMPA2/ALDH2/IP6K3/VLDLR/PNPLA4/APOA4/SULT1A1/PLCE1/EPHX2/PLPP6/APOB/SULT1E1/INSIG1/SGPP2/LIMA1/CHKA/TTR/SULT1A2/ABCG1/BCO1/APOA1/DEGS2/ACSS2/PLCH1/HMGCR/ANG…
GOBP_LEUKOCYTE_MIGRATION	GOBP_LEUKOCYTE_MIGRATION	433	-0.432223819	-2.01301331	1.00E-10	1.31E-08	9.87E-09	2741	tags=35%, list=14%, signal=31%	FYN/GATA3/MYH9/TGFB2/GPSM3/PODXL2/ALOX5/P2RY12/RAC2/CD34/DUSP1/NCKAP1L/SELPLG/HOXA7/TNFSF18/F7/CD99/SDC3/EPCAM/PECAM1/CAMK1D/DEFB124/INPP5D/PIP5K1C/CSF1R/CXCL16/PLVAP/ANXA1/MIF/TAFA4/CAV1/VPREB3/SHC1/ITGA2/BSG/BDKRB1/SLC7A6/MMP14/CD84/HRH1/CCL20/CRTAM/IL23A/CXCL3/CX3CL1/ADGRE2/GRB7/CORO1A/PYCARD/CCL21/CXCR2/FPR2/CEACAM6/ESAM/CD300A/ST3GAL4/SLIT2/DOK2/CCL17/RIN3/CD200/ZNF580/CCR7/CMKLR1/CH25H/CXCL…
GOBP_MUSCLE_ORGAN_DEVELOPMENT	GOBP_MUSCLE_ORGAN_DEVELOPMENT	303	-0.450064287	-2.00016996	1.00E-10	1.31E-08	9.87E-09	2972	tags=39%, list=15%, signal=34%	HOXD10/KLHL41/BCL9L/MAPK12/ANKRD2/FOXH1/RB1/HEY2/DCN/MYOD1/SIX4/CHD7/ATF3/EVC/SGCD/RYR2/FOS/DLL4/GTF3C5/PHOX2B/FOXC2/S1PR1/MYOG/SRPK3/FLOT1/ARID5B/ZFHX3/MAFF/MYL6B/CDON/TGFB2/CDK5/SOX8/MSX1/NIBAN2/NUPR1/NOG/EID2B/SGCE/SMYD1/CAVIN4/FKBP1A/TBX20/VAMP5/NEUROG1/CFL2/PITX1/MSC/CAV1/CTF1/SIX1/EGR1/IGSF8/ASB2/SGCA/CACNA1H/ACTN3/NEB/CENPF/RBM24/TGFBR1/RYR1/HOMER1/PROX1/MRAS/SKI/HEG1/SELENON/HLX/ITGA11/NO…
GOBP_POSITIVE_REGULATION_OF_CELL_ACTIVATION	GOBP_POSITIVE_REGULATION_OF_CELL_ACTIVATION	330	-0.443386936	-1.993800385	1.00E-10	1.31E-08	9.87E-09	4023	tags=40%, list=20%, signal=33%	IGHG1/SOCS5/RPS3/XRCC6/FLT3LG/CR1/BTK/GLI3/JAK3/RHOH/DNAJA3/PAK2/PTPN11/PLA2G4A/CD40LG/NFKBID/TP53BP1/HLA-G/PTPN6/IL12RB1/SOX13/IL12A/NECTIN2/HAVCR1/ADAM8/HSPH1/CD28/GPR183/ZNF335/ITGAM/PIK3R1/CD6/LCK/PTAFR/SOX12/CD3E/HLA-DPB1/STXBP1/FYN/GATA3/CBFB/PRKDC/NCKAP1L/PTPRC/RIPK2/GLI2/CD276/MAD2L2/LRRK2/IFNG/MALT1/TFRC/HSPD1/INPP5D/SOCS1/RARA/CLCF1/ANXA1/MIF/CAV1/CTLA4/CTSC/IL1A/MMP14/CD70/SOX4/TNFRSF4…
GOBP_FATTY_ACID_METABOLIC_PROCESS	GOBP_FATTY_ACID_METABOLIC_PROCESS	366	0.448007384	1.981755467	1.00E-10	1.31E-08	9.87E-09	2923	tags=34%, list=15%, signal=30%	CYP2C18/HPGD/ADH7/ADTRP/AKR1C2/AKR1C1/GSTA1/LIPH/AKR1C3/CYP2C9/FA2H/CYP4F12/ELOVL6/CYP2C19/PLA2G1B/ACADL/CYP4F3/CBR1/ETFDH/CD36/EHHADH/GIP/PPARG/PTGR1/ALDH3A2/ACSM3/PHYH/CYP2S1/CYP2C8/RGN/AKR1C4/SIRT4/CYP3A4/PM20D1/CES2/HADH/ECI2/LIAS/ADIPOR2/CYP4F11/PDK4/BDH2/APOA4/ABHD3/PEX7/EPHX2/LPIN2/ACSL3/GSTZ1/ECHDC3/INSIG1/XBP1/APOC3/MCEE/AACS/ACSF2/ACOX3/CPT2/ECHDC2/ACOX1/CYP4F2/AUH/ACSM1/MMUT/ACADS/AVP/…
GOBP_REGULATION_OF_CELL_CYCLE_PHASE_TRANSITION	GOBP_REGULATION_OF_CELL_CYCLE_PHASE_TRANSITION	434	-0.425023882	-1.980070075	1.00E-10	1.31E-08	9.87E-09	4848	tags=40%, list=24%, signal=31%	CDKN2D/PAGR1/HUS1B/CEP78/GML/KNTC1/ZFP36L1/PSMA1/TEX14/CENPJ/CNOT9/PSMA7/PSMB9/CNOT3/ERCC2/CDKN2C/LSM11/TPR/PSMC5/PLK3/BUB3/TUBG1/TFDP1/WEE1/SUSD2/PSMB5/APEX1/PSMC1/NACC2/AKT1/PLK4/GTSE1/DYNC1H1/EZH2/ZWINT/RBL1/RB1/CCND3/HMMR/TAOK1/NAE1/PSMD4/AVEN/BRCA1/CETN2/ODF2/CEP164/MEPCE/CEP76/UBE2D1/PLCB1/DBF4B/PSMA4/DDRGK1/PSMD14/PHB2/CEP250/HAUS6/ADAM17/FBXL7/FBXO5/PTPN6/DBF4/PHOX2B/CDKN2A/PML/TUBB4B/CDC…
GOBP_REGULATION_OF_LYMPHOCYTE_ACTIVATION	GOBP_REGULATION_OF_LYMPHOCYTE_ACTIVATION	425	-0.421734271	-1.956232232	1.00E-10	1.31E-08	9.87E-09	4058	tags=38%, list=20%, signal=31%	SLC46A2/PKN1/IGHG1/SOCS5/FGL2/RPS3/XRCC6/FLT3LG/CR1/BTK/GLI3/TNFRSF1B/JAK3/RHOH/DNAJA3/PAK2/PTPN11/FANCA/CD40LG/NFKBID/TP53BP1/HLA-G/ZNF683/PTPN6/IL12RB1/SOX13/IL12A/ABL1/ADAM8/HSPH1/HLA-DOA/SAMSN1/ZFP36L2/CD28/CGAS/GPR183/ZNF335/PIK3R1/CD6/LCK/SOX12/CD3E/HLA-DPB1/FYN/GATA3/NRARP/CBFB/PRKDC/RAC2/VSIG4/NCKAP1L/PTPRC/TNFAIP8L2/CLPTM1/TNFSF18/RIPK2/GLI2/CD276/MAD2L2/TNFSF8/DTX1/IFNG/MALT1/TFRC/HSPD1…
GOBP_NEGATIVE_REGULATION_OF_IMMUNE_SYSTEM_PROCESS	GOBP_NEGATIVE_REGULATION_OF_IMMUNE_SYSTEM_PROCESS	369	-0.422622784	-1.92878539	1.00E-10	1.31E-08	9.87E-09	2699	tags=31%, list=13%, signal=27%	TGFB2/NRARP/CBFB/ACOD1/PSMB4/PRKDC/DUSP1/VSIG4/PTPRC/TNFAIP8L2/HOXA7/TNFSF18/SOX9/DTX1/INPP5D/ARRB2/SOCS1/MICB/RARA/CST7/TGFB3/MILR1/ANXA1/ADAR/MIF/SAMHD1/IL20RB/CTLA4/LRFN5/CD84/A2M/LST1/APOA2/HMGB3/CRTAM/FCRLB/TIGIT/CX3CL1/GRN/LOXL3/IL17D/MAD1L1/ADGRF5/TWSG1/PDCD1LG2/CCL21/SH2D1A/CD300A/NME1/SYT11/HLX/GBP1/SLIT2/SERPINB4/IL2RA/IL7R/AXL/LILRB4/RIN3/GPX1/CD200/IFI16/DGKZ/PRNP/TLR4/PADI2/MIR223/LI…
GOBP_REGULATION_OF_PEPTIDASE_ACTIVITY	GOBP_REGULATION_OF_PEPTIDASE_ACTIVITY	416	-0.414159216	-1.919104055	1.00E-10	1.31E-08	9.87E-09	2274	tags=25%, list=11%, signal=22%	DNAJB6/SPINK6/MALT1/HSPE1/BCAP31/HSPD1/ARRB2/GAPDH/TRAF2/CST7/CST6/PSME3/CAV1/IFI6/EPHA4/F2R/SEMG1/A2M/BID/PTTG1/TFPI/CRIM1/NLE1/GRN/ADRM1/PYCARD/YWHAE/AGT/SERPINB3/CARD9/LRP1/SERPINB4/GPX1/AIM2/PMAIP1/IFI16/C4B/HGF/PRNP/TFAP4/SERPINB9/CTSD/CRYAB/FAS/CD109/COL7A1/NLRP3/ECM1/ROBO1/CD44/LAMP3/CLEC7A/TNFRSF10B/SERPINE2/HSF1/BOK/PRR7/ANTXR1/MYC/TIMP2/PROS1/SERPINB5/BST2/TIMP3/DPEP1/ANOS1/LAPTM5/ITIH3…
GOBP_REGULATION_OF_HORMONE_LEVELS	GOBP_REGULATION_OF_HORMONE_LEVELS	493	0.422148001	1.915488443	1.00E-10	1.31E-08	9.87E-09	2659	tags=26%, list=13%, signal=23%	AKR1B10/ADH1C/FAM3B/RFX6/CYP2C18/RDH12/ADH7/CHGA/DUOX2/AKR1C2/UGT2B15/CLTRN/CYP3A5/NEUROD1/AKR1C1/SULT1B1/SULT2A1/AKR1C3/DUOXA2/ADH1A/CYP2C9/SDR16C5/GHRL/ALDH1A1/NR0B2/FOXA2/GCG/ACE2/FAM3D/DHRS9/PCSK1/PTPRN2/MYRIP/SMPD3/BMP2/GPER1/FKBP1B/HSD17B2/BMP5/ACVR1C/GIP/GIPR/GHR/HPN/SHH/RDH5/CYP2S1/FGA/PCLO/RETSAT/SCG5/ISL1/SLC7A8/PCSK2/CYP2C8/ADH1B/AKR1C4/SIRT4/CYP3A4/ENHO/CCKAR/HADH/TRPM4/SYTL4/OXCT1/HS…
GOBP_WOUND_HEALING	GOBP_WOUND_HEALING	496	-0.406138375	-1.895334107	1.00E-10	1.31E-08	9.87E-09	2842	tags=29%, list=14%, signal=26%	MAFF/ALOX15/PRKAR1B/LCK/SERPINF2/ACTB/STXBP1/FBLN1/VKORC1/DGKA/FYN/GATA3/MYH9/DOCK9/TGFB2/PRKCH/P2RX5/GPR4/ALOX5/FGF2/ANXA5/GNA15/P2RY12/CD34/NOG/F7/ADRA2C/YAP1/TRPC6/TREML1/ARHGEF19/GNA14/ARRB2/C1QTNF1/DGKH/TGFB3/DGKI/ANXA1/VCL/ACVRL1/CAV1/DYSF/LCP2/GRHL3/IL1A/ITGA2/F2R/A2M/TFPI/PROCR/HIF1A/SRF/FZD7/ELK3/ETS1/TGFBR1/TLN1/NOTCH2/VWF/SYT11/ST3GAL4/SH2B3/KRT6A/EVPL/HPSE/DOCK11/AXL/GPX1/CSRP1/DGKZ/I…
GOBP_ORGANELLE_FISSION	GOBP_ORGANELLE_FISSION	462	-0.39883131	-1.861655959	1.00E-10	1.31E-08	9.87E-09	4664	tags=36%, list=23%, signal=28%	TEX14/NCAPH2/FBXO43/MZT1/CTDP1/KDR/TDRKH/SPO11/TPR/BUB3/TUBG1/CCNB1IP1/RAD51/CCSAP/PRKCB/PDGFB/M1AP/PHF13/BCL2L11/ZWINT/RB1/BAG6/NEK9/DCN/WASHC5/SEH1L/KIFC2/NCAPG2/FANCA/PLCB1/CCNE2/PTTG3P/PHB2/ZCWPW1/STAG3/LRP5/FBXO5/KIF20B/STAG2/SYCP2L/NUMA1/EML3/MSH4/ANKRD53/NUP62/CD28/KIF22/TERB1/CUL7/HECW2/NAA10/P3H4/CDC25C/RAD51D/RAD54B/PSRC1/PKMYT1/SGO2/SMC4/MSX1/AURKC/NDE1/RACGAP1/PIN1/DUSP1/FIGNL1/RAN/NC…
GOBP_POSITIVE_REGULATION_OF_RESPONSE_TO_EXTERNAL_STIMULUS	GOBP_POSITIVE_REGULATION_OF_RESPONSE_TO_EXTERNAL_STIMULUS	474	-0.394681504	-1.840324781	1.00E-10	1.31E-08	9.87E-09	4001	tags=35%, list=20%, signal=28%	PSMD4/HRAS/ANO6/XRCC6/CSF1/COCH/BTK/MUCL1/SNCA/NFKBIA/PSPC1/HMGB2/IRGM/PAK2/TPBG/PSMA4/PSMD14/CYBA/F2/HLA-G/FGF18/ADAM17/FGFR1/VEGFB/NMI/IL12A/S100A12/LRSAM1/NECTIN2/MUC19/ADAM8/S1PR1/TXK/PGF/CD28/CGAS/HSP90AA1/SERPINF2/FYN/AKIRIN2/PSMB3/GPSM3/ACOD1/GPR4/FGF2/PSMB4/PRKDC/P2RY12/PSMC3/RAC2/AGTR1/LPL/NCKAP1L/NUPR1/NOD1/TNFSF18/PSMD11/F7/RIPK2/LRRK2/IFNG/MALT1/CAMK1D/DEFB124/NONO/PSMB7/PSMC4/CSF1R/I…
GOBP_NEGATIVE_REGULATION_OF_CELL_ACTIVATION	GOBP_NEGATIVE_REGULATION_OF_CELL_ACTIVATION	184	-0.513559262	-2.165469965	1.11E-10	1.43E-08	1.08E-08	2659	tags=36%, list=13%, signal=31%	NRARP/CBFB/VSIG4/PTPRC/TNFAIP8L2/TNFSF18/DTX1/INPP5D/SOCS1/CST7/C1QTNF1/MILR1/ANXA1/IL20RB/CTLA4/LRFN5/CD84/LST1/HMGB3/CRTAM/TIGIT/CX3CL1/GRN/LOXL3/MAD1L1/ADGRF5/TWSG1/PDCD1LG2/CD300A/SYT11/SH2B3/HLX/IL2RA/AXL/LILRB4/CD200/PRNP/LILRB1/NOS3/CD9/HMOX1/LILRB2/SOX11/TNFAIP3/HAVCR2/SERPINE2/CD74/BCL6/CD86/MDK/FGR/GAL/TYROBP/CD300LF/PLA2G2D/LAPTM5/MNDA/TNFSF4/EMILIN1/CEBPB/IDO1/LRRC32/APOE/IL13RA2/GPNM…
GOMF_EXTRACELLULAR_MATRIX_STRUCTURAL_CONSTITUENT_CONFERRING_TENSILE_STRENGTH	GOMF_EXTRACELLULAR_MATRIX_STRUCTURAL_CONSTITUENT_CONFERRING_TENSILE_STRENGTH	41	-0.757453294	-2.484837236	1.15E-10	1.45E-08	1.09E-08	991	tags=56%, list=5%, signal=53%	COL24A1/COL21A1/COL7A1/COL14A1/COL16A1/COL8A2/COL18A1/COL15A1/COL6A1/COL3A1/COL5A3/COL5A1/COL4A2/COL1A1/COL6A2/COL4A1/COL5A2/COL12A1/COL1A2/COL6A3/COL8A1/COL11A1/COL10A1
GOBP_POSITIVE_REGULATION_OF_CYTOKINE_PRODUCTION	GOBP_POSITIVE_REGULATION_OF_CYTOKINE_PRODUCTION	410	-0.406845022	-1.878959049	1.78E-10	2.20E-08	1.65E-08	3246	tags=32%, list=16%, signal=28%	IL12A/ABL1/ADAM8/DDX21/TXK/IRAK1/POLR1C/CD28/CGAS/FLOT1/NFKB2/STAT3/PIK3R1/NOX1/CD6/HSP90AA1/PTAFR/SERPINF2/CD3E/HLA-DPB1/GATA3/AKIRIN2/GPSM3/HTR2B/PRKDC/CD34/LPL/PTPRC/IRF5/NOD1/RIPK2/CD276/LTB/IFNG/MALT1/HSPD1/DEFB124/GAPDH/RARA/TRAF2/CSF1R/IRF3/ANXA1/SEMA7A/MIF/IL20RB/IL1A/EGR1/BCL3/DHX9/F2R/C1QTNF4/PAEP/APOA2/IFNGR1/TLR8/HIF1A/CRTAM/IL23A/TIGIT/LILRA2/MYB/IL17D/TRIM15/PYCARD/LY96/AGT/TRIM6/HE…
GOBP_MITOTIC_SISTER_CHROMATID_SEGREGATION	GOBP_MITOTIC_SISTER_CHROMATID_SEGREGATION	161	-0.528985038	-2.180835268	2.19E-10	2.66E-08	2.00E-08	4705	tags=43%, list=24%, signal=33%	KNTC1/TEX14/NCAPH2/TPR/BUB3/TUBG1/PHF13/ZWINT/RB1/SEH1L/NCAPG2/PTTG3P/FBXO5/NUMA1/EML3/ANKRD53/NUP62/KIF22/HECW2/NAA10/PSRC1/SGO2/SMC4/AURKC/RACGAP1/DUSP1/RAN/NCAPG/MAD2L2/CDT1/RAD21/CENPE/KIF18B/TTK/ESPL1/DLGAP5/HASPIN/KIF18A/PTTG1/SPAG5/DSCC1/CENPF/CDC6/CCNB1/MAD2L1/MAD1L1/NUSAP1/BUB1B/CDCA8/XRCC3/KIF2C/RRS1/KIF14/KIF4A/NDC80/CDC20/AURKB/PRC1/NCAPH/KIF23/TRIP13/BUB1/NUF2/UBE2C/NEK2/KIFC1/CDCA5/…
GOBP_LEUKOCYTE_CELL_CELL_ADHESION	GOBP_LEUKOCYTE_CELL_CELL_ADHESION	341	-0.42628798	-1.92023426	2.30E-10	2.74E-08	2.06E-08	4176	tags=43%, list=21%, signal=34%	CD274/AKT1/NFAT5/LYN/EXT1/SOCS5/FGL2/RPS3/CR1/SKAP1/GLI3/JAK3/RHOH/DNAJA3/PAK2/PTPN11/CD40LG/NFKBID/ITGA4/HLA-G/ITGB1/PTPN6/IL12RB1/SOX13/IL12A/ADAM8/HSPH1/IRAK1/CD28/PIK3R1/CD6/LCK/PTAFR/SOX12/CD3E/HLA-DPB1/NT5E/FYN/GATA3/NRARP/PODXL2/CBFB/SLC39A8/ALOX5/RAC2/VSIG4/NCKAP1L/PTPRC/SELPLG/TNFAIP8L2/TNFSF18/RIPK2/GLI2/CD276/PECAM1/DTX1/IFNG/MALT1/TFRC/HSPD1/SOCS1/RARA/ANXA1/IL20RB/CAV1/CTLA4/IL1A/CD7…
GOBP_AMEBOIDAL_TYPE_CELL_MIGRATION	GOBP_AMEBOIDAL_TYPE_CELL_MIGRATION	401	-0.404909676	-1.866183203	2.61E-10	3.06E-08	2.30E-08	3960	tags=39%, list=20%, signal=32%	PKN3/SEMA4F/PIK3CD/GNA12/SGPL1/BAG4/PATZ1/PTPN11/ARSB/DNAJA4/TPBG/ALX1/SEMA6A/ITGA4/ITGA3/FGF18/SH3BP1/ITGB1/ADAM17/FGFR1/LRP5/PLCG1/DLL4/KRT16/PHOX2B/PML/ABL1/PTPN23/EFNA1/FOXC2/FGF1/PRCP/SOX17/ARID5B/AKAP12/STAT5A/RIC8A/SYDE1/ADGRA2/PRR5L/ITGB4/PIP5K1A/GATA3/MYH9/TGFB2/PIK3R3/GPC3/PLXND1/MIR10A/SOX8/HTR2B/FGF2/P2RY12/JUP/PITX2/ITGB1BP1/SOX9/IFNG/SEMA6B/AKT3/MARVELD3/MAP4K4/EPHB4/HAND2/SEMA4B/AN…
GOMF_CYTOKINE_ACTIVITY	GOMF_CYTOKINE_ACTIVITY	218	-0.479193942	-2.074611221	3.51E-10	4.04E-08	3.04E-08	2317	tags=32%, list=12%, signal=29%	FGF2/THPO/TNFSF18/TNFSF8/GDF11/LTB/IFNG/CLCF1/TGFB3/CXCL16/MIF/CTF1/IL1A/CD70/CCL20/C1QTNF4/IL23A/CXCL3/CX3CL1/GRN/IL17D/CCL21/INHBB/CCL17/GPI/BMP8A/CXCL11/CSF3/LEFTY1/WNT5A/CRLF1/CMTM3/TNFSF13B/TAFA5/TNFSF11/CXCL5/BMP1/OSM/CXCL2/GDF15/CCL2/CCL26/CCL4/TNFSF9/TGFB1/CCL7/WNT11/TNFSF4/CCL22/CCL8/CXCL10/CCL19/CXCL6/PPBP/CCL18/IL11/IL6/WNT2/LIF/IL24/TNFRSF11B/CXCL13/CXCL1/TIMP1/CXCL9/IL32/GREM1/SPP1/C…
GOBP_POSITIVE_REGULATION_OF_CELL_CELL_ADHESION	GOBP_POSITIVE_REGULATION_OF_CELL_CELL_ADHESION	264	-0.457779801	-2.023512055	3.58E-10	4.06E-08	3.05E-08	4225	tags=47%, list=21%, signal=38%	SIRPB1/CD274/AKT1/NFAT5/LYN/SOCS5/RPS3/CR1/SKAP1/GLI3/JAK3/RHOH/DNAJA3/PAK2/PTPN11/CD40LG/NFKBID/ITGA4/HLA-G/PTPN6/IL12RB1/SOX13/IL12A/PTPN23/ADAM8/HSPH1/IRAK1/CD28/PTPRU/FLOT1/PIK3R1/ALOX15/CD6/LCK/PTAFR/SERPINF2/SOX12/CD3E/HLA-DPB1/FYN/GATA3/ADAM19/CBFB/ALOX5/NCKAP1L/PTPRC/RIPK2/GLI2/CD276/IFNG/MALT1/TFRC/HSPD1/SOCS1/RARA/ANXA1/CAV1/CTLA4/IL1A/PIEZO1/CD70/SOX4/IL23A/ETS1/CX3CL1/MYB/ITPKB/CORO1A…
GOBP_MESENCHYME_DEVELOPMENT	GOBP_MESENCHYME_DEVELOPMENT	268	-0.450918316	-1.99408646	4.01E-10	4.47E-08	3.36E-08	2784	tags=34%, list=14%, signal=30%	WNT10A/GATA3/DCHS1/TGFB2/SOX8/MSX1/HEY1/HTR2B/VASN/NOG/YAP1/PITX2/MAD2L2/TBX20/SOX9/SEMA6B/EOMES/ADAM15/SPRED3/HAND2/TGFB3/SEMA4B/SEMA7A/ACVRL1/SIX1/MEOX1/HIF1A/RBM24/FRZB/SEMA5B/PKD2/TGFBR1/NOLC1/LOXL3/SERPINB3/SEMA4C/SEMA3A/NOTCH1/HAS2/ACTC1/STAT1/DAB2/HGF/HOXA5/SNAI1/ACTA2/SIX2/WNT5A/NOS3/ANXA6/LEF1/LOXL2/NRP1/ROBO1/SOX11/WT1/ZFPM2/TGFB1I1/NRP2/FERMT2/CORO1C/WWTR1/BNC2/TRIM28/MYC/IL17RD/ACTG2/…
GOBP_EMBRYONIC_ORGAN_DEVELOPMENT	GOBP_EMBRYONIC_ORGAN_DEVELOPMENT	401	-0.400830005	-1.847380457	5.14E-10	5.64E-08	4.24E-08	3445	tags=30%, list=17%, signal=25%	CSF2/TEAD3/PBX3/CHRNA9/HOXB5/OSR1/EIF4A3/EFNA1/FOXC2/SPRY2/HIPK1/LHFPL5/WNT9B/HOXB8/MMP16/SOX17/HOXD4/BBS5/GATA3/WHRN/TGFB2/MSX1/HEY1/NOG/HOXA7/GLI2/EPAS1/YAP1/PITX2/TBX20/TEAD1/SOX9/MICAL2/GLI1/NEUROG1/EOMES/GJB6/CHST11/HOXA3/HOXB4/HOXA1/HAND2/TGFB3/SATB2/GRHL3/MMP14/EN2/SIX1/VASH1/CITED1/HIF1A/SRF/USH1G/FRZB/PKD2/TGFBR1/HOXB2/PCDH12/NOTCH2/TFEB/PROX1/SH2B3/HLX/STK3/NOTCH1/CDX2/APELA/SOX18/PCSK5…
GOBP_CELLULAR_HORMONE_METABOLIC_PROCESS	GOBP_CELLULAR_HORMONE_METABOLIC_PROCESS	127	0.586593006	2.281972191	7.35E-10	7.81E-08	5.87E-08	2659	tags=38%, list=13%, signal=33%	AKR1B10/ADH1C/CYP2C18/RDH12/ADH7/AKR1C2/UGT2B15/CYP3A5/AKR1C1/AKR1C3/ADH1A/CYP2C9/SDR16C5/ALDH1A1/DHRS9/BMP2/HSD17B2/BMP5/SHH/RDH5/CYP2S1/RETSAT/CYP2C8/ADH1B/AKR1C4/CYP3A4/HSD17B6/PNPLA4/SULT1A1/SULT1E1/TTR/BCO1/HSD17B4/DHRS3/ASMT/DHRS11/UGT2B17/CYP1A1/WNT4/BMP6/TSPO/FDX1/HSD17B8/UGT1A8/SRD5A3/RDH13/LRAT/PDGFRA
GOBP_RIBONUCLEOPROTEIN_COMPLEX_BIOGENESIS	GOBP_RIBONUCLEOPROTEIN_COMPLEX_BIOGENESIS	416	-0.395086495	-1.830726119	7.25E-10	7.81E-08	5.87E-08	6134	tags=46%, list=31%, signal=33%	WDR12/MALSU1/RPS16/NAF1/EXOSC10/MRPL10/RPS7/GTPBP10/NPM3/POLR2D/METTL16/RPL27/CUL4B/UTP14A/DDX23/GNL2/DENR/UTP15/WDR75/RRP15/RPL26L1/RBFA/DDX56/UTP23/NSUN5P1/SF3A3/NIFK/CELF2/MPHOSPH10/RPL24/ABT1/MYBBP1A/TFB2M/SRSF1/USP36/RPL7L1/SNUPN/MTG2/NPM1/RIOK1/NIP7/NOL9/KHDC4/MRPS2/DHX37/RPS19/PTBP2/PSIP1/LTV1/POP7/RPS21/OVAAL/POP4/NOP16/NSUN5/SRPK1/UTP25/EMG1/TSR1/NUFIP1/SNRPE/EIF3E/EIF3C/PRPF8/BUD23/ZNHI…
GOBP_NEGATIVE_REGULATION_OF_MITOTIC_CELL_CYCLE	GOBP_NEGATIVE_REGULATION_OF_MITOTIC_CELL_CYCLE	295	-0.435833764	-1.933684222	7.52E-10	7.86E-08	5.91E-08	5263	tags=44%, list=26%, signal=33%	TNF/HMGA2/PSMB1/FANCD2/IL10/CNOT1/USP44/PSMD8/CDC14C/SCRIB/CDKN2D/HUS1B/GML/KNTC1/ZFP36L1/PSMA1/TEX14/MDC1/CNOT9/PSMA7/PSMB9/CNOT3/CDKN2C/TPR/PSMC5/PLK3/BUB3/TFDP1/WEE1/PSMB5/PSMC1/NACC2/GTSE1/EZH2/ZWINT/RBL1/RB1/TAOK1/NAE1/PSMD4/AVEN/BRCA1/PSMA4/PSMD14/FBXL7/FBXO5/CDKN2A/PML/ABL1/ZNF385A/TPRA1/ZFP36L2/PLAGL1/PLK5/CDC25C/PSMB3/CARM1/PSMB4/PRKDC/PCNA/PSMC3/DUSP1/TIPIN/PSMD11/NBN/PPP1R10/GPR132/MAD…
GOMF_HEPARIN_BINDING	GOMF_HEPARIN_BINDING	155	-0.51789172	-2.126502076	9.84E-10	1.01E-07	7.62E-08	1670	tags=30%, list=8%, signal=28%	LAMC2/ECM2/LGR6/FGF7/SLIT2/HDGF/SOD3/CXCL11/FGFR4/SLIT3/THBS3/NRP1/NRP2/LTBP2/SERPINE2/EFEMP2/CCN6/MDK/RSPO3/ANOS1/FSTL1/CCL7/SMOC2/PLA2G2D/CCL8/CXCL10/CXCL6/CCN2/SELL/APOE/CCN1/FBN1/COL5A3/COL5A1/CXCL13/CCDC80/LIPG/THBS1/COMP/GPNMB/CCN4/MMP7/PCOLCE/FN1/THBS4/COL11A1/THBS2
GOBP_RESPONSE_TO_MOLECULE_OF_BACTERIAL_ORIGIN	GOBP_RESPONSE_TO_MOLECULE_OF_BACTERIAL_ORIGIN	323	-0.425229813	-1.907248049	1.04E-09	1.05E-07	7.90E-08	1831	tags=26%, list=9%, signal=24%	IRF3/ZFP36/IL1A/BDKRB1/F2R/TFPI/CITED1/VIM/CPS1/LILRA2/CXCL3/CX3CL1/DMBT1/PYCARD/PDCD1LG2/LY86/LY96/TRIM6/GJB2/CARD9/NOTCH1/AXL/TNIP3/C4B/CCR7/CXCL11/TLR4/CSF3/SCARB1/LILRB1/VCAM1/CYP27B1/WNT5A/NOS3/CDK4/SIRPA/DUSP10/LILRB2/NLRP3/PTGFR/TNFAIP3/CD55/PDE4B/HAVCR2/HSF1/HCK/CXCL5/PENK/ASS1/S100A7/CD86/SBNO2/CXCL2/TLR2/ICAM1/CCL2/GJA1/TGFB1/LOXL1/TNFSF4/CD14/FMO1/CXCL10/CXCL6/S100A8/PPBP/CEBPB/IDO1/GG…
GOBP_ENDOTHELIAL_CELL_MIGRATION	GOBP_ENDOTHELIAL_CELL_MIGRATION	210	-0.479054818	-2.063135967	1.13E-09	1.13E-07	8.47E-08	3491	tags=40%, list=17%, signal=33%	FGF18/SH3BP1/ADAM17/FGFR1/PLCG1/DLL4/ABL1/EFNA1/FOXC2/FGF1/PRCP/STAT5A/ADGRA2/GATA3/MYH9/PIK3R3/PLXND1/MIR10A/FGF2/JUP/ITGB1BP1/AKT3/EPHB4/ANXA1/ACVRL1/RHOB/STC1/ATP2B4/VASH1/ADAMTS9/HIF1A/SRF/PRKX/ETS1/TGFBR1/GRN/PTP4A3/PLK2/PROX1/RRAS/CDH5/AGT/SLIT2/NOTCH1/NR4A1/MET/GPI/SOX18/GPX1/ZNF580/SCARB1/PLEKHG5/WNT5A/NOS3/HMOX1/RHOJ/JCAD/LOXL2/NRP1/ROBO1/NRP2/CLEC14A/EGR3/ITGB2/VEGFC/TGFB1/FSTL1/HSPB1/C…
GOBP_REGULATION_OF_T_CELL_ACTIVATION	GOBP_REGULATION_OF_T_CELL_ACTIVATION	311	-0.430800869	-1.923434969	1.16E-09	1.14E-07	8.58E-08	4176	tags=41%, list=21%, signal=33%	CD274/AKT1/LYN/SLC46A2/SOCS5/FGL2/RPS3/CR1/GLI3/TNFRSF1B/JAK3/RHOH/DNAJA3/PAK2/PTPN11/FANCA/CD40LG/NFKBID/HLA-G/ZNF683/PTPN6/IL12RB1/SOX13/IL12A/ABL1/ADAM8/HSPH1/HLA-DOA/CD28/CGAS/PIK3R1/CD6/LCK/SOX12/CD3E/HLA-DPB1/FYN/GATA3/NRARP/CBFB/RAC2/VSIG4/NCKAP1L/PTPRC/TNFAIP8L2/CLPTM1/TNFSF18/RIPK2/GLI2/CD276/TNFSF8/DTX1/IFNG/MALT1/TFRC/HSPD1/SOCS1/RARA/ANXA1/IL20RB/CAV1/CTLA4/IL1A/CD70/SOX4/CRTAM/IL23A/…
GOBP_HORMONE_METABOLIC_PROCESS	GOBP_HORMONE_METABOLIC_PROCESS	207	0.511718685	2.121394256	1.45E-09	1.40E-07	1.06E-07	2659	tags=33%, list=13%, signal=29%	AKR1B10/ADH1C/CYP2C18/RDH12/ADH7/DUOX2/AKR1C2/UGT2B15/CYP3A5/AKR1C1/SULT1B1/SULT2A1/AKR1C3/DUOXA2/ADH1A/CYP2C9/SDR16C5/ALDH1A1/ACE2/DHRS9/PCSK1/BMP2/HSD17B2/BMP5/GHR/HPN/SHH/RDH5/CYP2S1/RETSAT/SCG5/PCSK2/CYP2C8/ADH1B/AKR1C4/CYP3A4/HSD17B6/DUOX1/PNPLA4/SLC16A10/SULT1A1/FOXA1/SULT1E1/TTR/BCO1/CPA3/PCSK7/BACE2/HSD17B4/DHRS3/ASMT/DHRS11/UGT2B17/GCNT4/CGA/SLC5A5/CYP1A1/WNT4/IYD/BMP6/TSPO/FDX1/HSD17B8/…
GOBP_REGULATION_OF_INFLAMMATORY_RESPONSE	GOBP_REGULATION_OF_INFLAMMATORY_RESPONSE	312	-0.425801973	-1.901475228	1.52E-09	1.46E-07	1.10E-07	2644	tags=29%, list=13%, signal=26%	GPSM3/ACOD1/PTGES/GPR4/ALOX5/PSMB4/AGTR1/LPL/NUPR1/PTPRC/TNFAIP8L2/TNFSF18/DAGLA/LRRK2/SIGLEC10/IFNG/CST7/IRF3/ANXA1/SEMA7A/IL20RB/CTSC/ITGA2/LRFN5/DHX9/MFHAS1/IL23A/PBK/ETS1/CX3CL1/GRN/PYCARD/FPR2/PTGIS/CDH5/AGT/SYT11/IL2RA/GPX1/CD200/CCR7/HGF/IGF1/TLR4/MIR223/WNT5A/SIRPA/DUSP10/NLRP3/BST1/TNFAIP3/C2CD4A/TNFSF11/HCK/SOCS3/CALCRL/PIK3AP1/CD81/BCL6/OSM/SBNO2/MDK/F12/SLAMF8/FNDC4/OSMR/TLR2/PLA2G2D/…
GOBP_REGULATION_OF_CELLULAR_RESPONSE_TO_GROWTH_FACTOR_STIMULUS	GOBP_REGULATION_OF_CELLULAR_RESPONSE_TO_GROWTH_FACTOR_STIMULUS	264	-0.448779059	-1.983726311	1.92E-09	1.81E-07	1.36E-07	4008	tags=40%, list=20%, signal=32%	DCN/ADAMTSL2/MEN1/CASK/DKK3/LTBP1/SPRY1/SOST/LTBP4/SEMA6A/TMEM204/ITGA3/FGF18/HGS/ADAM17/GDF5/FGFR1/NUMA1/NBL1/IL12A/ABL1/FGF1/SPRY2/CNMD/SPRY4/ADGRA2/FAM89B/GATA3/GPC3/MIR10A/NGFR/MSX1/FGF2/NREP/NIBAN2/PIN1/VASN/NOG/PELO/CHST11/SPRED3/FKBP8/TGFB3/ACVRL1/CAV1/ATP2B4/CRIM1/CITED1/HIF1A/TGFBR1/HHEX/LATS2/PEG10/NOTCH2/TWSG1/CDH5/HTRA3/AGT/SKI/SLIT2/NOTCH1/CAV2/DAB2/WNT5A/NRROS/JCAD/CD109/TP53/HSP90A…
GOBP_EPITHELIAL_CELL_PROLIFERATION	GOBP_EPITHELIAL_CELL_PROLIFERATION	374	-0.407987068	-1.860143333	2.27E-09	2.11E-07	1.58E-07	2732	tags=30%, list=14%, signal=27%	GATA3/TGFB2/NRARP/GPC3/MIR10A/NGFR/HTR2B/ALOX5/FGF2/PRKDC/AGTR1/CD34/NUPR1/NOG/YAP1/ITGB1BP1/SOX9/GLI1/AKT3/MARVELD3/UHRF1/LIMS2/ZFP36/IGFBP3/ACVRL1/CAV1/MMP14/BRCA2/SIX1/VASH1/HIF1A/FZD7/PRKX/TGFBR1/LAMB1/GRN/NOTCH2/KLK8/FGF7/PROX1/NME1/GPBAR1/NOTCH1/NR4A1/LGR5/APELA/CAV2/HAS2/GPX1/ZNF580/STAT1/HGF/HOXA5/IGF1/TLR4/SCARB1/LAMC1/WNT5A/APLNR/HMOX1/JCAD/CD109/DUSP10/LOXL2/VIP/NRP1/ECM1/ROBO1/SOX11/T…
GOCC_CONDENSED_CHROMOSOME_CENTROMERIC_REGION	GOCC_CONDENSED_CHROMOSOME_CENTROMERIC_REGION	114	-0.557867094	-2.203860889	2.86E-09	2.62E-07	1.97E-07	4916	tags=49%, list=25%, signal=37%	SGO1/FBXO28/BOD1/KNTC1/TEX14/CBX3/BUB3/ZWINT/NUP85/KNL1/SEH1L/KIF2B/TP53BP1/NUP133/SYCP2L/CENPA/CENPN/SEPTIN7/NUP107/DYNC1I1/SKA3/SGO2/SEPTIN2/NDE1/NCAPG/CENPH/RASSF2/SKA1/CDT1/CKAP5/CENPE/ERCC6L/CENPM/RANGAP1/ZWILCH/SPAG5/CENPF/CCNB1/MAD2L1/MAD1L1/BIRC5/CENPB/CENPW/BUB1B/CENPT/KIF2C/NDC80/AURKB/SPC25/HJURP/HSF1/BUB1/NUF2/NEK2/CEBPB/PLK1
GOBP_POSITIVE_REGULATION_OF_VASCULATURE_DEVELOPMENT	GOBP_POSITIVE_REGULATION_OF_VASCULATURE_DEVELOPMENT	145	-0.526342883	-2.13030795	3.06E-09	2.77E-07	2.08E-07	1929	tags=33%, list=10%, signal=30%	ANGPTL4/AGO2/RHOB/IL1A/HIF1A/ETS1/GRN/CYBB/RRAS/PTGIS/CDH5/APELA/ITGB8/HGF/WNT5A/NOS3/APLNR/HMOX1/JCAD/ECM1/RAMP2/C3AR1/HSPB6/PKM/ITGB2/MDK/CXCR4/ITGAX/VEGFC/ADAM12/HSPB1/CYP1B1/SMOC2/TIE1/ANGPT2/ENG/C5AR1/THBS1/SPHK1/AQP1/SERPINE1/TWIST1/ITGA5/C3/GREM1/CHI3L1/SFRP2/CXCL8
GOBP_NEGATIVE_REGULATION_OF_CELL_ADHESION	GOBP_NEGATIVE_REGULATION_OF_CELL_ADHESION	265	-0.438365162	-1.936178221	4.65E-09	4.10E-07	3.08E-07	2779	tags=33%, list=14%, signal=29%	CORO2B/FBLN1/ADAMDEC1/NRARP/PLXND1/CBFB/DUSP1/VSIG4/PTPRC/TNFAIP8L2/HOXA7/TNFSF18/EPCAM/MAD2L2/PLXNA1/ITGB1BP1/DTX1/SOCS1/ADAM15/MAP4K4/C1QTNF1/GTPBP4/ANXA1/IL20RB/ACVRL1/CTLA4/MMP14/CRTAM/RCC2/FZD7/TIGIT/MYADM/CX3CL1/LOXL3/MAD1L1/TWSG1/PDCD1LG2/CCL21/ACTN4/CD300A/SIPA1/SH2B3/HLX/GBP1/NOTCH1/LRP1/IL2RA/LILRB4/PRNP/LILRB1/APOD/CD9/LILRB2/ARHGDIB/PLXNC1/HAVCR2/CORO1C/SERPINE2/PODXL/CD74/ASS1/MELTF/…
GOBP_NEGATIVE_REGULATION_OF_CELL_CYCLE_PROCESS	GOBP_NEGATIVE_REGULATION_OF_CELL_CYCLE_PROCESS	327	-0.420747412	-1.887658086	4.65E-09	4.10E-07	3.08E-07	4848	tags=41%, list=24%, signal=31%	CDKN2D/FZD9/HUS1B/GML/PCGF2/KNTC1/ZFP36L1/PSMA1/TEX14/FBXO43/CNOT9/CBX3/PSMA7/PSMB9/CNOT3/CDKN2C/TPR/PSMC5/PLK3/BUB3/TFDP1/WEE1/SUSD2/PSMB5/RAD51/MLXIPL/PSMC1/NACC2/GTSE1/EZH2/ZWINT/RBL1/RB1/TAOK1/NAE1/PSMD4/AVEN/CBX5/BRCA1/PSMA4/PTTG3P/PSMD14/HLA-G/FBXL7/FBXO5/PHOX2B/CDKN2A/PML/CDC7/ZNF385A/TPRA1/ZFP36L2/C10orf99/NAA10/PLAGL1/PLK5/CDC25C/PSMB3/CARM1/MIR10A/PSMB4/PRKDC/PCNA/PSMC3/DUSP1/PSMD11/NBN…
GOBP_SKELETAL_SYSTEM_MORPHOGENESIS	GOBP_SKELETAL_SYSTEM_MORPHOGENESIS	203	-0.471700827	-2.01273175	5.68E-09	4.87E-07	3.67E-07	3938	tags=40%, list=20%, signal=33%	MED12/SIX4/SGPL1/GLI3/MTHFD1/TULP3/ALX1/RARG/FGF18/HOXD8/FGFR1/LRP5/MSX2/HOXB5/OSR1/EIF4A3/FOXC2/WNT9B/HOXB8/MMP16/ARID5B/HOXD4/MSX1/NOG/HOXA7/SOX9/NEUROG1/CHST11/HOXA3/HOXB4/HOXA1/TGFB3/FREM1/SATB2/STC1/MMP14/SIX1/CSGALNACT1/CHSY1/NLE1/TGFBR1/HOXB2/SKI/LTBP3/HAS2/HOXA5/CYP26B1/SIX2/THBS3/ANXA6/MDFI/HOXA4/SOX11/MMP2/HOXB3/HOXB9/NAB2/TMEM119/HOXB6/BMP1/NKX3-2/FGR/TFAP2A/FOXC1/MMP13/HOXA11/CCN2/RAB…
GOBP_REGULATION_OF_CELL_CELL_ADHESION	GOBP_REGULATION_OF_CELL_CELL_ADHESION	409	-0.385743779	-1.780963294	5.65E-09	4.87E-07	3.67E-07	3336	tags=34%, list=17%, signal=29%	ADAMTS18/IL12RB1/SOX13/IL12A/ABL1/PTPN23/ADAM8/HSPH1/IRAK1/CD28/PTPRU/FLOT1/PIK3R1/ALOX15/CD6/LCK/PTAFR/SERPINF2/SOX12/CD3E/HLA-DPB1/FYN/GATA3/ADAM19/NRARP/CBFB/ALOX5/VSIG4/NCKAP1L/PTPRC/TNFAIP8L2/TNFSF18/RIPK2/GLI2/TENM3/CD276/EPCAM/MAD2L2/DTX1/IFNG/MALT1/TFRC/HSPD1/SOCS1/RARA/C1QTNF1/GTPBP4/ANXA1/IL20RB/CAV1/CTLA4/IL1A/PIEZO1/CD70/SOX4/CRTAM/IL23A/TIGIT/MYADM/ETS1/CX3CL1/MYB/ITPKB/LOXL3/MAD1L1/…
GOBP_REGULATION_OF_CHEMOTAXIS	GOBP_REGULATION_OF_CHEMOTAXIS	211	-0.463375752	-1.997829043	5.78E-09	4.90E-07	3.68E-07	3491	tags=39%, list=17%, signal=32%	FGF18/ADAM17/YTHDF1/FGFR1/VEGFB/ROBO2/SLC8B1/NBL1/IL12A/FGF1/S1PR1/JAM3/PGF/GPR183/ADGRA2/GPSM3/FGF2/P2RY12/RAC2/DUSP1/NCKAP1L/TNFSF18/F7/CAMK1D/SEMA6B/DEFB124/CSF1R/SEMA4B/SEMA7A/MIF/ITGA2/IL23A/SEMA5B/CCL21/FPR2/SEMA4C/SEMA3A/SLIT2/NOTCH1/MET/RIN3/ZNF580/CCR7/CMKLR1/PADI2/MIR223/WNT5A/NRP1/ROBO1/C3AR1/BST1/CCR1/CD74/S100A7/AIF1/MDK/SLAMF8/CXCR4/RARRES2/CCL2/CCL26/CCL4/VEGFC/TGFB1/HSPB1/CCL7/PDG…
GOCC_CONDENSED_CHROMOSOME	GOCC_CONDENSED_CHROMOSOME	208	-0.467077353	-2.004094594	6.61E-09	5.53E-07	4.16E-07	4916	tags=41%, list=25%, signal=32%	SGO1/FBXO28/BOD1/HUS1B/KNTC1/TEX14/NCAPH2/CBX3/BUB3/TUBG1/CCNB1IP1/RAD51/ZWINT/NOL6/BRCA1/TOP3B/NUP85/KNL1/HMGB2/SEH1L/NSMCE1/KIF2B/TP53BP1/STAG3/NUP133/STAG2/SYCP2L/CENPA/MSH4/CENPN/SEPTIN7/NUP107/DYNC1I1/DDX11/P3H4/SKA3/SGO2/STAG3L1/AURKC/SEPTIN2/NDE1/NCAPG/CENPH/SUV39H1/RASSF2/SKA1/SYCE2/CDT1/CKAP5/RAD21/CENPE/MKI67/ERCC6L/CENPM/RANGAP1/ZWILCH/BRCA2/CHEK1/RCC1/SPAG5/CENPF/CCNB1/MAD2L1/MAD1L1/B…
GOBP_LIPID_CATABOLIC_PROCESS	GOBP_LIPID_CATABOLIC_PROCESS	315	0.443217069	1.915408882	7.56E-09	6.24E-07	4.70E-07	2923	tags=33%, list=15%, signal=29%	LIPF/AKR1B10/AADAC/ADTRP/ENPP6/GDPD3/SULT2A1/LIPH/AKR1C3/PNLIPRP2/PLCXD3/CYP4F12/PLAAT2/PLA2G1B/ACADL/CYP4F3/SMPD3/STS/PNLIP/GDPD1/ETFDH/EHHADH/NAPEPLD/PLCB4/ALDH3A2/PHYH/GBA3/CYP3A4/CES2/HADH/ECI2/HSD17B6/SMPDL3B/PNPLA4/CYP4F11/BDH2/APOA4/ABHD3/PLCE1/PEX7/PNPLA7/PRKCD/LPIN2/APOB/SULT1E1/APOC3/MCEE/ABHD6/CES3/ACOX3/CPT2/ECHDC2/ACOX1/ENPP2/CYP4F2/AUH/MMUT/ACADS/BCO1/PAFAH2/APOA1/PLCH1/FUCA1/SCP2/A…
GOBP_CELL_CYCLE_G2_M_PHASE_TRANSITION	GOBP_CELL_CYCLE_G2_M_PHASE_TRANSITION	266	-0.431522935	-1.905493035	7.82E-09	6.38E-07	4.80E-07	5380	tags=42%, list=27%, signal=31%	CEP72/BRD4/SDCCAG8/MASTL/KHDRBS1/HMGA2/PSMB1/NPM1/BORA/PSMD8/HUS1B/CEP78/PSMA1/CENPJ/PPME1/PSMA7/PSMB9/PSMC5/PLK3/TUBG1/WEE1/PSMB5/PSMC1/PLK4/GTSE1/DYNC1H1/BRSK2/HMMR/TAOK1/NAE1/PSMD4/AVEN/BRCA1/CETN2/ODF2/CEP164/CEP76/PLCB1/ABCB1/DBF4B/PSMA4/PSMD14/CEP250/HAUS6/FBXL6/FBXL7/FBXO5/PHOX2B/TUBB4B/CDC7/CALM1/PKIA/PPP1R12A/HSP90AA1/CDC25C/CCNA2/PKMYT1/PSMB3/PSMB4/NDE1/PSMC3/ATAD5/PSMD11/NBN/GPR132/CKA…
GOBP_COLLAGEN_CATABOLIC_PROCESS	GOBP_COLLAGEN_CATABOLIC_PROCESS	46	-0.707526194	-2.347466393	9.46E-09	7.63E-07	5.74E-07	2368	tags=50%, list=12%, signal=44%	MMP10/ADAM15/PEPD/MMP14/MRC2/MMP19/CTSD/MMP1/MMP2/KLK6/ADAMTS14/CTSB/MMP13/COL15A1/CTSL/CTSK/MMP11/MMP9/ADAMTS2/MMP12/MMP3/MMP7/FAP
GOBP_TISSUE_MIGRATION	GOBP_TISSUE_MIGRATION	296	-0.421561836	-1.872785978	1.05E-08	8.33E-07	6.26E-07	3491	tags=36%, list=17%, signal=30%	FGF18/SH3BP1/ADAM17/FGFR1/PLCG1/DLL4/KRT16/ABL1/PTPN23/EFNA1/FOXC2/FGF1/PRCP/STAT5A/ADGRA2/GATA3/MYH9/TGFB2/PIK3R3/PLXND1/MIR10A/FGF2/JUP/ITGB1BP1/SOX9/IFNG/AKT3/MARVELD3/MAP4K4/EPHB4/ANXA1/ACVRL1/RHOB/STC1/ITGA2/ATP2B4/VASH1/ADAMTS9/HIF1A/SRF/PRKX/ETS1/TGFBR1/GRN/PTP4A3/PLK2/FGF7/PROX1/RRAS/CDH5/AGT/SEMA3A/SLIT2/NOTCH1/NR4A1/APELA/MET/GPI/HAS2/SOX18/GPX1/ZNF580/ACTC1/SCARB1/ACTA2/PLEKHG5/PTPRG/W…
GOBP_CELL_CYCLE_G1_S_PHASE_TRANSITION	GOBP_CELL_CYCLE_G1_S_PHASE_TRANSITION	262	-0.433858684	-1.913476203	1.17E-08	9.18E-07	6.91E-07	4634	tags=41%, list=23%, signal=32%	PRIM2/CNOT9/ORC3/CNOT3/IQGAP3/CDKN2C/LSM11/PLK3/TFDP1/WEE1/SUSD2/RPA3/APEX1/NACC2/AKT1/GTSE1/EZH2/RBL1/RB1/CCND3/ORC6/MEPCE/PRIM1/PLCB1/CCNE2/CDK17/DDRGK1/PHB2/ADAM17/FBXO5/PTPN6/MCM8/DBF4/CDKN2A/PML/CDK16/CDC7/ZNF385A/C10orf99/PLAGL1/PLK5/CDC25C/CCNA2/EIF4EBP1/CARM1/ZNF324/MIR10A/CDK5/PRKDC/PCNA/GPR132/E2F6/FBXO31/CDT1/GLI1/CDK2/TFDP2/CHEK2/SLFN11/CDKN3/MCM3/DCUN1D3/ANXA1/PSME3/ADAMTS1/MTBP/ATP2…
GOBP_FORMATION_OF_PRIMARY_GERM_LAYER	GOBP_FORMATION_OF_PRIMARY_GERM_LAYER	105	-0.56878744	-2.198602795	1.43E-08	1.11E-06	8.36E-07	2539	tags=38%, list=13%, signal=33%	SOX7/DUSP1/NOG/TBX20/DKK1/KDM6B/EOMES/ITGA2/MMP14/SRF/FZD7/LAMB1/TRIM15/TWSG1/APELA/SNAI1/SIX2/WNT5A/LEF1/COL7A1/MMP2/ITGB2/FOXC1/GJA1/HOXA11/WNT11/COL6A1/DUSP2/COL5A1/ITGA7/COL4A2/MMP9/COL5A2/COL12A1/ITGA5/FN1/COL8A1/SFRP2/COL11A1/INHBA
GOCC_CONTRACTILE_FIBER	GOCC_CONTRACTILE_FIBER	218	-0.457333424	-1.979968799	1.49E-08	1.14E-06	8.61E-07	2438	tags=29%, list=12%, signal=26%	CSRP2/CAVIN4/JUP/FKBP1A/PALLD/DNAJB6/CASQ2/ARHGEF25/CFL2/TPM4/VCL/ATP2B4/PARVB/SLC8A1/NEB/RYR1/SMTNL2/HOMER1/LMOD1/CACNA1C/FHOD3/PDLIM2/RTN2/JPH1/ACTC1/CSRP1/ACTA2/ENO1/CRYAB/PDLIM4/NEXN/FLNC/KCNA5/KCNN2/SYNM/PPP1R12B/MMP2/PDE4B/FERMT2/SVIL/CORO1C/TNNT1/ILK/PDLIM3/PLEC/TNNI3/ACTN1/FHL3/CALD1/IDO1/DES/FBXL22/SYNC/PDLIM7/ITGB1BP2/TPM2/FBXO32/TNNC1/SMPX/KCNJ8/AHNAK2/MYL9/FLNA
GOCC_KINETOCHORE	GOCC_KINETOCHORE	134	-0.52053494	-2.092004115	1.79E-08	1.36E-06	1.02E-06	4916	tags=46%, list=25%, signal=35%	SGO1/NUP98/FBXO28/BOD1/KNTC1/TEX14/TPR/BUB3/XPO1/ZWINT/CBX5/NUP85/KNL1/SEH1L/KIF2B/TP53BP1/NUP133/CENPA/CENPN/SEPTIN7/KIF22/NUP107/DYNC1I1/PPP1R12A/SKA3/SGO2/SEPTIN2/NDE1/CENPH/RASSF2/SKA1/CDT1/CKAP5/CENPE/ERCC6L/TTK/CENPM/RANGAP1/ZWILCH/MTBP/KIF18A/SPAG5/CENPF/CCNB1/MAD2L1/MAD1L1/BIRC5/CENPI/CENPW/BUB1B/CENPT/KIF2C/NDC80/AURKB/SPC25/HJURP/HSF1/BUB1/NUF2/NEK2/PLK1
GOBP_OSTEOBLAST_DIFFERENTIATION	GOBP_OSTEOBLAST_DIFFERENTIATION	199	-0.468826948	-1.993317642	2.04E-08	1.54E-06	1.15E-06	2625	tags=31%, list=13%, signal=27%	CBFB/SOX8/PTHLH/NOG/FIGNL1/GLI2/DHH/RASSF2/YAP1/SOX9/GLI1/HSPE1/TPM4/HAND2/GTPBP4/IBSP/SEMA7A/ADAR/IGFBP3/SATB2/DDR2/FBL/DHX9/CRIM1/CITED1/MRC2/TWSG1/SKI/ITGA11/NOTCH1/TWIST2/HGF/SNAI1/IGF1/LEF1/SOX11/FERMT2/JUNB/LRP3/WWTR1/TMEM119/PENK/VEGFC/WNT11/COL6A1/LOX/IFITM1/CEBPB/PDLIM7/CCN1/IL6/VCAN/TNC/CLEC5A/COL1A1/IGF2/TWIST1/CCN4/GREM1/CTHRC1/SPP1/SFRP2
GOBP_NEGATIVE_REGULATION_OF_CELL_CYCLE_PHASE_TRANSITION	GOBP_NEGATIVE_REGULATION_OF_CELL_CYCLE_PHASE_TRANSITION	242	-0.448168856	-1.971006621	2.07E-08	1.54E-06	1.16E-06	4848	tags=43%, list=24%, signal=33%	CDKN2D/HUS1B/GML/KNTC1/ZFP36L1/PSMA1/TEX14/CNOT9/PSMA7/PSMB9/CNOT3/CDKN2C/TPR/PSMC5/PLK3/BUB3/TFDP1/WEE1/SUSD2/PSMB5/PSMC1/NACC2/GTSE1/EZH2/ZWINT/RBL1/RB1/TAOK1/NAE1/PSMD4/AVEN/BRCA1/PSMA4/PSMD14/FBXL7/FBXO5/CDKN2A/PML/ZNF385A/TPRA1/ZFP36L2/C10orf99/PLAGL1/PLK5/CDC25C/PSMB3/CARM1/MIR10A/PSMB4/PRKDC/PCNA/PSMC3/DUSP1/PSMD11/NBN/GPR132/MAD2L2/FBXO31/CDT1/RAD21/CDK2/TFDP2/CHEK2/SLFN11/PSMB7/PSMC4/OVO…
GOBP_ANTERIOR_POSTERIOR_PATTERN_SPECIFICATION	GOBP_ANTERIOR_POSTERIOR_PATTERN_SPECIFICATION	193	-0.463244451	-1.964164261	2.11E-08	1.56E-06	1.17E-06	4221	tags=41%, list=21%, signal=33%	CELSR2/HOXD10/TBX19/FOXH1/ATP6AP2/HEY2/CRKL/MED12/LDB1/GLI3/TULP3/RARG/NKD1/HOXD8/LRP5/PBX3/HOXB5/OSR1/FOXC2/HIPK1/HOXB8/SOX17/HOXD4/DMRT2/ARC/CDON/NRARP/GPC3/MSX1/HEY1/PRKDC/NOG/HOXA7/GLI2/GDF11/NEUROG1/HES7/HOXA3/HOXB4/TDRD5/BHLHE41/MEOX1/BARX1/NLE1/SRF/TGFBR1/HHEX/KAT2A/HOXB2/SKI/NOTCH1/POFUT1/CDX2/PCSK5/HOXA5/AURKA/SIX2/WNT5A/TP53/LEF1/HOXA4/HES6/WT1/HOXB3/HOXB9/HOXB6/BHLHE40/HEYL/FOXC1/HOXA1…
GOBP_CELL_JUNCTION_ASSEMBLY	GOBP_CELL_JUNCTION_ASSEMBLY	405	-0.382370858	-1.766682725	2.76E-08	2.01E-06	1.51E-06	3393	tags=31%, list=17%, signal=26%	ARVCF/CDH6/ROBO2/CBLN1/SLITRK1/SPOCK2/ABL1/CLSTN1/HIPK1/SLITRK5/JAM3/FLOT1/PTPRA/KRT14/ACTB/ITGB4/CORO2B/PIP5K1A/DCHS1/RAB29/PLXND1/CDK5/CBFB/PRKCH/CEL/JUP/EPB41L3/PCDH17/ITGB1BP1/PECAM1/CLDN16/ASIC2/PCDHB9/GJB6/MARVELD3/LIMS2/NTRK2/PIP5K1C/MAP4K4/AGRN/CDH18/PCDHB6/VCL/ACVRL1/CAV1/ITGA2/LRFN5/MMP14/SIX1/PCDHB3/DRD1/LAMC2/ACTN3/RCC2/SRF/CNTNAP1/TLN1/ARL2/CDH5/AGT/CLSTN3/ESAM/GJB2/HEG1/GPBAR1/LRP1/…
GOCC_SPINDLE	GOCC_SPINDLE	369	-0.386497335	-1.763914399	2.89E-08	2.08E-06	1.56E-06	4632	tags=36%, list=23%, signal=28%	KATNAL1/TUBGCP3/MZT1/CTDP1/CBX3/ERCC2/TPR/PLK3/TUBG1/CCSAP/AKT1/PLK4/RB1/SPECC1L/RPS3/MAP7D3/NUP85/ODF2/TRAT1/NSUN2/ATAT1/CAPG/KIFC2/CRMP1/KIF2B/KATNAL2/HAUS6/TTL/FBXO5/KIF20B/EML1/STAG2/NUMA1/EML3/GPSM2/CDC7/CALM1/ANKRD53/NGRN/POC1A/MAK/NUP62/SEPTIN7/KIF22/HECW2/TADA3/WDR62/DYNC1I1/DDX11/PLK5/MAP7D1/SKA3/KIF15/MYH9/PSRC1/AURKC/SEPTIN2/NDE1/RACGAP1/SKA1/MTCL1/MAD2L2/CKAP5/RAD21/TFDP2/CENPE/RAE1/K…
GOBP_T_CELL_ACTIVATION	GOBP_T_CELL_ACTIVATION	452	-0.373406053	-1.743744044	2.97E-08	2.11E-06	1.59E-06	4176	tags=37%, list=21%, signal=30%	CD274/AKT1/LYN/WDFY4/SLC46A2/CCND3/SOCS5/FGL2/RPS3/PIK3CD/CR1/CHD7/GLI3/TNFRSF1B/JAK3/RHOH/DNAJA3/PATZ1/PAK2/PTPN11/FANCA/CD40LG/NFKBID/CD151/HLA-G/ZNF683/ADAM17/DLL4/PTPN6/IL12RB1/SOX13/IL12A/ABL1/STOML2/ADAM8/HSPH1/HLA-DOA/ZFP36L2/CD28/CGAS/GPR183/STAT3/PIK3R1/CD6/LCK/SOX12/CD3E/HLA-DPB1/FYN/GATA3/MYH9/RAB29/NRARP/CBFB/PRKDC/RAC2/VSIG4/NCKAP1L/PTPRC/TNFAIP8L2/CLPTM1/TNFSF18/RIPK2/GLI2/CD276/TNF…
GOBP_ERK1_AND_ERK2_CASCADE	GOBP_ERK1_AND_ERK2_CASCADE	283	-0.418269239	-1.863164879	3.15E-08	2.22E-06	1.67E-06	3048	tags=33%, list=15%, signal=29%	SPRY4/ZFP36L2/HTR2A/GPR183/AKAP12/ALOX15/SERPINF2/FBLN1/HTR2B/FGF2/THPO/PIN1/DUSP1/PTPRC/NOD1/RAMP3/RIPK2/ACKR3/PRMT5/ITGB1BP1/SOX9/ARRB2/HTR2C/SPRED3/CSF1R/HAND2/SEMA7A/MIF/SHC1/F2R/CCL20/MFHAS1/CX3CL1/PRXL2C/NOTCH2/PYCARD/CCL21/DUSP6/FPR2/RRAS/GBP1/GPBAR1/NOTCH1/CCL17/LRP1/APELA/CCR7/IGF1/TLR4/OXTR/LMO3/P2RY6/FGFR4/CD4/SIRPA/DUSP10/NRP1/CD44/EPHB1/HAVCR2/FERMT2/TNFSF11/CCR1/CAMK2N1/MARCO/CD74/M…
GOBP_MICROTUBULE_CYTOSKELETON_ORGANIZATION_INVOLVED_IN_MITOSIS	GOBP_MICROTUBULE_CYTOSKELETON_ORGANIZATION_INVOLVED_IN_MITOSIS	138	-0.51021012	-2.049552061	3.75E-08	2.61E-06	1.96E-06	3476	tags=38%, list=17%, signal=32%	ITGB1/EML1/STAG2/NUMA1/EML3/GPSM2/CENPA/SPRY2/ANKRD53/NUP62/STMN1/WDR62/PSRC1/AURKC/NDE1/RACGAP1/RAN/CENPH/CKAP5/PTPA/CHEK2/CENPE/RAE1/TTK/KIF2A/ESPL1/MISP/DLGAP5/RCC1/CCNB1/MAD2L1/PLK2/AAAS/NUSAP1/SAPCD2/AURKA/KIF4A/STIL/NDC80/CDC20/AURKB/SPC25/PRC1/KIF23/NUF2/NEK2/GJA1/KIFC1/TACC3/TPX2/MYBL2/PLK1/FLNA
GOBP_TISSUE_REMODELING	GOBP_TISSUE_REMODELING	159	-0.490255034	-2.007952429	3.84E-08	2.65E-06	1.99E-06	2561	tags=33%, list=13%, signal=29%	LRRK1/RAC2/EPAS1/RASSF2/TFRC/INPP5D/HOXA3/CSF1R/HAND2/TPP1/TGFB3/ACVRL1/CAV1/DDR2/IL1A/MMP14/F2R/HIF1A/IL23A/LIPA/NOTCH2/AGT/LTBP3/AXL/CSPG4/NOS3/P2RX7/ACP5/TP53/EFNA2/TNFAIP3/MMP2/TNFSF11/TMEM119/MDK/RSPO3/FOXC1/GJA1/TGFB1/TIE1/TGM2/IL6/LIF/SNX10/TNFRSF11B/FLNA/TIMP1/GPNMB/BGN/GREM1/THBS4/CTHRC1/SPP1
GOBP_INTEGRIN_MEDIATED_SIGNALING_PATHWAY	GOBP_INTEGRIN_MEDIATED_SIGNALING_PATHWAY	105	-0.558940368	-2.160539719	3.89E-08	2.66E-06	2.00E-06	3703	tags=47%, list=18%, signal=38%	PTPN11/CD40LG/ITGA4/ITGA3/ITGB1/ABL1/TXK/PTPRA/ITGAM/ITGB4/MYH9/ITGB1BP1/ADAM15/LIMS2/SEMA7A/ADAMTS1/ITGA2/RCC2/TLN1/LOXL3/ITGA11/ITGB8/FYB1/ISG15/ITGA1/PLEK/VAV1/NRP1/BST1/FERMT2/HCK/ILK/PRAM1/ITGB2/FGR/ITGAX/LAMA5/COL16A1/ZYX/CCN2/COL3A1/CDH17/ITGA7/FLNA/TIMP1/ITGBL1/ITGA5/THY1/FN1
GOBP_CELLULAR_RESPONSE_TO_MOLECULE_OF_BACTERIAL_ORIGIN	GOBP_CELLULAR_RESPONSE_TO_MOLECULE_OF_BACTERIAL_ORIGIN	188	-0.468993144	-1.983608563	4.21E-08	2.85E-06	2.14E-06	1971	tags=28%, list=10%, signal=26%	IRF3/ZFP36/IL1A/TFPI/VIM/LILRA2/CXCL3/CX3CL1/PYCARD/PDCD1LG2/LY86/LY96/AXL/TNIP3/CXCL11/TLR4/CSF3/SCARB1/LILRB1/WNT5A/CDK4/SIRPA/LILRB2/NLRP3/TNFAIP3/CD55/PDE4B/HAVCR2/HSF1/HCK/CXCL5/ASS1/CD86/SBNO2/CXCL2/TLR2/ICAM1/CCL2/TGFB1/TNFSF4/CD14/CXCL10/CXCL6/PPBP/CEBPB/IL6/IL24/CXCL13/CXCL1/CXCL9/SERPINE1/TREM2/CXCL8
GOBP_REGULATION_OF_LEUKOCYTE_PROLIFERATION	GOBP_REGULATION_OF_LEUKOCYTE_PROLIFERATION	229	-0.436910086	-1.90317155	4.80E-08	3.22E-06	2.42E-06	4176	tags=40%, list=21%, signal=32%	CD274/LYN/CRP/PKN1/RPS3/FLT3LG/CSF1/CR1/BTK/TNFRSF1B/JAK3/DNAJA3/CD40LG/HLA-G/PTPN6/IL12RB1/IL12A/CD28/GPR183/ZNF335/CD6/CD3E/HLA-DPB1/RAC2/VSIG4/NCKAP1L/PTPRC/TNFSF18/RIPK2/CD276/TNFSF8/TFRC/INPP5D/CLCF1/CSF1R/ANXA1/MIF/IL20RB/CTLA4/IL1A/CD70/LST1/TNFRSF4/CRTAM/IL23A/HHEX/MAD1L1/CORO1A/TWSG1/PYCARD/PDCD1LG2/HLA-DMB/CD300A/HLA-DPA1/IL2RA/LILRB4/IGF1/PRNP/TLR4/LILRB1/VCAM1/CD4/LILRB2/TNFSF13B/BST1…
GOBP_DNA_REPLICATION	GOBP_DNA_REPLICATION	273	-0.423377279	-1.881001179	5.39E-08	3.57E-06	2.69E-06	4634	tags=39%, list=23%, signal=31%	PRIM2/NT5M/ORC3/ALYREF/CDK2AP1/DNA2/RRM1/RAD51/RPA3/GMNC/PCLAF/SET/ATR/RRM2B/HRAS/POLD2/BRCA1/WRNIP1/ORC6/DNAJA3/PRIM1/CACYBP/CCNE2/DBF4B/TRAIP/MGME1/FBXO5/TNFAIP1/TIMELESS/BARD1/MCM8/DBF4/STOML2/CDC7/DDX21/WIZ/CCDC88A/RFC4/WDHD1/DDX11/SSRP1/CCNA2/LIG3/TOP1MT/NUCKS1/RNASEH2A/PCNA/KCTD13/RTEL1/TIPIN/ATAD5/GLI2/NBN/POLD1/CDT1/RECQL4/GLI1/FEN1/CDK2/CHEK2/SMARCAL1/LIG1/SLFN11/PTMS/NAP1L1/ZNF365/RECQL…
GOMF_SULFUR_COMPOUND_BINDING	GOMF_SULFUR_COMPOUND_BINDING	245	-0.435469003	-1.913721918	5.46E-08	3.58E-06	2.69E-06	2815	tags=33%, list=14%, signal=28%	RTN4R/SUV39H2/ACBD6/PCIF1/ZNF146/LANCL1/PRG2/PTGES/CEL/TKT/FGF2/CD34/LPL/PTPRC/TKTL1/PRELP/ADAMTS8/GSTM4/AGRN/COLQ/ADAMTS1/ACOT7/ITGA2/PTGES2/LAMC2/OGDHL/RCC1/ECM2/ADGRE2/LGR6/PRMT1/FGF7/SLIT2/HDGF/LRP1/GAL3ST4/SOD3/CXCL11/FGFR4/SLIT3/THBS3/ANXA6/NRP1/NRP2/LTBP2/SERPINE2/EFEMP2/CCN6/NAA80/MDK/RSPO3/ANOS1/FSTL1/CCL7/SMOC2/PLA2G2D/CCL8/CXCL10/CXCL6/CCN2/SELL/APOE/CCN1/FBN1/COL5A3/COL5A1/CXCL13/CCDC…
GOBP_POSITIVE_REGULATION_OF_DEFENSE_RESPONSE	GOBP_POSITIVE_REGULATION_OF_DEFENSE_RESPONSE	333	-0.395386723	-1.781171229	5.63E-08	3.66E-06	2.75E-06	4517	tags=38%, list=23%, signal=30%	NLRC5/PSMA7/PSMB9/MUC2/PSMC5/STAT5B/PSMB5/CLEC10A/FCN1/POLR3G/PSMC1/LYN/POLR3C/PSMD4/HRAS/XRCC6/COCH/BTK/MUCL1/SNCA/NFKBIA/PSPC1/HMGB2/IRGM/PAK2/PSMA4/PSMD14/CYBA/HLA-G/NMI/IL12A/S100A12/LRSAM1/NECTIN2/MUC19/ADAM8/TXK/CD28/CGAS/HSP90AA1/FYN/AKIRIN2/PSMB3/GPSM3/GPR4/PSMB4/PRKDC/PSMC3/AGTR1/LPL/NUPR1/NOD1/TNFSF18/PSMD11/RIPK2/LRRK2/IFNG/MALT1/NONO/PSMB7/PSMC4/IRF3/KLK7/PSME3/CTSC/CLEC4E/ITGA2/PSMD2…
GOBP_ENDODERMAL_CELL_DIFFERENTIATION	GOBP_ENDODERMAL_CELL_DIFFERENTIATION	41	-0.694926206	-2.279716157	5.73E-08	3.69E-06	2.77E-06	846	tags=46%, list=4%, signal=44%	DKK1/EOMES/MMP14/LAMB1/COL7A1/MMP2/ITGB2/COL6A1/COL5A1/ITGA7/COL4A2/MMP9/COL5A2/COL12A1/ITGA5/FN1/COL8A1/COL11A1/INHBA
GOBP_NEGATIVE_REGULATION_OF_PEPTIDASE_ACTIVITY	GOBP_NEGATIVE_REGULATION_OF_PEPTIDASE_ACTIVITY	228	-0.442058251	-1.923147251	6.03E-08	3.84E-06	2.89E-06	1788	tags=27%, list=9%, signal=25%	DNAJB6/SPINK6/ARRB2/GAPDH/CST7/CST6/IFI6/A2M/PTTG1/TFPI/CRIM1/NLE1/YWHAE/AGT/SERPINB3/LRP1/SERPINB4/GPX1/IFI16/C4B/HGF/PRNP/SERPINB9/CRYAB/CD109/COL7A1/ECM1/CD44/LAMP3/SERPINE2/TIMP2/PROS1/SERPINB5/BST2/TIMP3/DPEP1/ANOS1/ITIH3/SERPINA3/PI15/SERPINB2/SERPINA1/SERPING1/PI3/SERPINF1/CST4/TFPI2/MMP9/THBS1/RENBP/TIMP1/CST2/AQP1/SERPINE1/COL6A3/C3/RARRES1/SPOCK1/SERPINH1/MAGEA3/SFRP2/CST1
GOBP_REGULATION_OF_ANIMAL_ORGAN_MORPHOGENESIS	GOBP_REGULATION_OF_ANIMAL_ORGAN_MORPHOGENESIS	173	-0.480897124	-1.996902475	6.42E-08	4.05E-06	3.05E-06	4549	tags=44%, list=23%, signal=34%	WNT1/PSMA7/PSMB9/PSMC5/PSMB5/CELSR2/DVL3/PSMC1/PARD6A/PSMD4/MED12/CSF1/SIX4/SPRY1/PTK7/PSMA4/PSMD14/PHB2/NKD1/AP2B1/ROBO2/ABL1/FGF1/WNT9B/WNT10A/GATA3/PSMB3/GPC3/SOX8/NGFR/MSX1/PSMB4/PSMC3/CD34/NOG/PSMD11/DKK1/SOX9/ARHGEF19/ARRB2/PSMB7/AP2S1/PSMC4/CELSR3/PSME3/GRHL3/SIX1/PSMD2/FZD7/FGF7/AGT/SAPCD2/PSMD3/DAB2/HGF/SIX2/WNT5A/AP2M1/PFN1/AP2A1/ROBO1/WT1/DACT1/GPC6/RSPO3/FZD2/HOXA11/WNT11/HOXB7/PLEKHA…
GOBP_RESPONSE_TO_CHEMOKINE	GOBP_RESPONSE_TO_CHEMOKINE	90	-0.568099074	-2.148809527	6.85E-08	4.29E-06	3.22E-06	1716	tags=41%, list=9%, signal=38%	CCL20/HIF1A/CXCL3/CX3CL1/CCL21/CXCR2/SH2B3/SLIT2/CCL17/CCR7/CMKLR1/CXCL11/PADI2/SLIT3/ROBO1/CCR1/CXCL5/CXCL2/CXCR4/CCL2/FOXC1/CCL26/CCL4/CCL7/LOX/CCL22/CCL8/CXCL10/CCL19/CXCL6/PPBP/CCL18/CXCL13/CXCL1/CXCL9/TREM2/CXCL8
GOBP_CELLULAR_RESPONSE_TO_BIOTIC_STIMULUS	GOBP_CELLULAR_RESPONSE_TO_BIOTIC_STIMULUS	212	-0.450089562	-1.939781202	7.05E-08	4.37E-06	3.29E-06	1971	tags=26%, list=10%, signal=24%	IRF3/ZFP36/IL1A/TFPI/VIM/LILRA2/CXCL3/CX3CL1/PYCARD/PDCD1LG2/LY86/LY96/AXL/TNIP3/CXCL11/TLR4/CSF3/SCARB1/LILRB1/WNT5A/CDK4/SIRPA/TP53/LILRB2/NLRP3/TNFAIP3/CLEC7A/CD55/PDE4B/HAVCR2/HSF1/HCK/CXCL5/ASS1/CD86/SBNO2/CXCL2/TLR2/ICAM1/CCL2/TGFB1/TNFSF4/CD14/CXCL10/CXCL6/PPBP/CEBPB/IL6/IL24/CXCL13/CXCL1/CXCL9/SERPINE1/TREM2/CXCL8
GOBP_RETINOL_METABOLIC_PROCESS	GOBP_RETINOL_METABOLIC_PROCESS	44	0.721714029	2.346446113	7.74E-08	4.75E-06	3.57E-06	1208	tags=41%, list=6%, signal=39%	AKR1B10/ADH1C/RDH12/ADH7/CYP3A5/AKR1C3/ADH1A/SDR16C5/ALDH1A1/DHRS9/RDH5/RETSAT/CYP2C8/ADH1B/CYP3A4/PNPLA4/TTR/BCO1
GOBP_MITOTIC_SPINDLE_ORGANIZATION	GOBP_MITOTIC_SPINDLE_ORGANIZATION	113	-0.536591661	-2.112106047	7.81E-08	4.75E-06	3.57E-06	3368	tags=39%, list=17%, signal=33%	EML1/STAG2/NUMA1/EML3/GPSM2/ANKRD53/NUP62/STMN1/WDR62/PSRC1/AURKC/RACGAP1/RAN/CENPH/CKAP5/PTPA/CHEK2/CENPE/RAE1/TTK/KIF2A/MISP/DLGAP5/RCC1/CCNB1/PLK2/AAAS/AURKA/KIF4A/STIL/NDC80/CDC20/AURKB/SPC25/PRC1/KIF23/NUF2/NEK2/KIFC1/TACC3/TPX2/MYBL2/PLK1/FLNA
GOBP_MONOCARBOXYLIC_ACID_CATABOLIC_PROCESS	GOBP_MONOCARBOXYLIC_ACID_CATABOLIC_PROCESS	128	0.552002957	2.144684783	8.32E-08	5.01E-06	3.77E-06	3279	tags=43%, list=16%, signal=36%	ADTRP/LDHD/SULT2A1/CYP4F12/ACADL/CYP4F3/ETFDH/EHHADH/ALDH3A2/PHYH/HADH/ECI2/CYP4F11/BDH2/ABHD3/PEX7/LPIN2/MCEE/ACOX3/CPT2/ECHDC2/ACOX1/CYP4F2/AUH/MMUT/ACADS/CRYL1/SCP2/HSD17B4/ACACB/ACADM/FABP1/IDNK/PON3/PLIN5/MLYCD/ABHD2/DCXR/AKR1A1/ACAT1/HACL1/ACAA1/ACADVL/HADHB/ABCD3/ETFBKMT/CROT/ETFA/DECR1/IVD/PCCB/PPARD/ADIPOQ/ECH1/PCK2
GOBP_ENDOTHELIAL_CELL_PROLIFERATION	GOBP_ENDOTHELIAL_CELL_PROLIFERATION	144	-0.496430208	-2.016000653	8.65E-08	5.09E-06	3.82E-06	3464	tags=42%, list=17%, signal=35%	ADAM17/FGFR1/PLCG1/DLL4/VEGFB/IL12A/CNMD/PGF/STAT5A/NRARP/MIR10A/NGFR/HTR2B/ALOX5/FGF2/AGTR1/CD34/ITGB1BP1/AKT3/ACVRL1/CAV1/MMP14/VASH1/HIF1A/PRKX/TGFBR1/PROX1/NR4A1/APELA/CAV2/ZNF580/STAT1/SCARB1/WNT5A/APLNR/HMOX1/JCAD/LOXL2/VIP/NRP1/ECM1/NRP2/APLN/EGR3/MDK/CCL2/CCL26/VEGFC/GJA1/PROK2/EGFL7/TIE1/APOE/WNT2/SPARC/THBS1/CDH13/IGF2/THBS4/SULF1
GOBP_SMALL_MOLECULE_CATABOLIC_PROCESS	GOBP_SMALL_MOLECULE_CATABOLIC_PROCESS	413	0.401014143	1.78559252	8.63E-08	5.09E-06	3.82E-06	4392	tags=40%, list=22%, signal=32%	AKR1B10/FUT9/ADH7/ADTRP/APOBEC1/LDHD/SULT1B1/SULT2A1/AKR1C3/ALDH1A1/CYP4F12/ENTPD3/OTC/ALDOB/ACADL/HGD/CYP4F3/ASPA/CARNS1/TST/ENTPD5/ETFDH/EHHADH/APOBEC2/GPT/GALE/GPT2/ABAT/ALDH3A2/PHYH/ALDH6A1/FUT1/ENPP4/IMPA2/HADH/OXCT1/ALDH2/ECI2/HSD17B6/ALDOC/CYP4F11/BDH2/SULT1A1/ABHD3/ADHFE1/PEX7/HDC/LPIN2/GSTZ1/SULT1E1/XDH/FUT2/MCEE/ACOX3/CPT2/ECHDC2/SULT1A2/ACOX1/CYP4F2/ADA/AUH/MMUT/ACADS/ACADSB/CTH/CRYL1/…
GOBP_REGULATION_OF_HEMOPOIESIS	GOBP_REGULATION_OF_HEMOPOIESIS	370	-0.379115862	-1.731649209	8.66E-08	5.09E-06	3.82E-06	4142	tags=36%, list=21%, signal=29%	LYN/KLF10/RB1/SLC46A2/HLA-B/SOCS5/FGL2/XRCC6/CSF1/LDB1/CR1/BTK/NFKBIA/GLI3/JAK3/RHOH/HMGB2/MOV10/NCAPG2/FANCA/NFKBID/CD101/HLA-G/ZNF683/RARG/CSF2/FOS/PTPN6/GPR137B/IL12RB1/SOX13/ABL1/WDR5/ADAM8/HLA-DOA/ZFP36L2/CD28/HOXB8/STAT3/PIK3R1/SOX12/GATA3/NRARP/CBFB/HCLS1/PRKDC/THPO/NCKAP1L/PTPRC/CLPTM1/HOXA7/TNFSF18/RIPK2/GLI2/RASSF2/DTX1/IFNG/MALT1/INPP5D/EIF6/SOCS1/RARA/ZFP36/ANXA1/RBFOX2/CTLA4/MMP14/SO…
GOBP_CELLULAR_LIPID_CATABOLIC_PROCESS	GOBP_CELLULAR_LIPID_CATABOLIC_PROCESS	216	0.474712574	1.98744618	9.31E-08	5.42E-06	4.07E-06	2923	tags=36%, list=15%, signal=31%	AKR1B10/AADAC/ADTRP/ENPP6/GDPD3/LIPH/AKR1C3/PNLIPRP2/ACADL/SMPD3/GDPD1/ETFDH/EHHADH/NAPEPLD/ALDH3A2/PHYH/GBA3/HADH/ECI2/SMPDL3B/PNPLA4/BDH2/APOA4/ABHD3/PEX7/PNPLA7/PRKCD/LPIN2/APOB/APOC3/MCEE/ABHD6/ACOX3/CPT2/ECHDC2/ACOX1/ENPP2/AUH/MMUT/ACADS/BCO1/APOA1/FUCA1/SCP2/ANGPTL3/MT3/HSD17B4/ACACB/PNPLA1/ACADM/FABP2/FABP1/ASAH2B/PLIN5/MLYCD/MGLL/ABHD2/MGST2/ACAT1/HACL1/ABHD5/IDH1/ACAA1/ACADVL/FABP3/GBA2/…
GOBP_GASTRULATION	GOBP_GASTRULATION	166	-0.473412353	-1.958749124	9.91E-08	5.72E-06	4.30E-06	2961	tags=31%, list=15%, signal=27%	SOX17/RIC8A/ARFRP1/ITGB4/GPC3/SOX7/DUSP1/NOG/TBX20/DKK1/KDM6B/EOMES/ITGA2/MMP14/TGIF2/SRF/FZD7/MYADM/LAMB1/TRIM15/TWSG1/APELA/SNAI1/SIX2/WNT5A/APLNR/TP53/LEF1/COL7A1/MMP2/NR4A3/APLN/ITGB2/FOXC1/GJA1/HOXA11/WNT11/TENM4/COL6A1/DUSP2/COL5A1/ITGA7/COL4A2/MMP9/COL5A2/COL12A1/ITGA5/FN1/COL8A1/SFRP2/COL11A1/INHBA
GOMF_EXTRACELLULAR_MATRIX_BINDING	GOMF_EXTRACELLULAR_MATRIX_BINDING	54	-0.646408368	-2.227780804	1.04E-07	5.97E-06	4.49E-06	2041	tags=43%, list=10%, signal=38%	AGRN/ITGA2/PLEKHA2/LRRC15/DMBT1/SLIT2/ECM1/CLEC14A/GPC1/LYPD3/CD248/SMOC2/FBLN2/TGFBI/CCN1/LGALS1/ELN/SPARC/THBS1/RPSA/BGN/SPP1/COL11A1
GOBP_REGULATION_OF_TRANSMEMBRANE_RECEPTOR_PROTEIN_SERINE_THREONINE_KINASE_SIGNALING_PATHWAY	GOBP_REGULATION_OF_TRANSMEMBRANE_RECEPTOR_PROTEIN_SERINE_THREONINE_KINASE_SIGNALING_PATHWAY	231	-0.431028871	-1.875837276	1.06E-07	6.01E-06	4.52E-06	2699	tags=30%, list=13%, signal=27%	TGFB2/GPC3/MSX1/NREP/PIN1/VASN/NOG/RBPMS/PELO/FKBP1A/TBX20/DKK1/GDF11/CHST11/SPRED3/FKBP8/TGFB3/TTK/ACVRL1/CAV1/CRIM1/CITED1/ZC3H3/TGFBR1/LATS2/PEG10/NOTCH2/TWSG1/CDH5/HTRA3/SKI/NOTCH1/INHBB/CAV2/DAB2/BMP8A/LEFTY1/WNT5A/NRROS/CD109/TP53/HSP90AB1/ONECUT2/SOX11/TGFB1I1/HTRA4/IL17RD/GDF15/ZNF423/ZNF703/TGFB1/FSTL1/ENG/LOX/EMILIN1/FOXD1/HTRA1/CILP/CCN1/FBN1/FSTL3/HOXA13/THBS1/PMEPA1/GREM1/ASPN/SULF1/…
GOBP_POSITIVE_REGULATION_OF_CHEMOTAXIS	GOBP_POSITIVE_REGULATION_OF_CHEMOTAXIS	135	-0.505665362	-2.035827748	1.09E-07	6.11E-06	4.59E-06	2644	tags=36%, list=13%, signal=32%	GPSM3/FGF2/P2RY12/RAC2/NCKAP1L/TNFSF18/F7/CAMK1D/DEFB124/CSF1R/ITGA2/IL23A/CCL21/FPR2/SLIT2/MET/ZNF580/CCR7/CMKLR1/WNT5A/NRP1/C3AR1/CCR1/CD74/S100A7/AIF1/MDK/CXCR4/RARRES2/CCL26/CCL4/VEGFC/TGFB1/HSPB1/CCL7/PDGFRB/SMOC2/CXCL10/CCL19/IL6/C5AR1/CXCL13/THBS1/CDH13/PLA2G7/SERPINE1/TREM2/THBS4/CXCL8
GOMF_CYTOKINE_RECEPTOR_BINDING	GOMF_CYTOKINE_RECEPTOR_BINDING	245	-0.429249961	-1.886391577	1.14E-07	6.38E-06	4.79E-06	2317	tags=27%, list=12%, signal=24%	TNFSF8/FKBP1A/LTB/IFNG/TRAF2/CLCF1/TGFB3/CXCL16/MIF/SHC1/CTF1/IL1A/CD70/PXDN/CCL20/BID/IL23A/CXCL3/TGFBR1/CX3CL1/PYCARD/CCL21/CDH5/SH2B3/CCL17/STAT1/CXCL11/CSF3/LEFTY1/CRLF1/TRIP6/ECM1/TNFSF13B/FERMT2/TNFSF11/CXCL5/OSM/CXCL2/NES/OSMR/CCL2/CCL26/CCL4/VEGFC/TNFSF9/TGFB1/CD300LF/CCL7/TNFSF4/ENG/CCL22/CCL8/CXCL10/CCL19/CXCL6/PPBP/CCL18/IL11/IL6/LIF/CXCL13/CXCL1/CXCL9/ITGA5/GREM1/CXCL8
GOBP_ENDODERM_FORMATION	GOBP_ENDODERM_FORMATION	50	-0.660777316	-2.223539637	1.15E-07	6.38E-06	4.80E-06	2539	tags=48%, list=13%, signal=42%	SOX7/DUSP1/NOG/TBX20/DKK1/EOMES/MMP14/LAMB1/COL7A1/MMP2/ITGB2/COL6A1/DUSP2/COL5A1/ITGA7/COL4A2/MMP9/COL5A2/COL12A1/ITGA5/FN1/COL8A1/COL11A1/INHBA
GOBP_REGULATION_OF_CHROMOSOME_SEGREGATION	GOBP_REGULATION_OF_CHROMOSOME_SEGREGATION	85	-0.575250447	-2.14613306	1.24E-07	6.74E-06	5.07E-06	4705	tags=47%, list=24%, signal=36%	KNTC1/TEX14/TPR/BUB3/ZWINT/RB1/KIF2B/PTTG3P/FBXO5/NUMA1/RAD18/HECW2/DUSP1/MAD2L2/CDT1/RAD21/CENPE/MKI67/TTK/ESPL1/DLGAP5/PTTG1/RCC2/CENPF/CDC6/CCNB1/MAD2L1/MAD1L1/BUB1B/XRCC3/KIF2C/NDC80/CDC20/AURKB/HORMAD1/TRIP13/BUB1/UBE2C/TACC3/PLK1
GOBP_REGULATION_OF_NUCLEAR_DIVISION	GOBP_REGULATION_OF_NUCLEAR_DIVISION	130	-0.511655342	-2.040012377	1.23E-07	6.74E-06	5.07E-06	3432	tags=41%, list=17%, signal=34%	LRP5/FBXO5/KIF20B/NUP62/CD28/CUL7/CDC25C/PKMYT1/MSX1/PIN1/DUSP1/RAD51AP1/PRMT5/MAD2L2/CDT1/RAD21/NANOS2/MKI67/TTK/ESPL1/CCDC8/IL1A/MTBP/DLGAP5/CHEK1/RCC1/CENPF/CCNB1/MAD2L1/MAD1L1/NUSAP1/BUB1B/XRCC3/CAV2/IGF1/AURKA/WNT5A/NDC80/CDC20/AURKB/GPR3/HORMAD1/TRIP13/BUB1/EREG/NEK2/PDGFRB/PLK1/PDE3A/LIF/HOXA13/SPHK1/IGF2
GOBP_RESPONSE_TO_XENOBIOTIC_STIMULUS	GOBP_RESPONSE_TO_XENOBIOTIC_STIMULUS	112	0.561645208	2.135515161	1.34E-07	7.21E-06	5.42E-06	2368	tags=38%, list=12%, signal=33%	CYP2C18/ALDH3A1/AADAC/UGT2B15/CYP3A5/GSTA3/AKR1C1/GSTA1/SULT1B1/SULT2A1/AKR7A3/CYP2C9/NQO1/CYP2C19/RORC/CYP2S1/CYP2C8/CYP3A4/CES2/CMBL/SULT1A1/GSTA4/ACY3/AHRR/CES3/SULT1A2/ACSM1/NAT1/CYP2J2/ARNT2/MGST1/UGT2B28/GSTO2/NR1I2/PON3/CYP2E1/PTGS1/CYP1A1/CYP2R1/MGST2/BPHL/ACAA1
GOBP_RIBOSOME_BIOGENESIS	GOBP_RIBOSOME_BIOGENESIS	288	-0.403800205	-1.797401111	1.37E-07	7.34E-06	5.52E-06	6134	tags=49%, list=31%, signal=34%	WDR12/MALSU1/RPS16/NAF1/EXOSC10/MRPL10/RPS7/GTPBP10/NPM3/METTL16/RPL27/CUL4B/UTP14A/GNL2/UTP15/WDR75/RRP15/RPL26L1/RBFA/DDX56/UTP23/NSUN5P1/NIFK/MPHOSPH10/RPL24/ABT1/MYBBP1A/TFB2M/USP36/RPL7L1/MTG2/NPM1/RIOK1/NIP7/NOL9/MRPS2/DHX37/RPS19/LTV1/POP7/RPS21/POP4/NOP16/NSUN5/UTP25/EMG1/TSR1/BUD23/ZNHIT6/MRM2/SURF6/TEX10/RPUSD1/ERCC2/GTF3A/ESF1/RPS5/NOL11/PELP1/C1QBP/ERI1/XPO1/NOP14/RPS9/AATF/DDX28/BRIX…
GOBP_ESTABLISHMENT_OF_TISSUE_POLARITY	GOBP_ESTABLISHMENT_OF_TISSUE_POLARITY	121	-0.518821105	-2.064663401	1.38E-07	7.35E-06	5.53E-06	5286	tags=50%, list=26%, signal=37%	ROR2/WDR1/PSMB1/FZD1/RYK/DVL2/PSMD8/PSMA1/RPGRIP1L/WNT1/PSMA7/PSMB9/PSMC5/PSMB5/CELSR2/DVL3/PSMC1/PARD6A/BRSK2/PSMD4/MED12/PTK7/PSMA4/PSMD14/NKD1/AP2B1/ABL1/WNT9B/PSMB3/GPC3/PSMB4/PSMC3/PSMD11/DKK1/ARHGEF19/ARRB2/PSMB7/AP2S1/PSMC4/CELSR3/PSME3/GRHL3/PSMD2/FZD7/SAPCD2/PSMD3/DAB2/BRSK1/WNT5A/AP2M1/PFN1/AP2A1/DACT1/GPC6/RSPO3/FZD2/WNT11/PLEKHA4/CTHRC1/SFRP2
GOBP_BONE_DEVELOPMENT	GOBP_BONE_DEVELOPMENT	185	-0.457105335	-1.925313593	1.45E-07	7.65E-06	5.75E-06	2580	tags=33%, list=13%, signal=29%	VKORC1/DCHS1/MSX1/LRRK1/THPO/PTPRC/PITX2/SOX9/NEUROG1/HOXB4/TGFB3/FREM1/STC1/MMP14/CSGALNACT1/CHSY1/SRF/RYR1/KAT2A/NOTCH2/SKI/SH2B3/LTBP3/HAS2/IGF1/LILRB1/CYP26B1/THBS3/ANXA6/P3H1/TP53/SH3PXD2B/TNFSF11/NAB2/TMEM119/PLXNB1/EPYC/TFAP2A/FOXC1/TYROBP/GJA1/MMP13/HOXA11/ENG/LOX/RAB23/SULF2/CDX1/FBN1/SNX10/COL1A1/COMP/TWIST1/OSR2/CCN4/BGN/GREM1/SERPINH1/SULF1/SFRP2/SFRP4
GOBP_ISOPRENOID_METABOLIC_PROCESS	GOBP_ISOPRENOID_METABOLIC_PROCESS	132	0.539335393	2.104996265	1.63E-07	8.37E-06	6.30E-06	1346	tags=27%, list=7%, signal=25%	AKR1B10/ADH1C/CYP2C18/RDH12/ADH7/CYP3A5/AKR1C1/AKR1C3/ADH1A/CYP2C9/SDR16C5/ALDH1A1/CYP2C19/DHRS9/PNLIP/HMGCS2/NAPEPLD/ALDH3A2/PHYH/RDH5/CYP2S1/RETSAT/CYP2C8/ADH1B/AKR1C4/CYP3A4/PNPLA4/APOA4/RBP2/APOB/TTR/APOC3/BCO1/APOA1/HMGCR
GOBP_POSITIVE_REGULATION_OF_ERK1_AND_ERK2_CASCADE	GOBP_POSITIVE_REGULATION_OF_ERK1_AND_ERK2_CASCADE	185	-0.455917662	-1.920311147	1.63E-07	8.37E-06	6.30E-06	2977	tags=36%, list=15%, signal=31%	HTR2A/GPR183/AKAP12/ALOX15/SERPINF2/HTR2B/FGF2/THPO/PTPRC/NOD1/RAMP3/RIPK2/ACKR3/ARRB2/HTR2C/CSF1R/HAND2/SEMA7A/MIF/SHC1/F2R/CCL20/MFHAS1/CX3CL1/PRXL2C/NOTCH2/PYCARD/CCL21/FPR2/GPBAR1/NOTCH1/CCL17/LRP1/APELA/CCR7/TLR4/P2RY6/FGFR4/CD4/NRP1/CD44/HAVCR2/FERMT2/TNFSF11/CCR1/MARCO/CD74/S100A7/ICAM1/CCL2/CCL26/CCL4/GNAI2/TGFB1/CCL7/PDGFRB/CCL22/CCL8/CCL19/CCL18/CCN2/APOE/C5AR1/GPNMB/TREM2/CHI3L1/PLA2G2A
GOBP_NEGATIVE_REGULATION_OF_LOCOMOTION	GOBP_NEGATIVE_REGULATION_OF_LOCOMOTION	302	-0.403092706	-1.7945038	1.63E-07	8.37E-06	6.30E-06	2555	tags=28%, list=13%, signal=25%	FGF2/PIN1/DUSP1/NOG/HOXA7/JUP/ITGB1BP1/SEMA6B/MARVELD3/ADAM15/GTPBP4/SEMA4B/SEMA7A/VCL/MIF/IGFBP3/RAP2A/ACVRL1/RHOB/STC1/HAS1/SRGAP2/ATP2B4/SEMG1/VASH1/ADAMTS9/CLIC4/SRF/SEMA5B/CX3CL1/CCL21/NAV3/RRAS/SEMA4C/CD300A/SEMA3A/SLIT2/NOTCH1/PODN/LRP1/RIN3/CD200/PADI2/MIR223/APOD/PTPRG/WNT5A/HMOX1/DUSP10/ARHGDIB/NRP1/ROBO1/EPPK1/CORO1C/CD74/AIF1/PFN2/BST2/SLAMF8/CCL2/DPEP1/GJA1/TGFB1/CYP1B1/WNT11/TIE1/AN…
GOBP_REPRODUCTIVE_SYSTEM_DEVELOPMENT	GOBP_REPRODUCTIVE_SYSTEM_DEVELOPMENT	389	-0.375783626	-1.725143646	1.70E-07	8.68E-06	6.53E-06	2955	tags=26%, list=15%, signal=23%	CUL7/ARID5B/DLX3/NUP107/GJB3/GATA3/TGFB2/ADAM19/PRPS1L1/SOX8/HEY1/NUPR1/NOG/GLI2/EPAS1/DHH/SOX9/GLI1/NEUROG1/EOMES/ARRB2/NRIP1/ADAM15/FANCG/ANXA1/ADAMTS1/LRRC6/STC1/NUDT1/BSG/MMP14/BRCA2/VASH1/KIF18A/CITED1/HIF1A/CCNF/PKD2/TGFBR1/MMP19/PCDH12/NOTCH2/TFEB/MSH2/RETN/GJB2/SEMA3A/SLIT2/STK3/NOTCH1/INHBB/YBX3/CDX2/APELA/AXL/ITGB8/PPP1R9B/SNAI1/CYP27B1/WNT5A/SLIT3/MDFI/HSP90AB1/LEF1/WT1/ZFPM2/TPPP3/JUN…
GOBP_CELL_CELL_SIGNALING_BY_WNT	GOBP_CELL_CELL_SIGNALING_BY_WNT	495	-0.352048724	-1.64206056	1.73E-07	8.78E-06	6.60E-06	4299	tags=32%, list=21%, signal=25%	PSMB5/SPIN1/APCDD1L/GNB1/CELSR2/DVL3/CSNK2B/WNK2/PSMC1/BCL9L/PARD6A/ATP6AP2/EXT1/RSPO4/IGFBP6/PSMD4/TMEM198/MED12/DKK3/LDB1/GLI3/VGLL4/MOV10/TCF7L1/SOST/PTK7/PLCB1/PSMA4/PSMD14/ITGA3/RARG/PYGO2/NKD1/LRP5/RUVBL2/AXIN1/AP2B1/SOX13/ABL1/PTPN23/CALM1/RNF220/SHISA3/MARK1/WNT9B/PTPRU/SOX17/ADGRA2/SOX30/WNT10A/RBMS3/GATA3/NFATC1/PLCB2/PSMB3/NRARP/GPC3/CBFB/LRRK1/PSMB4/SOX7/PSMC3/PIN1/NOG/PSMD11/JUP/YAP1…
GOBP_RESPONSE_TO_INTERFERON_GAMMA	GOBP_RESPONSE_TO_INTERFERON_GAMMA	177	-0.463709673	-1.937899152	1.76E-07	8.88E-06	6.68E-06	3544	tags=38%, list=18%, signal=32%	PARP14/HLA-G/KIF5B/IL12RB1/NMI/PML/GBP2/NR1H2/TXK/CDC37/MRC1/PTAFR/HLA-DQB1/HLA-DPB1/STXBP1/ACOD1/CAMK2G/IRF5/GBP4/IFNG/GAPDH/HLA-DQA1/SOCS1/CXCL16/IRF3/CCL20/CITED1/IFNGR1/VIM/CX3CL1/CCL21/HLA-DRA/GBP1/HLA-DPA1/CCL17/STAT1/CDC42EP2/TLR4/VCAM1/CYP27B1/WNT5A/SIRPA/TP53/HSP90AB1/CD44/GBP5/HCK/SOCS3/CD74/ASS1/AIF1/BST2/TLR2/ICAM1/CCL2/CCL26/CCL4/CCL7/CCL22/IFITM3/CCL8/CCL19/IFITM1/IFITM2/ZYX/CCL18/F…
GOBP_MONONUCLEAR_CELL_DIFFERENTIATION	GOBP_MONONUCLEAR_CELL_DIFFERENTIATION	399	-0.371155971	-1.709543942	1.84E-07	9.16E-06	6.89E-06	4058	tags=36%, list=20%, signal=29%	SLC46A2/HLA-B/SOCS5/FGL2/XRCC6/C17orf99/PIK3CD/CSF1/IRF8/CR1/CHD7/BTK/IRF2BP2/DOCK10/FASN/GLI3/JAK3/RHOH/DNAJA3/PATZ1/TCF3/FANCA/CD40LG/NFKBID/ITGA4/HLA-G/ZNF683/ITGB1/ADAM17/CSF2/DLL4/PTPN6/TRPM2/IL12RB1/SOX13/GPS2/PDE1B/ABL1/ADAM8/ADGRG3/HLA-DOA/ZFP36L2/CD28/GPR183/STAT3/PIK3R1/LCK/SOX12/CD3E/LYL1/GATA3/MYH9/NRARP/CBFB/PRKDC/LY6D/NCKAP1L/PTPRC/CLPTM1/HOXA7/TNFSF18/RIPK2/GLI2/TNFSF8/DTX1/BATF2/I…
GOBP_NON_CANONICAL_WNT_SIGNALING_PATHWAY	GOBP_NON_CANONICAL_WNT_SIGNALING_PATHWAY	150	-0.484451331	-1.972023887	1.95E-07	9.67E-06	7.28E-06	5286	tags=46%, list=26%, signal=34%	ROR2/PSMB1/FZD1/RYK/DVL2/PSMD8/FZD9/PSMA1/WNT1/PSMA7/PSMB9/PSMC5/PSMB5/GNB1/CELSR2/DVL3/PSMC1/PARD6A/PSMD4/MED12/MOV10/PTK7/PLCB1/PSMA4/PSMD14/NKD1/AP2B1/ABL1/CALM1/WNT9B/NFATC1/PLCB2/PSMB3/GPC3/PSMB4/PSMC3/PSMD11/DKK1/RNF213/ARHGEF19/ARRB2/PSMB7/AP2S1/PSMC4/CELSR3/AGO2/PSME3/GRHL3/PSMD2/GNAT2/FZD7/FRZB/GNAO1/PSMD3/DAB2/WNT5A/AP2M1/PFN1/AP2A1/LEF1/DACT1/GPC6/RSPO3/FZD2/WNT11/PLEKHA4/CTHRC1/SFRP2/…
GOBP_NEGATIVE_REGULATION_OF_RESPONSE_TO_EXTERNAL_STIMULUS	GOBP_NEGATIVE_REGULATION_OF_RESPONSE_TO_EXTERNAL_STIMULUS	342	-0.386098671	-1.740688618	2.02E-07	9.93E-06	7.47E-06	2815	tags=29%, list=14%, signal=25%	RTN4R/SERPINF2/NT5E/GATA3/ACOD1/ALOX5/FGF2/PSMB4/CD34/DUSP1/VSIG4/PTPRC/TNFAIP8L2/SLC6A3/SIGLEC10/SEMA6B/ARRB2/MICB/CST7/C1QTNF1/SEMA4B/SEMA7A/ADAR/MIF/SAMHD1/IL20RB/LRFN5/EPHA4/A2M/DRD1/TFPI/MFHAS1/PBK/SEMA5B/LILRA2/CX3CL1/GRN/FPR2/KLK8/PTGIS/CDH5/SEMA4C/SEMA3A/SYT11/SH2B3/SLIT2/NOTCH1/SERPINB4/IL2RA/RIN3/GPX1/CD200/IFI16/HGF/IGF1/PADI2/MIR223/LILRB1/SERPINB9/WNT5A/NOS3/CD9/SIRPA/CD109/DUSP10/NL…
GOBP_PLATELET_ACTIVATION	GOBP_PLATELET_ACTIVATION	152	-0.476636181	-1.951866683	2.19E-07	1.06E-05	7.99E-06	4359	tags=43%, list=22%, signal=34%	PPIA/GNA13/GNB1/PRKCB/PDGFB/LYN/GNA12/PF4V1/PTPN11/PLA2G4A/CD40LG/F2/DGKG/PTPN6/ADAMTS18/PIK3R5/TXK/VAV2/PIK3R1/LCK/ACTB/STXBP1/DGKA/FYN/MYH9/PRKCH/GNA15/P2RY12/ADRA2C/TRPC6/TREML1/GNA14/ARRB2/C1QTNF1/DGKH/DGKI/VCL/LCP2/F2R/SRF/TLN1/VWF/SH2B3/AXL/CSRP1/DGKZ/TLR4/NOS3/CD9/PLEK/VAV1/SERPINE2/ILK/HSPB1/F2RL2/FCER1G/COL3A1/APOE/PDPN/IL6/COL1A1/MYL9/FLNA/COMP/COL1A2/FN1
GOBP_NEGATIVE_REGULATION_OF_HYDROLASE_ACTIVITY	GOBP_NEGATIVE_REGULATION_OF_HYDROLASE_ACTIVITY	416	-0.363603254	-1.684841127	2.19E-07	1.06E-05	7.99E-06	2846	tags=25%, list=14%, signal=22%	IFIT1/SERPINF2/RGS2/SLC27A4/PCIF1/TGFB2/PKMYT1/GPC3/GPS1/NGFR/IPO5/ABCE1/NCKAP1L/ITIH2/PHACTR1/PPP1R10/FKBP1A/RRP1B/LRRK2/DNAJB6/SPINK6/PTPA/ARRB2/GAPDH/CST7/CST6/ANXA1/ANGPTL4/CCDC8/LMTK3/IFI6/A2M/PTTG1/TFPI/CRIM1/NLE1/APOA2/RCC2/PPP1R14B/ARL2/YWHAE/ELFN1/AGT/SERPINB3/SLIT2/PPP1R15A/LRP1/SERPINB4/GPX1/PPP1R9B/BICD1/IFI16/C4B/HGF/PLN/PRNP/MIR223/SERPINB9/CRYAB/CD109/TP53/COL7A1/ECM1/CD44/RTKN/LAM…
GOBP_POSITIVE_REGULATION_OF_INFLAMMATORY_RESPONSE	GOBP_POSITIVE_REGULATION_OF_INFLAMMATORY_RESPONSE	120	-0.518880815	-2.070448378	2.52E-07	1.21E-05	9.11E-06	2644	tags=33%, list=13%, signal=29%	GPSM3/GPR4/AGTR1/LPL/NUPR1/TNFSF18/LRRK2/IFNG/CTSC/ITGA2/DHX9/IL23A/ETS1/CX3CL1/GRN/AGT/CCR7/TLR4/WNT5A/C2CD4A/TNFSF11/CD81/OSM/MDK/OSMR/TLR2/TNFSF4/TGM2/S100A8/CEBPB/IDO1/IL6/S100A9/PLA2G7/PTGS2/SERPINE1/TREM2/CCN4/C3/PLA2G2A
GOBP_ENDODERM_DEVELOPMENT	GOBP_ENDODERM_DEVELOPMENT	73	-0.586676577	-2.129372833	2.76E-07	1.31E-05	9.86E-06	2539	tags=40%, list=13%, signal=35%	SOX7/DUSP1/NOG/PELO/TBX20/DKK1/EOMES/MMP14/LAMB1/NOTCH1/APELA/LAMC1/COL7A1/MMP2/HOXC11/ITGB2/COL6A1/DUSP2/COL5A1/ITGA7/COL4A2/MMP9/COL5A2/COL12A1/ITGA5/FN1/COL8A1/COL11A1/INHBA
GOBP_CELL_CYCLE_CHECKPOINT	GOBP_CELL_CYCLE_CHECKPOINT	202	-0.444096468	-1.894753027	2.76E-07	1.31E-05	9.86E-06	5253	tags=43%, list=26%, signal=32%	HMGA2/FANCD2/CNOT1/MAPK14/USP44/CDC14C/FEM1B/FBXO6/HUS1B/GML/KNTC1/TEX14/MDC1/CNOT9/CNOT3/DNA2/TPR/PLK3/BUB3/TFDP1/WEE1/GTSE1/ZWINT/TAOK1/NAE1/ATR/BRCA1/NSUN2/PTPN11/TP53BP1/TIMELESS/PML/ZNF385A/PLAGL1/PLK5/CDC25C/CARM1/PRKDC/PCNA/DUSP1/TIPIN/NBN/PPP1R10/MAD2L2/FBXO31/CDT1/CDK2/TFDP2/CHEK2/DCLRE1B/TTK/ZWILCH/PRPF19/TICRR/SOX4/CHEK1/E2F1/NABP1/CDK1/CENPF/CDC6/CCNB1/MAD2L1/PLK2/PRMT1/MAD1L1/PROX1/M…
GOBP_TERPENOID_METABOLIC_PROCESS	GOBP_TERPENOID_METABOLIC_PROCESS	114	0.562306197	2.140463767	2.92E-07	1.37E-05	1.03E-05	1262	tags=29%, list=6%, signal=27%	AKR1B10/ADH1C/CYP2C18/RDH12/ADH7/CYP3A5/AKR1C1/AKR1C3/ADH1A/CYP2C9/SDR16C5/ALDH1A1/CYP2C19/DHRS9/PNLIP/HMGCS2/NAPEPLD/ALDH3A2/RDH5/CYP2S1/RETSAT/CYP2C8/ADH1B/AKR1C4/CYP3A4/PNPLA4/APOA4/RBP2/APOB/TTR/APOC3/BCO1/APOA1
GOMF_RETINOL_DEHYDROGENASE_ACTIVITY	GOMF_RETINOL_DEHYDROGENASE_ACTIVITY	20	0.844552244	2.298403857	3.11E-07	1.45E-05	1.09E-05	790	tags=55%, list=4%, signal=53%	ADH1C/RDH12/ADH7/AKR1C3/ADH1A/SDR16C5/DHRS9/BMP2/RDH5/ADH1B/HSD17B6
GOBP_REGULATION_OF_EXTRACELLULAR_MATRIX_DISASSEMBLY	GOBP_REGULATION_OF_EXTRACELLULAR_MATRIX_DISASSEMBLY	15	-0.865165695	-2.255754303	3.14E-07	1.45E-05	1.09E-05	1845	tags=67%, list=9%, signal=61%	DDR2/ETS1/LRP1/FGFR4/MELTF/TGFB1/FSCN1/PDPN/IL6/FAP
GOBP_NEGATIVE_REGULATION_OF_LYMPHOCYTE_ACTIVATION	GOBP_NEGATIVE_REGULATION_OF_LYMPHOCYTE_ACTIVATION	142	-0.491442455	-1.975945775	3.15E-07	1.45E-05	1.09E-05	2659	tags=32%, list=13%, signal=28%	NRARP/CBFB/VSIG4/TNFAIP8L2/TNFSF18/DTX1/INPP5D/SOCS1/ANXA1/IL20RB/CTLA4/LST1/HMGB3/CRTAM/TIGIT/LOXL3/MAD1L1/TWSG1/PDCD1LG2/CD300A/HLX/IL2RA/AXL/LILRB4/PRNP/LILRB1/LILRB2/SOX11/TNFAIP3/HAVCR2/CD74/BCL6/CD86/MDK/FGR/GAL/TYROBP/PLA2G2D/LAPTM5/MNDA/TNFSF4/CEBPB/IDO1/LRRC32/GPNMB/INHBA
GOBP_MUSCLE_TISSUE_DEVELOPMENT	GOBP_MUSCLE_TISSUE_DEVELOPMENT	344	-0.383262178	-1.732775274	3.16E-07	1.45E-05	1.09E-05	4216	tags=35%, list=21%, signal=28%	HOXD10/KLHL41/BCL9L/FOXH1/ACTN2/RB1/HEY2/DCN/MYOD1/PPP1R13L/SIX4/CHD7/VGLL4/ATF3/CACYBP/MYO18B/SGCD/RYR2/FOS/DLL4/GTF3C5/PHOX2B/OSR1/FOXC2/S1PR1/MYOG/SRPK3/FLOT1/MAFF/MYL6B/CDON/RGS2/TGFB2/CDK5/SOX8/FGF2/NIBAN2/PIN1/NUPR1/NOG/CSRP2/SMYD1/YAP1/FKBP1A/TBX20/DKK1/VAMP5/SOX9/GLI1/KDM6B/ARRB2/CFL2/PITX1/MSC/CAV1/SIX1/EGR1/IGSF8/ASB2/ADAMTS9/SLC8A1/ACTN3/SRF/FZD7/NEB/CENPF/RBM24/PKD2/CCNB1/TGFBR1/RYR1/…
GOBP_RESPONSE_TO_IONIZING_RADIATION	GOBP_RESPONSE_TO_IONIZING_RADIATION	138	-0.491970177	-1.976280854	3.26E-07	1.49E-05	1.12E-05	4605	tags=41%, list=23%, signal=32%	EYA1/TIGAR/RRM1/STAR/BRAT1/XRRA1/RAD51/ATR/MEN1/CBL/HRAS/BRCA1/XRCC6/DNMT3B/MTA1/TP53BP1/PML/KDM1A/KRT14/PARP1/RAD54B/GATA3/NUCKS1/PRKDC/FIGNL1/PTPRC/RAD51AP1/YAP1/AEN/CHEK2/ELK1/DCUN1D3/ANXA1/IKBIP/RHOB/TICRR/BRCA2/EGR1/KDM4D/NABP1/MSH2/GPX1/IFI16/VCAM1/CRYAB/TP53/NABP2/HSF1/ECT2/MYC/ICAM1/RAD54L/MAP3K20/CCL7/CXCL10/NOX4/SFRP2
GOBP_MACROPHAGE_ACTIVATION	GOBP_MACROPHAGE_ACTIVATION	92	-0.551462843	-2.096115591	3.37E-07	1.51E-05	1.14E-05	2476	tags=38%, list=12%, signal=33%	VSIG4/PTPRC/LRRK2/IFNG/HSPD1/CST7/MIF/DYSF/CTSC/LRFN5/MFHAS1/IFNGR1/TLR8/CX3CL1/GRN/ADGRF5/FPR2/SYT11/CD200/TLR4/WNT5A/HAVCR2/CD93/CD74/AIF1/SBNO2/ITGB2/TLR2/TYROBP/C1QA/IL6/C5AR1/THBS1/SPHK1/TREM2
GOBP_SPINDLE_ORGANIZATION	GOBP_SPINDLE_ORGANIZATION	173	-0.464951754	-1.930690083	3.36E-07	1.51E-05	1.14E-05	4642	tags=39%, list=23%, signal=30%	CENPJ/TUBGCP3/MZT1/NTMT1/TPR/TUBG1/CCSAP/TACC1/DYNC1H1/RPS3/WASHC5/KIFC2/HAUS6/FBXO5/EML1/STAG2/NUMA1/EML3/GPSM2/ANKRD53/NUP62/STMN1/WDR62/MYH9/PSRC1/AURKC/RACGAP1/RAN/CENPH/CKAP5/PTPA/CHEK2/CENPE/RAE1/TTK/CCNB2/KIF2A/ESPL1/MISP/DLGAP5/RCC1/SPAG5/CCNB1/AUNIP/MAPRE1/PLK2/AAAS/ASPM/TUBB/SAC3D1/AURKA/KIF4A/STIL/NDC80/CDC20/AURKB/SPC25/PRC1/KIF23/NUF2/NEK2/KIFC1/TACC3/TPX2/MYBL2/PLK1/FLNA
GOCC_BASEMENT_MEMBRANE	GOCC_BASEMENT_MEMBRANE	90	-0.548084469	-2.073105176	3.51E-07	1.57E-05	1.18E-05	2354	tags=46%, list=12%, signal=40%	ANXA2P2/LAD1/COL4A4/AGRN/FREM1/LAMB2/COLQ/ADAMTS1/LAMC2/VWA1/LAMB1/EGFLAM/EGFL6/NTNG2/LAMC1/LOXL2/COL7A1/LAMA4/EFEMP2/LAMA5/COL8A2/COL18A1/HSPG2/LOXL1/SMOC2/HMCN1/COL15A1/TGFBI/SERPINF1/TNC/FBN1/COL5A1/COL4A2/SPARC/CCDC80/COL4A1/TIMP1/NID2/FN1/THBS4/COL8A1
GOBP_REGULATION_OF_CELL_CYCLE_G2_M_PHASE_TRANSITION	GOBP_REGULATION_OF_CELL_CYCLE_G2_M_PHASE_TRANSITION	210	-0.435614683	-1.87605319	3.54E-07	1.57E-05	1.18E-05	4819	tags=41%, list=24%, signal=32%	CEP72/BRD4/SDCCAG8/HMGA2/PSMB1/NPM1/PSMD8/HUS1B/CEP78/PSMA1/CENPJ/PSMA7/PSMB9/PSMC5/TUBG1/PSMB5/PSMC1/PLK4/GTSE1/DYNC1H1/HMMR/TAOK1/NAE1/PSMD4/AVEN/BRCA1/CETN2/ODF2/CEP164/CEP76/DBF4B/PSMA4/PSMD14/CEP250/HAUS6/FBXL7/FBXO5/PHOX2B/TUBB4B/CDC7/PKIA/HSP90AA1/CDC25C/PSMB3/PSMB4/NDE1/PSMC3/ATAD5/PSMD11/NBN/GPR132/CKAP5/RAD21/CDK2/YWHAG/PSMB7/PSMC4/PSME3/TICRR/PSMD2/CHEK1/PPP2R1A/RCC2/NABP1/CDK1/CENPF/C…
GOMF_OXIDOREDUCTASE_ACTIVITY_ACTING_ON_PAIRED_DONORS_WITH_INCORPORATION_OR_REDUCTION_OF_MOLECULAR_OXYGEN_REDUCED_FLAVIN_OR_FLAVOPROTEIN_AS_ONE_DONOR_AND_INCORPORATION_OF_ONE_ATOM_OF_OXYGEN	GOMF_OXIDOREDUCTASE_ACTIVITY_ACTING_ON_PAIRED_DONORS_WITH_INCORPORATION_OR_REDUCTION_OF_MOLECULAR_OXYGEN_REDUCED_FLAVIN_OR_FLAVOPROTEIN_AS_ONE_DONOR_AND_INCORPORATION_OF_ONE_ATOM_OF_OXYGEN	33	0.747550772	2.29759137	3.66E-07	1.61E-05	1.21E-05	2164	tags=55%, list=11%, signal=49%	CYP2C18/CYP3A5/CYP2C9/CYP4F12/CYP2C19/CYP4F3/CYP3A43/CYP2S1/CYP2C8/CYP3A4/CYP4F11/CYP4F2/CYP2J2/CYP4F8/CYP2E1/CYP4B1/CYP1A1/CYP2R1
GOBP_STEROID_METABOLIC_PROCESS	GOBP_STEROID_METABOLIC_PROCESS	304	0.422845023	1.826800602	3.75E-07	1.64E-05	1.23E-05	2711	tags=30%, list=14%, signal=26%	GC/AKR1C2/UGT2B15/CYP3A5/AKR1C1/SULT1B1/SULT2A1/AKR1C3/CYP2C9/FMO5/NR0B2/ELOVL6/CYP2C19/DHRS9/ACADL/BMP2/STS/HSD17B2/CYP3A43/DHCR24/ATP8B1/BMP5/RORC/HMGCS2/KIT/STARD4/SHH/SDR42E1/RDH5/CYP2C8/AKR1C4/CYP3A4/HSD17B6/VLDLR/APOA4/SULT1A1/CYB5R1/EPHX2/PLPP6/PRLR/APOB/SULT1E1/INSIG1/LIMA1/SULT1A2/ABCG1/APOA1/HMGCR/UGT2B28/SCP2/OSBPL7/ANGPTL3/MT3/TM7SF2/HSD17B4/ACACB/TTC39B/INSIG2/DHRS11/UGT2B17/MSMO1/NR…
GOBP_DOUBLE_STRAND_BREAK_REPAIR	GOBP_DOUBLE_STRAND_BREAK_REPAIR	241	-0.415212743	-1.824291613	4.07E-07	1.77E-05	1.33E-05	5992	tags=43%, list=30%, signal=31%	WRAP53/PALB2/KDM2A/WAS/RNF169/MRE11/PRDM9/TDP1/MORF4L1/RIF1/SFR1/POLM/DEK/POLB/HMGA2/RNF8/FANCD2/HSF2BP/MCM6/HMGB1/ACTR2/RPA1/GINS2/DTX3L/HUS1B/MDC1/UBQLN4/EYA1/DNA2/OTUB1/SPO11/ACTR5/RAD51/RPA3/BRCA1/XRCC6/FANCB/HMGB2/OTUB2/NSMCE1/MTA1/PARPBP/TP53BP1/PSMD14/ZCWPW1/TIMELESS/BARD1/MCM8/PML/CDC7/KDM1A/CGAS/DDX11/PARP1/FUS/RAD51D/LIG3/RAD54B/IFFO1/NUCKS1/PRKDC/RTEL1/FIGNL1/PAXX/NBN/RAD51AP1/MAD2L2/R…
GOBP_POSITIVE_REGULATION_OF_LEUKOCYTE_MIGRATION	GOBP_POSITIVE_REGULATION_OF_LEUKOCYTE_MIGRATION	128	-0.499814987	-2.001626226	4.69E-07	2.02E-05	1.52E-05	2518	tags=38%, list=13%, signal=33%	GPSM3/P2RY12/RAC2/NCKAP1L/TNFSF18/F7/CD99/CAMK1D/DEFB124/CSF1R/PLVAP/ITGA2/BDKRB1/MMP14/CCL20/IL23A/CX3CL1/PYCARD/CCL21/FPR2/ZNF580/CCR7/CMKLR1/WNT5A/C3AR1/CCR1/CD74/S100A7/AIF1/MDK/ICAM1/RARRES2/CCL4/VEGFC/CCL7/CCL8/CXCL10/CCL19/IL6/C5AR1/CXCL13/THBS1/PLA2G7/SERPINE1/TREM2/THY1/THBS4/CXCL8
GOMF_RECEPTOR_REGULATOR_ACTIVITY	GOMF_RECEPTOR_REGULATOR_ACTIVITY	481	-0.351678769	-1.640348513	4.96E-07	2.13E-05	1.60E-05	2317	tags=24%, list=12%, signal=22%	TNFSF8/DKK1/GDF11/LTB/IFNG/SEMA6B/LYNX1/CLCF1/TGFB3/SEMA4B/CXCL16/SEMA7A/MIF/TAFA4/STC1/CTF1/IL1A/CD70/PXDN/CCL20/C1QTNF4/DKKL1/UCN3/IL23A/SEMA5B/CXCL3/CX3CL1/GRN/IL17D/CCL21/FGF7/AGT/OSGIN2/RETN/SEMA4C/SEMA3A/INHBB/CCL17/HDGF/APELA/GPI/LILRB4/IL18BP/JAG2/CDC42EP2/HGF/BMP8A/IGF1/CXCL11/CSF3/LEFTY1/ERFE/TYMP/WNT5A/GRP/CRLF1/CMTM3/VIP/TNFSF13B/TAFA5/TNFSF11/DKK2/APLN/CXCL5/BMP1/STC2/PENK/CCN6/PMCH/…
GOBP_REGULATION_OF_MITOTIC_NUCLEAR_DIVISION	GOBP_REGULATION_OF_MITOTIC_NUCLEAR_DIVISION	107	-0.522864234	-2.037704454	5.27E-07	2.23E-05	1.68E-05	3432	tags=42%, list=17%, signal=35%	LRP5/FBXO5/KIF20B/NUP62/CD28/CUL7/CDC25C/PKMYT1/PIN1/DUSP1/PRMT5/MAD2L2/CDT1/RAD21/MKI67/TTK/ESPL1/CCDC8/IL1A/MTBP/DLGAP5/CHEK1/RCC1/CENPF/CCNB1/MAD2L1/MAD1L1/NUSAP1/BUB1B/XRCC3/CAV2/IGF1/AURKA/NDC80/CDC20/AURKB/TRIP13/BUB1/EREG/NEK2/PDGFRB/PLK1/HOXA13/SPHK1/IGF2
GOBP_MESENCHYMAL_CELL_DIFFERENTIATION	GOBP_MESENCHYMAL_CELL_DIFFERENTIATION	220	-0.425939018	-1.845701954	5.25E-07	2.23E-05	1.68E-05	2784	tags=32%, list=14%, signal=28%	WNT10A/GATA3/TGFB2/SOX8/MSX1/HEY1/HTR2B/VASN/NOG/PITX2/MAD2L2/SOX9/SEMA6B/EOMES/ADAM15/SPRED3/HAND2/TGFB3/SEMA4B/SEMA7A/HIF1A/FRZB/SEMA5B/TGFBR1/NOLC1/LOXL3/SERPINB3/SEMA4C/SEMA3A/NOTCH1/HAS2/STAT1/DAB2/HGF/SNAI1/SIX2/WNT5A/ANXA6/LEF1/LOXL2/NRP1/SOX11/TGFB1I1/NRP2/FERMT2/CORO1C/WWTR1/TRIM28/IL17RD/EPHA3/MDK/LAMA5/HEYL/FOXC1/ZNF703/TGFB1/MCRIP1/S100A4/WNT11/ENG/PDPN/IL6/WNT2/FAM83D/COL1A1/EDNRA/FL…
GOBP_REGULATION_OF_WNT_SIGNALING_PATHWAY	GOBP_REGULATION_OF_WNT_SIGNALING_PATHWAY	348	-0.374334635	-1.699002443	5.97E-07	2.50E-05	1.88E-05	2965	tags=33%, list=15%, signal=29%	PSMB5/SPIN1/APCDD1L/DVL3/WNK2/PSMC1/ATP6AP2/RSPO4/IGFBP6/PSMD4/TMEM198/DKK3/GLI3/VGLL4/TCF7L1/SOST/PTK7/PSMA4/PSMD14/ITGA3/NKD1/RUVBL2/AXIN1/SOX13/ABL1/RNF220/SHISA3/PTPRU/SOX17/ADGRA2/SOX30/RBMS3/NFATC1/PSMB3/NRARP/GPC3/CBFB/LRRK1/PSMB4/SOX7/PSMC3/PIN1/NOG/PSMD11/JUP/YAP1/MAD2L2/DKK1/SOX9/LRRK2/GLI1/RNF213/PSMB7/PSMC4/IGFBP1/PSME3/CAV1/EGR1/PSMD2/BARX1/NXN/SOX4/PPP2R1A/DKKL1/NLE1/CITED1/TRABD2B/…
GOBP_REGULATION_OF_IMMUNE_EFFECTOR_PROCESS	GOBP_REGULATION_OF_IMMUNE_EFFECTOR_PROCESS	389	-0.368037308	-1.689581928	5.95E-07	2.50E-05	1.88E-05	4046	tags=35%, list=20%, signal=29%	PKN1/HLA-B/IGHG1/TRIM44/SOCS5/FGL2/C17orf99/CR1/BTK/TNFRSF1B/JAK3/CFHR5/CD40LG/NFKBID/TP53BP1/F2/HLA-G/ZNF683/PHB/PTPN6/IL12RB1/STXBP2/IL12A/NECTIN2/APOBEC3G/DDX21/CD1B/CD28/CGAS/ITGAM/IFIT1/HSP90AA1/PTAFR/STXBP1/GATA3/TGFB2/PRKDC/RAC2/VSIG4/PTPRC/TNFSF18/RIPK2/C7/MAD2L2/IFNG/MALT1/CD1E/TFRC/HSPD1/ARRB2/MICB/RARA/TRAF2/CLCF1/TGFB3/ANXA1/SEMA7A/IL20RB/KLK7/CD84/DHX9/A2M/APOA2/TNFRSF4/CRTAM/IL23A/A…
GOBP_REGULATION_OF_INNATE_IMMUNE_RESPONSE	GOBP_REGULATION_OF_INNATE_IMMUNE_RESPONSE	296	-0.393685633	-1.748946111	6.60E-07	2.74E-05	2.06E-05	4517	tags=37%, list=23%, signal=29%	NLRC5/PSMA7/PSMB9/YTHDF3/MUC2/PSMC5/STAT5B/PSMB5/CLEC10A/FCN1/POLR3G/PSMC1/LYN/POLR3C/HLA-B/PSMD4/HRAS/XRCC6/CR1/COCH/MUCL1/PSPC1/HMGB2/IRGM/PAK2/PTPN11/PSMA4/PSMD14/PARP14/HLA-G/LYAR/PTPN6/NMI/IL12A/NECTIN2/MUC19/ADAM8/NR1H2/TXK/CGAS/CDC37/HSP90AA1/FYN/AKIRIN2/PSMB3/ACOD1/PSMB4/PRKDC/ABCE1/PSMC3/VSIG4/PSMD11/IFNG/MALT1/ARRB2/SOCS1/NONO/PSMB7/PSMC4/IRF3/ADAR/SAMHD1/PSME3/CLEC4E/PSMD2/DHX9/A2M/IFN…
GOBP_PATTERN_SPECIFICATION_PROCESS	GOBP_PATTERN_SPECIFICATION_PROCESS	411	-0.358571564	-1.658894409	6.72E-07	2.78E-05	2.09E-05	3452	tags=29%, list=17%, signal=24%	NKD1/DAW1/HOXD8/LRP5/PBX3/DLL4/ROBO2/HOXB5/NBL1/OSR1/FOXC2/FGF1/HIPK1/ARL13B/HOXB8/SOX17/HOXD4/DMRT2/ITGAM/ARC/CDON/BBS5/DCHS1/NRARP/GPC3/MSX1/HEY1/PRKDC/NOG/HOXA7/GLI2/PITX2/TBX20/DKK1/GDF11/MICAL2/GLI1/NEUROG1/DRC1/HES7/EOMES/HOXA3/HOXB4/FKBP8/TDRD5/HAND2/SATB2/BHLHE41/ACVRL1/LRRC6/STC1/GRHL3/HOXD11/SIX1/MEOX1/BARX1/CHSY1/NLE1/CITED1/HIF1A/SRF/PKD2/TGFBR1/HHEX/KAT2A/HOXB2/NOTCH2/SKI/SEMA3A/NOTC…
GOBP_DNA_DEPENDENT_DNA_REPLICATION	GOBP_DNA_DEPENDENT_DNA_REPLICATION	153	-0.472143842	-1.933167657	7.05E-07	2.90E-05	2.18E-05	4634	tags=44%, list=23%, signal=34%	PRIM2/ORC3/ALYREF/CDK2AP1/DNA2/RAD51/RPA3/GMNC/ATR/POLD2/WRNIP1/ORC6/DNAJA3/PRIM1/CCNE2/DBF4B/TRAIP/MGME1/FBXO5/TIMELESS/DBF4/STOML2/CDC7/DDX21/WIZ/RFC4/WDHD1/DDX11/LIG3/NUCKS1/PCNA/RTEL1/TIPIN/NBN/POLD1/CDT1/RECQL4/FEN1/CHEK2/SMARCAL1/LIG1/SLFN11/ZNF365/RECQL/MCM3/WDR18/TWNK/NOC3L/SAMHD1/TICRR/BRCA2/TONSL/POLQ/MCM4/DSCC1/CDC6/MCM5/MCM7/RFC3/MCM10/GINS4/HMGA1/GINS1/CCNE1/BCL6/ORC1/MCM2/CDC45
GOBP_EMBRYONIC_SKELETAL_SYSTEM_DEVELOPMENT	GOBP_EMBRYONIC_SKELETAL_SYSTEM_DEVELOPMENT	114	-0.506469423	-2.00081375	7.52E-07	3.07E-05	2.31E-05	4020	tags=46%, list=20%, signal=37%	EXT1/MED12/SIX4/GLI3/MTHFD1/TULP3/ALX1/HOXB5/OSR1/EIF4A3/FOXC2/WNT9B/HOXB8/MMP16/HOXD4/DMRT2/NOG/HOXA7/CHST11/HOXA3/HOXB4/HOXA1/TGFB3/SATB2/MMP14/SIX1/TGFBR1/HOXB2/PCSK5/HOXA5/SIX2/WNT5A/MDFI/HOXA4/SOX11/HOXB3/HOXB9/HOXB6/NKX3-2/TFAP2A/HOXA11/WNT11/SULF2/HOXB7/HOXC9/COL1A1/PRRX1/TWIST1/OSR2/HOXC6/SULF1/COL11A1
GOBP_LEUKOCYTE_PROLIFERATION	GOBP_LEUKOCYTE_PROLIFERATION	298	-0.390833228	-1.738006599	7.89E-07	3.20E-05	2.41E-05	4068	tags=35%, list=20%, signal=28%	CRP/PKN1/CCND3/RPS3/FLT3LG/CSF1/CR1/BTK/TNFRSF1B/JAK3/DNAJA3/CD40LG/CD151/HLA-G/HELLS/PTPN6/IL12RB1/IL12A/ABL1/CD28/GPR183/ZNF335/CD6/CD3E/HLA-DPB1/FYN/RAC2/VSIG4/NCKAP1L/PTPRC/TNFSF18/RIPK2/CD276/TNFSF8/MALT1/TFRC/HSPD1/INPP5D/CLCF1/CSF1R/ANXA1/MIF/IL20RB/CTLA4/IL1A/CD70/LST1/TNFRSF4/CRTAM/IL23A/CX3CL1/HHEX/MAD1L1/CORO1A/TWSG1/PYCARD/PDCD1LG2/HLA-DMB/CD300A/HLA-DPA1/IL2RA/IL7R/LILRB4/IGF1/PRNP/T…
GOBP_ORGANIC_ACID_CATABOLIC_PROCESS	GOBP_ORGANIC_ACID_CATABOLIC_PROCESS	250	0.435946223	1.848491503	7.97E-07	3.21E-05	2.42E-05	4448	tags=46%, list=22%, signal=36%	ADTRP/LDHD/SULT2A1/CYP4F12/OTC/ACADL/HGD/CYP4F3/ASPA/CARNS1/TST/ETFDH/EHHADH/GPT/GPT2/ABAT/ALDH3A2/PHYH/ALDH6A1/HADH/ECI2/CYP4F11/BDH2/ABHD3/ADHFE1/PEX7/HDC/LPIN2/GSTZ1/MCEE/ACOX3/CPT2/ECHDC2/ACOX1/CYP4F2/AUH/MMUT/ACADS/ACADSB/CTH/CRYL1/ACAD8/BCKDHB/DBT/AASS/SCP2/HSD17B4/ACACB/AMT/ACADM/GLUL/HMGCLL1/FABP1/GOT1/IDNK/PON3/PLIN5/HMGCL/MLYCD/ABHD2/ACOT4/DCXR/AKR1A1/TDH/ACAT1/HACL1/ACAA1/ACADVL/HADHB/…
GOBP_MORPHOGENESIS_OF_A_POLARIZED_EPITHELIUM	GOBP_MORPHOGENESIS_OF_A_POLARIZED_EPITHELIUM	142	-0.48028497	-1.931084803	8.05E-07	3.23E-05	2.43E-05	5286	tags=46%, list=26%, signal=34%	ROR2/WDR1/PSMB1/FZD1/RYK/DVL2/PSMD8/SCRIB/DLG5/PSMA1/RPGRIP1L/WNT1/PSMA7/PSMB9/PSMC5/PSMB5/CELSR2/DVL3/PSMC1/PARD6A/BRSK2/PSMD4/MED12/PTK7/PSMA4/PSMD14/SH3BP1/NKD1/AP2B1/ABL1/WNT9B/ACTB/PSMB3/GPC3/PSMB4/PSMC3/PSMD11/DKK1/ARHGEF19/ARRB2/PSMB7/AP2S1/PSMC4/CELSR3/PSME3/GRHL3/PSMD2/FZD7/SAPCD2/PSMD3/DAB2/BRSK1/WNT5A/AP2M1/PFN1/AP2A1/MSN/DACT1/GPC6/LAMA5/RSPO3/FZD2/WNT11/PLEKHA4/CTHRC1/SFRP2
GOBP_REGULATION_OF_MITOTIC_SISTER_CHROMATID_SEGREGATION	GOBP_REGULATION_OF_MITOTIC_SISTER_CHROMATID_SEGREGATION	45	-0.652153231	-2.167785742	8.17E-07	3.25E-05	2.45E-05	4705	tags=58%, list=24%, signal=44%	KNTC1/TEX14/TPR/BUB3/ZWINT/PTTG3P/FBXO5/NUMA1/DUSP1/MAD2L2/CDT1/RAD21/TTK/PTTG1/CENPF/CCNB1/MAD2L1/MAD1L1/BUB1B/XRCC3/NDC80/CDC20/AURKB/TRIP13/BUB1/PLK1
GOBP_REGULATION_OF_ENDOTHELIAL_CELL_MIGRATION	GOBP_REGULATION_OF_ENDOTHELIAL_CELL_MIGRATION	166	-0.453306528	-1.875561039	8.67E-07	3.43E-05	2.58E-05	4236	tags=40%, list=21%, signal=32%	PDGFB/CSNK2B/HDAC7/AKT1/DCN/PIK3CD/PATZ1/DNAJA4/FGF18/SH3BP1/ADAM17/FGFR1/PLCG1/DLL4/ABL1/EFNA1/FOXC2/FGF1/PRCP/STAT5A/ADGRA2/GATA3/MIR10A/FGF2/JUP/ITGB1BP1/AKT3/ANXA1/ACVRL1/RHOB/STC1/ATP2B4/VASH1/ADAMTS9/HIF1A/ETS1/GRN/PLK2/PROX1/RRAS/AGT/SLIT2/NOTCH1/MET/GPI/ZNF580/SCARB1/WNT5A/NOS3/HMOX1/RHOJ/JCAD/NRP1/NRP2/VEGFC/TGFB1/HSPB1/SRPX2/SMOC2/ANGPT2/MEOX2/APOE/SERPINF1/SPARC/CXCL13/THBS1/PTGS2
GOMF_CHEMOKINE_ACTIVITY	GOMF_CHEMOKINE_ACTIVITY	42	-0.667094872	-2.193474182	8.74E-07	3.44E-05	2.59E-05	1987	tags=57%, list=10%, signal=52%	CXCL16/CCL20/CXCL3/CX3CL1/CCL21/CCL17/CXCL11/CXCL5/CXCL2/CCL2/CCL26/CCL4/CCL7/CCL22/CCL8/CXCL10/CCL19/CXCL6/PPBP/CCL18/CXCL13/CXCL1/CXCL9/CXCL8
GOMF_STEROID_BINDING	GOMF_STEROID_BINDING	100	0.554686262	2.093335383	8.82E-07	3.45E-05	2.59E-05	2556	tags=38%, list=13%, signal=33%	GC/ESRRG/PDIA2/GRAMD1C/PROM2/PAQR8/NR3C2/IRX5/GPER1/RORC/GRAMD1B/STARD4/PGRMC2/CYP3A4/PROM1/SIDT1/KL/APOA4/ESRRB/SULT1E1/INSIG1/APOC3/ABCG1/PTCH1/TSPO2/APOA1/SCP2/OSBPL7/INSIG2/S100G/OSBPL9/CYP2R1/TSPO/PAQR7/PAQR5/UGT1A8/ERLIN2/SOAT1
GOBP_NEGATIVE_REGULATION_OF_PROTEOLYSIS	GOBP_NEGATIVE_REGULATION_OF_PROTEOLYSIS	305	-0.383716901	-1.704677755	8.86E-07	3.45E-05	2.59E-05	2280	tags=23%, list=11%, signal=21%	LRRK2/DNAJB6/SPINK6/ARRB2/GAPDH/CST7/CST6/MAP1A/IFI6/EPHA4/A2M/PTTG1/TFPI/CRIM1/NLE1/PBK/YWHAE/AGT/SERPINB3/LRP1/SERPINB4/GPX1/IFI16/C4B/HGF/PRNP/SERPINB9/CRYAB/CD109/TP53/HSP90AB1/COL7A1/ECM1/CD44/LAMP3/SERPINE2/CAMK2N1/TIMP2/PROS1/GAS1/SERPINB5/BST2/TIMP3/DPEP1/ANOS1/ITIH3/SERPINA3/PI15/SERPINB2/SERPINA1/SERPING1/PI3/SERPINF1/CST4/TFPI2/MMP9/THBS1/RENBP/TIMP1/CST2/AQP1/SERPINE1/COL6A3/C3/RARRES…
GOBP_VASCULAR_ENDOTHELIAL_GROWTH_FACTOR_RECEPTOR_SIGNALING_PATHWAY	GOBP_VASCULAR_ENDOTHELIAL_GROWTH_FACTOR_RECEPTOR_SIGNALING_PATHWAY	88	-0.541805132	-2.044093195	9.17E-07	3.55E-05	2.67E-05	3837	tags=40%, list=19%, signal=32%	ELMO2/SHB/PAK2/CYBA/TMEM204/FGF18/HGS/VEGFB/SH2D2A/FOXC2/CNMD/PGF/VAV2/PIK3R1/HSP90AA1/FYN/ELMO1/MIR10A/NIBAN2/NCKAP1L/HIF1A/HHEX/CYBB/AXL/VAV1/NRP1/NRP2/CLEC14A/FOXC1/VEGFC/HSPB1/EMILIN1/NCF2/ITGA5/SULF1
GOBP_AORTA_DEVELOPMENT	GOBP_AORTA_DEVELOPMENT	51	-0.634655101	-2.152864502	1.05E-06	4.03E-05	3.03E-05	4121	tags=57%, list=21%, signal=45%	FOXH1/HEY2/CHD7/DLL4/AP2B1/ROBO2/TGFB2/PLXND1/NGFR/HEY1/ACVRL1/SNX17/SIX1/SOX4/ADAMTS9/SRF/PKD2/PROX1/ADAMTS6/NOTCH1/LRP1/ROBO1/MYLK/EFEMP2/PDGFRB/LOXL1/ENG/LOX/FKBP10
GOMF_PEPTIDASE_REGULATOR_ACTIVITY	GOMF_PEPTIDASE_REGULATOR_ACTIVITY	214	-0.418745766	-1.805518807	1.05E-06	4.03E-05	3.03E-05	2043	tags=24%, list=10%, signal=22%	CST7/CST6/PSME3/CAV1/CTSC/A2M/PTTG1/TFPI/CRIM1/ADRM1/PYCARD/BIRC5/AGT/SERPINB3/SERPINB4/C4B/PRNP/SERPINB9/CD109/COL7A1/SERPINE2/TIMP2/PROS1/SERPINB5/BST2/TIMP3/DPEP1/ANOS1/ITIH3/SERPINA3/PI15/SERPINB2/SERPINA1/SERPING1/PI3/SERPINF1/CST4/TFPI2/RENBP/TIMP1/CST2/SERPINE1/PCOLCE/FN1/COL6A3/C3/RARRES1/SPOCK1/SERPINH1/SFRP2/CST1
GOMF_ENDOPEPTIDASE_REGULATOR_ACTIVITY	GOMF_ENDOPEPTIDASE_REGULATOR_ACTIVITY	178	-0.434437865	-1.817388927	1.14E-06	4.32E-05	3.25E-05	2043	tags=25%, list=10%, signal=23%	CST7/CST6/PSME3/A2M/PTTG1/TFPI/CRIM1/ADRM1/BIRC5/AGT/SERPINB3/SERPINB4/C4B/PRNP/SERPINB9/CD109/COL7A1/SERPINE2/TIMP2/PROS1/SERPINB5/BST2/TIMP3/DPEP1/ANOS1/ITIH3/SERPINA3/SERPINB2/SERPINA1/SERPING1/PI3/SERPINF1/CST4/TFPI2/RENBP/TIMP1/CST2/SERPINE1/COL6A3/C3/RARRES1/SPOCK1/SERPINH1/SFRP2/CST1
GOBP_MORPHOGENESIS_OF_A_BRANCHING_STRUCTURE	GOBP_MORPHOGENESIS_OF_A_BRANCHING_STRUCTURE	180	-0.443445568	-1.859356661	1.20E-06	4.55E-05	3.42E-05	3432	tags=36%, list=17%, signal=30%	LRP5/DLL4/TIMELESS/PML/ABL1/FOXC2/BCL11A/FGF1/SPRY2/WNT9B/DCHS1/NRARP/GPC3/PLXND1/SOX8/FGF2/NOG/GLI2/YAP1/PLXNA1/TBX20/SOX9/LRRK2/MMP14/HOXD11/SIX1/CITED1/CLIC4/SRF/PKD2/FGF7/PROX1/AGT/SEMA3A/SLIT2/NOTCH1/MET/HGF/HOXA5/SIX2/WNT5A/LEF1/NRP1/WT1/SOCS3/HOXB13/MYC/MDK/LAMA5/RSPO3/HOXA11/TIE1/ENG/TGM2/FOXD1/HOXB7/TNC/WNT2/HOXA13/EDNRA/COL4A1/GREM1/SULF1/SFRP2
GOBP_MONONUCLEAR_CELL_MIGRATION	GOBP_MONONUCLEAR_CELL_MIGRATION	173	-0.453486081	-1.883079421	1.21E-06	4.55E-05	3.42E-05	4159	tags=45%, list=21%, signal=36%	AKT1/LYN/EXT1/ANO6/PIK3CD/CRKL/CSF1/CKLF/PLCB1/SPNS2/ITGA4/ADAM17/TRPM2/SLC8B1/NBL1/IL12A/S100A12/ADAM8/S1PR1/C10orf99/GPR183/GATA3/ALOX5/DUSP1/TNFSF18/CD99/PECAM1/DEFB124/CSF1R/CXCL16/ANXA1/CCL20/CRTAM/CX3CL1/PYCARD/CCL21/CXCR2/FPR2/SLIT2/CCL17/CD200/CCR7/CMKLR1/CH25H/CXCL11/PADI2/APOD/WNT5A/SIRPA/ECM1/MSN/C3AR1/TNFSF11/CCR1/S100A7/AIF1/MDK/SLAMF8/CXCR4/ICAM1/RARRES2/CCL2/CCL26/CCL4/CCL7/CCL22/C…
GOBP_REGULATION_OF_CHROMOSOME_SEPARATION	GOBP_REGULATION_OF_CHROMOSOME_SEPARATION	70	-0.580885786	-2.089227777	1.22E-06	4.57E-05	3.43E-05	4705	tags=49%, list=24%, signal=37%	KNTC1/TEX14/TPR/BUB3/ZWINT/RB1/PTTG3P/FBXO5/NUMA1/HECW2/DUSP1/MAD2L2/CDT1/RAD21/CENPE/TTK/ESPL1/DLGAP5/PTTG1/CENPF/CDC6/CCNB1/MAD2L1/MAD1L1/BUB1B/XRCC3/NDC80/CDC20/AURKB/TRIP13/BUB1/UBE2C/TACC3/PLK1
GOBP_POSITIVE_REGULATION_OF_MAPK_CASCADE	GOBP_POSITIVE_REGULATION_OF_MAPK_CASCADE	487	-0.344736502	-1.610317011	1.23E-06	4.57E-05	3.43E-05	2572	tags=24%, list=13%, signal=22%	RELL2/HTR2B/FGF2/THPO/PTPRC/NOD1/MAP3K6/RAMP3/RIPK2/ADRA2C/RASSF2/ACKR3/DKK1/LRRK2/ARRB2/HTR2C/TRAF2/S1PR2/NTRK2/CSF1R/C1QTNF1/HAND2/TGFB3/SEMA7A/MIF/IGFBP3/SHC1/EPHA4/F2R/CCL20/MFHAS1/FZD7/CDK1/PBK/CX3CL1/PRXL2C/PRMT1/NOTCH2/PYCARD/CCL21/DUSP6/FPR2/MUC20/AGT/SEMA4C/SEMA3A/CARD9/STK3/GPBAR1/NOTCH1/CCL17/LRP1/APELA/CAV2/CCR7/HGF/IGF1/TLR4/P2RY6/FGFR4/CD4/CSPG4/WNT5A/JCAD/ITGA1/GSDME/NRP1/ROBO1/CD4…
GOBP_POSITIVE_REGULATION_OF_ENDOTHELIAL_CELL_MIGRATION	GOBP_POSITIVE_REGULATION_OF_ENDOTHELIAL_CELL_MIGRATION	104	-0.519056626	-2.00668516	1.28E-06	4.73E-05	3.56E-05	3491	tags=40%, list=17%, signal=34%	FGF18/ADAM17/FGFR1/PLCG1/ABL1/FOXC2/FGF1/STAT5A/ADGRA2/GATA3/MIR10A/FGF2/ITGB1BP1/AKT3/ANXA1/RHOB/HIF1A/ETS1/GRN/PLK2/PROX1/RRAS/AGT/MET/GPI/ZNF580/SCARB1/WNT5A/NOS3/HMOX1/RHOJ/JCAD/NRP1/NRP2/VEGFC/TGFB1/HSPB1/SRPX2/SMOC2/SPARC/THBS1/PTGS2
GOBP_MYELOID_CELL_DIFFERENTIATION	GOBP_MYELOID_CELL_DIFFERENTIATION	373	-0.36387866	-1.660979087	1.29E-06	4.73E-05	3.56E-05	3953	tags=32%, list=20%, signal=27%	PIK3CD/CSF1/LDB1/IRF8/NFKBIA/FASN/JAK3/HMGB2/RASGRP4/MOV10/KLF1/PTPN11/NCAPG2/CD101/RARG/CSF2/LYAR/FOS/PTPN6/GPR137B/PML/PDE1B/WDR5/ZNF385A/HOXB8/GPR183/PIP4K2A/STAT3/GAB3/PIK3R1/PARP1/GATA3/MYH9/GPC3/CBFB/HCLS1/LRRK1/PRKDC/THPO/NCKAP1L/HOXA7/EPAS1/RASSF2/BATF2/IFNG/TFRC/INPP5D/EIF6/RARA/CSF1R/ZFP36/ADAR/RBFOX2/TSPAN2/MFHAS1/HMGB3/HIF1A/SRF/IL23A/PRKX/ETS1/BATF3/ITPKB/PRMT1/NOTCH2/ADGRF5/NME1/SH2…
GOMF_PROTEOGLYCAN_BINDING	GOMF_PROTEOGLYCAN_BINDING	36	-0.688216546	-2.207636245	1.41E-06	5.16E-05	3.88E-05	2480	tags=53%, list=12%, signal=46%	LPL/PTPRC/AGRN/ITGA2/SLIT2/HPSE/LRP1/CTSB/PLA2G2D/CTSL/APOE/TNC/COL5A3/COL5A1/CTSK/THBS1/COMP/GPNMB/FN1
GOMF_AROMATASE_ACTIVITY	GOMF_AROMATASE_ACTIVITY	24	0.792869232	2.246047202	1.50E-06	5.44E-05	4.09E-05	1970	tags=62%, list=10%, signal=56%	CYP2C18/CYP3A5/CYP2C9/CYP4F12/CYP2C19/CYP4F3/CYP3A43/CYP2C8/CYP3A4/CYP4F11/CYP4F2/CYP4F8/CYP2E1/CYP4B1/CYP1A1
GOBP_PEPTIDYL_TYROSINE_MODIFICATION	GOBP_PEPTIDYL_TYROSINE_MODIFICATION	352	-0.371778308	-1.692921514	1.70E-06	6.14E-05	4.62E-05	3464	tags=28%, list=17%, signal=24%	ADAM17/CSF2/FGFR1/TTL/ABL2/AFAP1L2/PTPN6/IL12A/ABL1/EFNA1/HIPK1/TXK/SAMSN1/HTR2A/ABI2/STAT3/LCK/CD3E/FYN/SH3BP5/HCLS1/LRRK1/DYRK1B/PTPRC/TNFSF18/RIPK2/PECAM1/IFNG/ARRB2/SOCS1/NTRK2/CLCF1/EPHB4/CSF1R/TTK/MIF/CAV1/SCYL1/SHC1/DDR2/CTF1/EPHA4/PPP2R1A/IL23A/MELK/FGF7/AGT/CD300A/SH2B3/MET/AXL/LILRB4/HGF/IGF1/FES/PRNP/CSF3/FGFR4/CD4/CSPG4/CRLF1/TP53/NRP1/CD44/UNC119/BST1/DOCK3/CLEC7A/EPHB1/HSF1/HCK/SOCS…
GOBP_REGULATION_OF_LEUKOCYTE_MIGRATION	GOBP_REGULATION_OF_LEUKOCYTE_MIGRATION	197	-0.426913859	-1.816294969	1.71E-06	6.15E-05	4.63E-05	2518	tags=35%, list=13%, signal=31%	P2RY12/RAC2/DUSP1/NCKAP1L/HOXA7/TNFSF18/F7/CD99/CAMK1D/DEFB124/CSF1R/PLVAP/ANXA1/MIF/ITGA2/BDKRB1/MMP14/CCL20/IL23A/CX3CL1/PYCARD/CCL21/FPR2/CD300A/ST3GAL4/SLIT2/RIN3/CD200/ZNF580/CCR7/CMKLR1/PADI2/MIR223/APOD/WNT5A/HMOX1/ECM1/MSN/C3AR1/BST1/CCR1/CD81/CD74/S100A7/AIF1/MDK/SLAMF8/ICAM1/RARRES2/CCL2/CCL4/VEGFC/CCL7/CCL8/CXCL10/CCL19/EMILIN1/IL6/C5AR1/SELE/CXCL13/THBS1/PLA2G7/SERPINE1/TREM2/THY1/GRE…
GOBP_DRUG_CATABOLIC_PROCESS	GOBP_DRUG_CATABOLIC_PROCESS	23	0.800950408	2.242050903	1.84E-06	6.60E-05	4.96E-05	2164	tags=52%, list=11%, signal=47%	CYP2C18/CYP3A5/CYP2C9/CYP2C19/CYP2S1/FMO4/CYP2C8/CYP3A4/CYP2J2/NR1I2/CYP2E1/CYP2R1
GOMF_METALLOENDOPEPTIDASE_INHIBITOR_ACTIVITY	GOMF_METALLOENDOPEPTIDASE_INHIBITOR_ACTIVITY	16	-0.829752689	-2.197916647	1.87E-06	6.63E-05	4.98E-05	552	tags=38%, list=3%, signal=36%	TIMP2/BST2/TIMP3/TIMP1/RARRES1/SPOCK1
GOBP_METAPHASE_ANAPHASE_TRANSITION_OF_CELL_CYCLE	GOBP_METAPHASE_ANAPHASE_TRANSITION_OF_CELL_CYCLE	63	-0.591923152	-2.082788044	1.87E-06	6.63E-05	4.98E-05	4705	tags=49%, list=24%, signal=38%	KNTC1/TEX14/TPR/BUB3/ZWINT/RB1/FBXO5/HECW2/DUSP1/MAD2L2/CDT1/RAD21/CENPE/TTK/ESPL1/DLGAP5/CENPF/CDC6/CCNB1/MAD2L1/MAD1L1/BUB1B/XRCC3/NDC80/CDC20/AURKB/TRIP13/BUB1/UBE2C/TACC3/PLK1
GOBP_PROTEIN_LOCALIZATION_TO_CHROMOSOME	GOBP_PROTEIN_LOCALIZATION_TO_CHROMOSOME	85	-0.543359934	-2.02715656	1.88E-06	6.63E-05	4.98E-05	4445	tags=42%, list=22%, signal=33%	SPO11/BUB3/EZH2/RB1/ATR/KNL1/CCT5/GNL3L/CCT4/RUVBL2/MCM8/CENPA/IFFO1/CCT6A/CDT1/RAD21/TPP1/TTK/ZWILCH/BRCA2/MTBP/CCT7/HASPIN/RCC2/CDK1/MSH2/CCT3/BUB1B/CCT2/CENPT/NDC80/AURKB/NABP2/ACD/CDCA5/PLK1
GOBP_POSITIVE_REGULATION_OF_WNT_SIGNALING_PATHWAY	GOBP_POSITIVE_REGULATION_OF_WNT_SIGNALING_PATHWAY	171	-0.445992916	-1.847455692	2.03E-06	7.10E-05	5.34E-05	4495	tags=37%, list=22%, signal=29%	PSMA7/PSMB9/PSMC5/PSMB5/SPIN1/WNK2/PSMC1/ATP6AP2/RSPO4/PSMD4/TMEM198/PTK7/PSMA4/PSMD14/NKD1/AXIN1/ABL1/RNF220/ADGRA2/PSMB3/NRARP/GPC3/LRRK1/PSMB4/PSMC3/PIN1/PSMD11/JUP/YAP1/DKK1/LRRK2/PSMB7/PSMC4/PSME3/CAV1/PSMD2/SOX4/NLE1/HHEX/LGR6/SKI/PSMD3/LGR5/DAB2/WNT5A/TNFAIP3/DEPDC1B/DKK2/DACT1/ILK/RUVBL1/ATP6V1C2/TLR2/RSPO3/TGFB1/SULF2/PLEKHA4/COL1A1/CCN4/CDH3/SULF1/SFRP2/SFRP4
GOBP_HEART_MORPHOGENESIS	GOBP_HEART_MORPHOGENESIS	229	-0.406061637	-1.768796326	2.08E-06	7.25E-05	5.45E-05	2786	tags=29%, list=14%, signal=25%	BBS5/GATA3/DCHS1/TGFB2/PLXND1/MSX1/HEY1/HTR2B/NOG/YAP1/PITX2/FKBP1A/TBX20/DKK1/SOX9/MICAL2/EOMES/ADAM15/EPHB4/HAND2/ACVRL1/ADAMTS1/SIX1/SOX4/HIF1A/SRF/PKD2/TGFBR1/RYR1/NOTCH2/PROX1/HEG1/SLIT2/NOTCH1/HAS2/SOX18/ACTC1/SNAI1/LEFTY1/WNT5A/NOS3/GJA5/STIL/SLIT3/TP53/NRP1/ROBO1/SOX11/ZFPM2/NRP2/ALPK2/HEYL/FOXC1/FZD2/TGFB1/TNNI3/WNT11/ENG/CCN1/TNNC1/COL5A1/WNT2/ELN/FLNA/TWIST1/SFRP2/COL11A1
GOBP_CHONDROCYTE_DIFFERENTIATION	GOBP_CHONDROCYTE_DIFFERENTIATION	96	-0.516869008	-1.981699631	2.44E-06	8.48E-05	6.37E-05	2504	tags=31%, list=13%, signal=27%	PTHLH/GLI2/SOX9/CHST11/ACVRL1/CHSY1/TGFBR1/TRPS1/LTBP3/SIX2/ANXA6/LOXL2/ECM1/NKX3-2/MDK/TGFB1/HOXA11/PKDCC/CCN2/SULF2/ADAMTS12/TGFBI/COMP/OSR2/CCN4/GREM1/SERPINH1/SULF1/SFRP2/COL11A1
GOBP_EPITHELIAL_TO_MESENCHYMAL_TRANSITION	GOBP_EPITHELIAL_TO_MESENCHYMAL_TRANSITION	144	-0.465727372	-1.891316583	2.48E-06	8.56E-05	6.43E-05	2732	tags=34%, list=14%, signal=30%	GATA3/TGFB2/MSX1/HEY1/VASN/NOG/MAD2L2/SOX9/EOMES/ADAM15/SPRED3/TGFB3/HIF1A/TGFBR1/NOLC1/LOXL3/SERPINB3/NOTCH1/HAS2/DAB2/HGF/SNAI1/WNT5A/LEF1/LOXL2/TGFB1I1/FERMT2/WWTR1/TRIM28/IL17RD/EPHA3/MDK/HEYL/FOXC1/ZNF703/TGFB1/MCRIP1/S100A4/WNT11/ENG/PDPN/IL6/WNT2/FAM83D/COL1A1/FLNA/TWIST1/GREM1/SFRP2
GOBP_CALCIUM_DEPENDENT_CELL_CELL_ADHESION_VIA_PLASMA_MEMBRANE_CELL_ADHESION_MOLECULES	GOBP_CALCIUM_DEPENDENT_CELL_CELL_ADHESION_VIA_PLASMA_MEMBRANE_CELL_ADHESION_MOLECULES	40	-0.658639491	-2.154340335	2.50E-06	8.59E-05	6.46E-05	3393	tags=57%, list=17%, signal=48%	ARVCF/CDH6/CDH16/PCDHGC3/DCHS1/PCDHB9/CDH18/PCDHB6/PCDHB3/PCDH12/CDH5/PCDHB11/PCDHB13/PCDHB14/PCDHB2/AJUBA/PCDHB5/FXYD5/PCDHB16/SELL/CDH17/CDH11/CDH13
GOBP_REGULATION_OF_LEUKOCYTE_CHEMOTAXIS	GOBP_REGULATION_OF_LEUKOCYTE_CHEMOTAXIS	113	-0.4972837	-1.957383959	2.53E-06	8.59E-05	6.46E-05	2509	tags=39%, list=13%, signal=34%	RAC2/DUSP1/NCKAP1L/TNFSF18/F7/CAMK1D/DEFB124/CSF1R/MIF/IL23A/CCL21/FPR2/SLIT2/RIN3/ZNF580/CCR7/CMKLR1/PADI2/MIR223/WNT5A/C3AR1/BST1/CCR1/CD74/S100A7/AIF1/MDK/SLAMF8/RARRES2/CCL2/CCL4/VEGFC/CCL7/CXCL10/CCL19/IL6/C5AR1/CXCL13/THBS1/PLA2G7/SERPINE1/GREM1/THBS4/CXCL8
GOBP_REGULATION_OF_BINDING	GOBP_REGULATION_OF_BINDING	344	-0.370629975	-1.675663537	2.53E-06	8.59E-05	6.46E-05	4664	tags=39%, list=23%, signal=30%	TEX14/DISC1/EIF3E/EIF3C/BTBD1/CCL23/ERCC2/AKTIP/PCSK9/EIF3D/ANXA2/PDGFB/CSNK2B/DTNBP1/AKT1/RB1/HEY2/MEN1/MYOD1/NFKBIA/HMGB2/MEPCE/CRMP1/CFHR5/ATP2A2/GNL3L/DDRGK1/ITGA4/DZIP1/PYGO2/CLIC2/RUVBL2/MSX2/RAMP1/CARD18/EIF4A3/ABL1/CALM1/STMN1/KDM1A/GPSM1/FLOT1/DDX11/PARP1/IFIT1/CDON/ACTB/GATA3/CARM1/PLXND1/CDK5/MSX1/SLN/HEY1/NUCKS1/NIBAN2/PIN1/NOG/RAN/RIPK2/MAD2L2/FKBP1A/DKK1/ITGB1BP1/LRRK2/CDT1/IFNG/ARR…
GOBP_BLOOD_VESSEL_ENDOTHELIAL_CELL_MIGRATION	GOBP_BLOOD_VESSEL_ENDOTHELIAL_CELL_MIGRATION	114	-0.4917344	-1.942602859	2.59E-06	8.76E-05	6.59E-05	3491	tags=46%, list=17%, signal=38%	FGF18/SH3BP1/ADAM17/FGFR1/PLCG1/DLL4/ABL1/EFNA1/FOXC2/PRCP/STAT5A/MYH9/PIK3R3/MIR10A/FGF2/JUP/ITGB1BP1/AKT3/EPHB4/ANXA1/ACVRL1/ATP2B4/VASH1/HIF1A/SRF/ETS1/PLK2/CDH5/SLIT2/NOTCH1/NR4A1/SOX18/GPX1/SCARB1/NOS3/HMOX1/RHOJ/JCAD/NRP1/ROBO1/CLEC14A/EGR3/VEGFC/TGFB1/HSPB1/SRPX2/ANGPT2/MEOX2/APOE/THBS1/PTGS2/GREM1
GOBP_MONOCYTE_CHEMOTAXIS	GOBP_MONOCYTE_CHEMOTAXIS	58	-0.604798077	-2.101291657	2.67E-06	8.91E-05	6.70E-05	2486	tags=48%, list=12%, signal=42%	DUSP1/TNFSF18/DEFB124/ANXA1/CCL20/CX3CL1/CCL21/FPR2/SLIT2/CCL17/TNFSF11/CCR1/S100A7/AIF1/SLAMF8/CCL2/CCL26/CCL4/CCL7/CCL22/CCL8/CXCL10/CCL19/CCL18/IL6/PLA2G7/SERPINE1/GREM1
GOBP_MITOTIC_CELL_CYCLE_CHECKPOINT	GOBP_MITOTIC_CELL_CYCLE_CHECKPOINT	154	-0.463776584	-1.899139622	2.67E-06	8.91E-05	6.70E-05	4819	tags=44%, list=24%, signal=33%	HUS1B/GML/KNTC1/TEX14/MDC1/CNOT9/CNOT3/TPR/PLK3/BUB3/TFDP1/WEE1/GTSE1/ZWINT/TAOK1/NAE1/BRCA1/PML/ZNF385A/PLAGL1/PLK5/CDC25C/CARM1/PRKDC/PCNA/DUSP1/TIPIN/NBN/PPP1R10/MAD2L2/FBXO31/CDT1/CDK2/TFDP2/CHEK2/DCLRE1B/TTK/ZWILCH/TICRR/SOX4/CHEK1/E2F1/NABP1/CDK1/CENPF/CDC6/CCNB1/MAD2L1/PLK2/PRMT1/MAD1L1/MSH2/BUB1B/XRCC3/BCL2L1/AURKA/BRSK1/NDC80/CDC20/AURKB/TP53/NABP2/TRIP13/BUB1/ORC1/MAP3K20/PLK1
GOCC_VESICLE_LUMEN	GOCC_VESICLE_LUMEN	316	-0.373873626	-1.67290988	2.68E-06	8.91E-05	6.70E-05	2426	tags=27%, list=12%, signal=24%	BIN2/PSMD11/JUP/CYB5R3/GNS/GYG1/PSMB7/CREG1/PA2G4/TGFB3/VCL/MIF/CNN2/SRGN/CTSC/PGM2/PSMD2/A2M/RNASE2/PTGES2/CFP/GRN/PYCARD/ARHGAP45/ACTN4/VWF/RETN/SERPINB3/SPTAN1/GLA/PSMD3/HPSE/GGH/CCT2/GPI/TUBB/CTSW/PYGL/HGF/IGF1/PADI2/VAT1/CTSA/CTSD/OSCAR/TRAPPC1/GM2A/GRP/PYGB/HSP90AB1/ECM1/CRISP3/HSPA6/PKM/PENK/TIMP2/S100A7/HK3/S100A11/PROS1/FGR/RARRES2/TIMP3/VEGFC/TGFB1/ACTN1/ITIH3/MNDA/SERPINA3/S100A8/PPBP/…
GOCC_MITOTIC_SPINDLE	GOCC_MITOTIC_SPINDLE	155	-0.452958808	-1.859882691	2.74E-06	9.06E-05	6.82E-05	3958	tags=39%, list=20%, signal=31%	RPS3/TRAT1/ATAT1/CAPG/KIFC2/KIF2B/HAUS6/KIF20B/EML1/STAG2/NUMA1/EML3/GPSM2/CDC7/NGRN/MAK/NUP62/KIF22/HECW2/TADA3/SKA3/RACGAP1/SKA1/TFDP2/CENPE/RAE1/KIF18B/ESPL1/MISP/RANGAP1/KIF18A/SPAG5/RCC2/CDK1/CDC6/PKD2/MAD2L1/MAPRE1/KAT2A/MAD1L1/CXCR2/AAAS/ASPM/NUSAP1/AURKA/NEIL2/AURKB/PRC1/CKAP2L/KIF23/HSF1/ECT2/CEP170/KIFC1/TACC3/TPX2/PYCR3/PLK1/FAM83D/GEM
GOBP_REGULATION_OF_LYMPHOCYTE_DIFFERENTIATION	GOBP_REGULATION_OF_LYMPHOCYTE_DIFFERENTIATION	171	-0.441275474	-1.827914427	2.94E-06	9.69E-05	7.29E-05	4058	tags=42%, list=20%, signal=33%	SLC46A2/SOCS5/FGL2/XRCC6/CR1/BTK/GLI3/JAK3/RHOH/FANCA/NFKBID/HLA-G/ZNF683/PTPN6/IL12RB1/SOX13/ABL1/ADAM8/HLA-DOA/ZFP36L2/CD28/SOX12/GATA3/NRARP/CBFB/PRKDC/NCKAP1L/PTPRC/CLPTM1/TNFSF18/RIPK2/GLI2/DTX1/IFNG/MALT1/INPP5D/SOCS1/RARA/ANXA1/CTLA4/MMP14/SOX4/HMGB3/CRTAM/IL23A/MYB/KAT2A/ITPKB/LOXL3/HLA-DRA/CD83/HLX/IL2RA/IL7R/AXL/LILRB4/CYP26B1/DUSP10/LEF1/LILRB2/NLRP3/EGR3/CD74/BCL6/CD86/MDK/SLAMF8/TNFS…
GOCC_COMPLEX_OF_COLLAGEN_TRIMERS	GOCC_COMPLEX_OF_COLLAGEN_TRIMERS	20	-0.787079405	-2.17569003	2.96E-06	9.70E-05	7.30E-05	846	tags=65%, list=4%, signal=62%	COL7A1/LUM/COL16A1/COL3A1/COL5A3/COL5A1/COL4A2/COL1A1/COL4A1/COL5A2/COL1A2/COL8A1/COL11A1
GOMF_ARACHIDONIC_ACID_MONOOXYGENASE_ACTIVITY	GOMF_ARACHIDONIC_ACID_MONOOXYGENASE_ACTIVITY	19	0.822858254	2.2106628	3.25E-06	0.000106073	7.98E-05	1970	tags=63%, list=10%, signal=57%	CYP2C18/CYP2C9/CYP4F12/CYP2C19/CYP4F3/CYP2S1/CYP2C8/CYP4F11/CYP4F2/CYP2J2/CYP2E1/CYP1A1
GOBP_RESPONSE_TO_RADIATION	GOBP_RESPONSE_TO_RADIATION	433	-0.344269058	-1.603378076	3.31E-06	0.000107638	8.09E-05	4496	tags=30%, list=22%, signal=24%	TIGAR/ERCC2/RRM1/STAR/TH/ACTR5/PLK3/GUCA1A/CRTC1/BRAT1/USP1/XRRA1/RAD51/NEDD4/GNB1/AKT1/PCLAF/NMT1/EXT1/ATR/MEN1/CBL/HRAS/AKT2/BRCA1/XRCC6/C9orf116/DNMT3B/MTA1/FNTA/TP53BP1/CEP250/BEST1/FBXL6/LRP5/FOS/RUVBL2/DDB2/MFAP4/GTF2H2/IL12A/PML/PDE1B/BACE1/CALM1/MSH6/RAD18/KDM1A/RIC8A/PIK3R1/KRT14/PARP1/TULP1/RRH/RAD54B/GATA3/CDK5/NUCKS1/PRKDC/PCNA/DUSP1/TIPIN/FIGNL1/PTPRC/RAD51AP1/YAP1/GNGT2/POLD1/AEN/FE…
GOBP_RESPONSE_TO_TRANSFORMING_GROWTH_FACTOR_BETA	GOBP_RESPONSE_TO_TRANSFORMING_GROWTH_FACTOR_BETA	240	-0.405671489	-1.782619872	3.37E-06	0.00010895	8.19E-05	4171	tags=36%, list=21%, signal=29%	BCL9L/PARD6A/PDCD5/GDF10/FOXH1/ADAMTSL2/MEN1/CBL/CRKL/DKK3/LTBP1/SPRY1/LTBP4/FNTA/ITGA3/ADAM17/GDF5/FOS/PML/SPRY2/ZFP36L2/ZFHX3/PARP1/FAM89B/WNT10A/FYN/TGFB2/NREP/PIN1/VASN/SOX9/ARRB2/CHST11/SPRED3/TGFB3/ACVRL1/CAV1/CITED1/TGFBR1/LATS2/PEG10/TWSG1/CDH5/HTRA3/SKI/LTBP3/CAV2/ITGB8/DAB2/LEFTY1/WNT5A/NRROS/CD109/TP53/HSP90AB1/ONECUT2/SOX11/TGFB1I1/FERMT2/LTBP2/HTRA4/PENK/IL17RD/FNDC4/GDF15/ZNF703/TGF…
GOBP_POST_TRANSLATIONAL_PROTEIN_MODIFICATION	GOBP_POST_TRANSLATIONAL_PROTEIN_MODIFICATION	352	-0.366291305	-1.667936016	3.53E-06	0.000113692	8.55E-05	4561	tags=31%, list=23%, signal=25%	RAB11B/BTBD1/CHRDL1/PSMA7/PSMB9/COPS6/SERPINA10/PSMC5/PCSK9/FBXL18/PSMB5/UBE2M/KLHL41/PSMC1/FBXO17/NAE1/PSMD4/MEN1/SOCS5/SPP2/CSF1/LTBP1/IRGM/SDC2/PSMA4/PSMD14/FBXL7/TTL/DCAF13/DDB2/KLHL5/UBXN7/WDR5/ASB12/SPARCL1/ASB4/CUL7/DDA1/ASB16/PSMB3/GPC3/GPS1/PSMB4/PSMC3/ITIH2/PSMD11/EPAS1/FBXO31/PSMB7/PSMC4/IGFBP1/DCUN1D3/SHISA5/IGFBP3/LAMB2/PSME3/CCDC8/RCN1/PSMD2/ASB2/APOA2/HIF1A/CCNF/DSCC1/PRKCSH/VWA1/N…
GOBP_EMBRYONIC_SKELETAL_SYSTEM_MORPHOGENESIS	GOBP_EMBRYONIC_SKELETAL_SYSTEM_MORPHOGENESIS	88	-0.523009489	-1.973182008	3.56E-06	0.000114079	8.58E-05	3938	tags=48%, list=20%, signal=39%	MED12/SIX4/GLI3/MTHFD1/TULP3/ALX1/HOXB5/OSR1/EIF4A3/FOXC2/WNT9B/HOXB8/MMP16/HOXD4/NOG/HOXA7/CHST11/HOXA3/HOXB4/HOXA1/TGFB3/SATB2/MMP14/SIX1/TGFBR1/HOXB2/HOXA5/SIX2/MDFI/HOXA4/SOX11/HOXB3/HOXB9/HOXB6/TFAP2A/HOXA11/HOXB7/HOXC9/PRRX1/TWIST1/OSR2/COL11A1
GOBP_REGIONALIZATION	GOBP_REGIONALIZATION	313	-0.374390314	-1.675948016	3.58E-06	0.00011409	8.58E-05	3452	tags=31%, list=17%, signal=26%	NKD1/HOXD8/LRP5/PBX3/DLL4/ROBO2/HOXB5/NBL1/OSR1/FOXC2/FGF1/HIPK1/ARL13B/HOXB8/SOX17/HOXD4/DMRT2/ITGAM/ARC/CDON/NRARP/GPC3/MSX1/HEY1/PRKDC/NOG/HOXA7/GLI2/PITX2/TBX20/DKK1/GDF11/GLI1/NEUROG1/HES7/HOXA3/HOXB4/FKBP8/TDRD5/BHLHE41/ACVRL1/HOXD11/SIX1/MEOX1/BARX1/CHSY1/NLE1/SRF/TGFBR1/HHEX/KAT2A/HOXB2/NOTCH2/SKI/SEMA3A/NOTCH1/POFUT1/CDX2/PCSK5/HOXA5/SNAI1/AURKA/CYP26B1/GPR161/SIX2/WNT5A/MDFI/TP53/LEF1/H…
GOBP_REGULATION_OF_PROTEIN_SERINE_THREONINE_KINASE_ACTIVITY	GOBP_REGULATION_OF_PROTEIN_SERINE_THREONINE_KINASE_ACTIVITY	461	-0.335001803	-1.560424087	3.61E-06	0.000114556	8.62E-05	4497	tags=35%, list=22%, signal=28%	DNAJA1/ERBB2/IQGAP3/CDKN2C/TRIB1/MAP4K2/PPIA/IRAK2/PDGFB/DVL3/DTNBP1/AKT1/LYN/EZH2/RB1/SPAG9/PKN1/CCND3/TAOK1/IGFBP6/MEN1/HRAS/RPS3/CRKL/IPO7/SNCA/SPRY1/CCNYL2/IRGM/PTPN11/INKA2/CCNE2/CD40LG/DBF4B/FGF18/HGS/ADAM17/FGFR1/LRP5/PTPN6/TCL1A/DBF4/GPS2/PIK3R5/NPFFR2/CDKN2A/S100A12/ABL1/ADAM8/FGF1/SPRY2/CALM1/NUP62/IRAK1/SPRY4/PKIA/CDC37/HTR2A/INKA1/PRKAR1B/ACTB/CDC25C/RGS2/CCNA2/PSRC1/PKMYT1/GPS1/HTR2B…
GOBP_NEGATIVE_REGULATION_OF_CYTOKINE_PRODUCTION	GOBP_NEGATIVE_REGULATION_OF_CYTOKINE_PRODUCTION	268	-0.389037635	-1.720432843	3.66E-06	0.000115427	8.68E-05	2498	tags=27%, list=12%, signal=24%	CD34/PIN1/VSIG4/NCKAP1L/PTPRC/HOMER3/FKBP1A/IFNG/ADCY7/INPP5D/ARRB2/RARA/LAPTM4B/TGFB3/IRF3/ZFP36/ANXA1/SRGN/IL20RB/CD84/BCL3/APOA2/TLR8/IL23A/TIGIT/CX3CL1/TWSG1/PYCARD/PDCD1LG2/NAV3/ABCD1/CD83/SYT11/GBP1/INHBB/AXL/LILRB4/CD200/CCR7/HGF/CMKLR1/IGF1/PRNP/TLR4/LILRB1/APOD/ISG15/HMOX1/SIRPA/HSP90AB1/LEF1/NLRP3/TNFAIP3/HAVCR2/CLEC4A/BCL6/BST2/TYROBP/TGFB1/WNT11/LAPTM5/TNFSF4/IDO1/LRRC32/IL6/THBS1/GPN…
GOCC_PLASMA_MEMBRANE_RAFT	GOCC_PLASMA_MEMBRANE_RAFT	110	-0.496395663	-1.9497436	3.87E-06	0.000121501	9.14E-05	2977	tags=36%, list=15%, signal=31%	HTR2A/FLOT1/ITGAM/P2RY12/SELPLG/CAVIN4/LRRK2/SLC6A3/PLVAP/CAV1/LCP2/F2R/ATP2B4/KIF18A/TFPI/LIPE/PTGIS/KCNMA1/CAV2/HAS2/SCARB1/MYOF/MS4A4A/NOS3/HMOX1/KCNA5/CORO1C/HCK/GASK1A/ATP1B3/CHRNA3/CAVIN3/ITGB2/KCND2/CAVIN1/EHD2/LRP8/SELE/CDH13/TREM2
GOBP_REGULATION_OF_LEUKOCYTE_DIFFERENTIATION	GOBP_REGULATION_OF_LEUKOCYTE_DIFFERENTIATION	268	-0.388284652	-1.717102941	4.05E-06	0.00012659	9.52E-05	4142	tags=39%, list=21%, signal=31%	LYN/KLF10/RB1/SLC46A2/HLA-B/SOCS5/FGL2/XRCC6/CSF1/CR1/BTK/GLI3/JAK3/RHOH/FANCA/NFKBID/CD101/HLA-G/ZNF683/FOS/PTPN6/GPR137B/IL12RB1/SOX13/ABL1/ADAM8/HLA-DOA/ZFP36L2/CD28/PIK3R1/SOX12/GATA3/NRARP/CBFB/HCLS1/PRKDC/NCKAP1L/PTPRC/CLPTM1/HOXA7/TNFSF18/RIPK2/GLI2/RASSF2/DTX1/IFNG/MALT1/INPP5D/SOCS1/RARA/ANXA1/CTLA4/MMP14/SOX4/HMGB3/CRTAM/IL23A/MYB/KAT2A/ITPKB/LOXL3/NOTCH2/HLA-DRA/CD83/NME1/HLX/IL2RA/IL7…
GOCC_NUCLEAR_PERIPHERY	GOCC_NUCLEAR_PERIPHERY	124	-0.482563759	-1.923519378	4.08E-06	0.000127048	9.55E-05	4940	tags=42%, list=25%, signal=32%	CFL1/NUP98/LMNB1/PRR14/SRPK1/NUFIP1/LGALS13/TPR/NCOR2/MEN1/CASK/PSPC1/PHB2/PHACTR3/SATB1/RUVBL2/STAG2/ATN1/MORC2/NUMA1/PML/XPOT/EBNA1BP2/NUP107/IFFO1/ALOX5/PCNA/SUV39H1/RAD21/EIF6/NONO/UHRF1/CFL2/SATB2/RUNX1T1/VIM/LMNA/CLIC4/CENPF/MYB/MATR3/NSMF/CENPW/KIF4A/TP53/CAD/TGFB1I1/RUVBL1/ENC1/ZNF703/CEBPB/SPARC
GOBP_POSITIVE_REGULATION_OF_LYMPHOCYTE_DIFFERENTIATION	GOBP_POSITIVE_REGULATION_OF_LYMPHOCYTE_DIFFERENTIATION	98	-0.50051644	-1.927781485	4.14E-06	0.000127757	9.61E-05	3988	tags=50%, list=20%, signal=40%	SOCS5/XRCC6/CR1/BTK/GLI3/RHOH/NFKBID/HLA-G/IL12RB1/SOX13/ADAM8/SOX12/GATA3/CBFB/PRKDC/NCKAP1L/PTPRC/RIPK2/GLI2/IFNG/MALT1/INPP5D/SOCS1/RARA/ANXA1/MMP14/SOX4/IL23A/MYB/ITPKB/HLA-DRA/CD83/HLX/IL2RA/IL7R/AXL/LILRB4/DUSP10/LEF1/LILRB2/NLRP3/EGR3/CD74/BCL6/CD86/MDK/TNFSF9/TNFSF4/CCL19
GOBP_TRANSMEMBRANE_RECEPTOR_PROTEIN_SERINE_THREONINE_KINASE_SIGNALING_PATHWAY	GOBP_TRANSMEMBRANE_RECEPTOR_PROTEIN_SERINE_THREONINE_KINASE_SIGNALING_PATHWAY	331	-0.366387651	-1.647899263	4.14E-06	0.000127757	9.61E-05	2580	tags=25%, list=13%, signal=22%	MSX1/NREP/PIN1/VASN/NOG/BTBD11/RBPMS/PELO/FKBP1A/TBX20/DKK1/GDF11/ARRB2/CHST11/SPRED3/FKBP8/TGFB3/TTK/ACVRL1/CAV1/EGR1/TGIF2/CRIM1/CITED1/VIM/ZC3H3/TGFBR1/LATS2/PEG10/NOTCH2/TWSG1/CDH5/HTRA3/SKI/NOTCH1/INHBB/LTBP3/CAV2/ITGB8/DAB2/BMP8A/LEFTY1/WNT5A/NRROS/CD109/TP53/HSP90AB1/LEF1/ONECUT2/SOX11/TGFB1I1/FERMT2/LTBP2/HTRA4/WWTR1/IL17RD/GDF15/ZNF423/ZNF703/TGFB1/FSTL1/ENG/LOX/EMILIN1/FOXD1/HTRA1/ZYX/L…
GOMF_ALDO_KETO_REDUCTASE_NADP_ACTIVITY	GOMF_ALDO_KETO_REDUCTASE_NADP_ACTIVITY	25	0.761560679	2.195474803	4.27E-06	0.000131008	9.85E-05	717	tags=32%, list=4%, signal=31%	AKR1B10/ALDH3A1/RDH12/AKR1C2/AKR1C1/AKR7A3/AKR1C3/AKR1C4
GOBP_RESPONSE_TO_TUMOR_NECROSIS_FACTOR	GOBP_RESPONSE_TO_TUMOR_NECROSIS_FACTOR	287	-0.382929689	-1.706104207	4.38E-06	0.000133876	0.000100679	3613	tags=38%, list=18%, signal=32%	ZFP36L1/PSMA1/PRPF8/TNFSF15/CCL23/PSMA7/PSMB9/COMMD7/PSMC5/ASAH1/PSMB5/LTBR/PSMC1/AKT1/PSMD4/MYOD1/BRCA1/RPS3/NFKBIA/TNFRSF1B/BAG4/CD40LG/RBCK1/PSMA4/PSMD14/TRAIP/KRT18/ADAM17/TCL1A/GPS2/HIPK1/GBP2/CARD14/MYOG/ZFP36L2/SHARPIN/AKAP12/GATA3/TRAF1/PSMB3/ACOD1/PSMB4/PSMC3/TNFSF18/PSMD11/CLIP3/TNFSF8/LTB/PSMB7/PSMC4/TRAF2/CXCL16/ZFP36/PLVAP/PSME3/CD70/PSMD2/DHX9/CCL20/TNFRSF9/TNFRSF4/CX3CL1/KAT2A/PYCA…
GOCC_FIBRILLAR_COLLAGEN_TRIMER	GOCC_FIBRILLAR_COLLAGEN_TRIMER	12	-0.869468531	-2.147467667	4.71E-06	0.000143257	0.000107735	580	tags=75%, list=3%, signal=73%	LUM/COL16A1/COL3A1/COL5A3/COL5A1/COL1A1/COL5A2/COL1A2/COL11A1
GOBP_EYELID_DEVELOPMENT_IN_CAMERA_TYPE_EYE	GOBP_EYELID_DEVELOPMENT_IN_CAMERA_TYPE_EYE	11	-0.881480097	-2.149015188	4.89E-06	0.000147965	0.000111275	1849	tags=64%, list=9%, signal=58%	GRHL3/SRF/SOX11/TFAP2A/TWIST1/OSR2/INHBA
GOBP_NEGATIVE_REGULATION_OF_METAPHASE_ANAPHASE_TRANSITION_OF_CELL_CYCLE	GOBP_NEGATIVE_REGULATION_OF_METAPHASE_ANAPHASE_TRANSITION_OF_CELL_CYCLE	41	-0.637757262	-2.092172553	5.00E-06	0.000150751	0.000113371	4705	tags=56%, list=24%, signal=43%	KNTC1/TEX14/TPR/BUB3/ZWINT/FBXO5/DUSP1/MAD2L2/CDT1/RAD21/TTK/CENPF/CCNB1/MAD2L1/MAD1L1/BUB1B/XRCC3/NDC80/CDC20/AURKB/TRIP13/BUB1/PLK1
GOMF_GROWTH_FACTOR_BINDING	GOMF_GROWTH_FACTOR_BINDING	135	-0.467371441	-1.881654984	5.04E-06	0.000151377	0.000113841	2081	tags=33%, list=10%, signal=30%	IGFBP1/NTRK2/TGFB3/IGFBP3/ACVRL1/SHC1/PXDN/A2M/CRIM1/RHBDF2/TGFBR1/TWSG1/HTRA3/LTBP3/IL2RA/FGFR4/NRROS/CD109/NRP1/NRP2/LTBP2/HTRA4/GPC1/CCN6/IL2RG/OSMR/PDGFRB/SRPX2/ESM1/ENG/COL6A1/IGFBP7/HTRA1/CCN2/LRRC32/COL3A1/CCN1/COL5A1/COL1A1/CXCL13/THBS1/COL4A1/IGFBP4/COL1A2/CCN4
GOBP_NIK_NF_KAPPAB_SIGNALING	GOBP_NIK_NF_KAPPAB_SIGNALING	167	-0.440907099	-1.826959442	5.20E-06	0.000155355	0.000116833	5263	tags=43%, list=26%, signal=32%	TNF/PSMB1/IFI35/LITAF/EDN1/PSMD8/HMGB1/LIMS1/PSMA1/NOD2/TNFSF15/PSMA7/PSMB9/TNFRSF10A/PSMC5/PSMB5/PSMC1/HDAC7/AKT1/NFAT5/PSMD4/TRIM44/AKIP1/RPS3/NFKBIA/RBCK1/PSMA4/PSMD14/PHB2/PHB/NMI/ADGRG3/CARD14/IRAK1/NFKB2/PSMB3/PSMB4/PSMC3/NOD1/PSMD11/RASSF2/MALT1/RTKN2/PSMB7/PSMC4/TRAF2/PSME3/BCL3/PSMD2/C1QTNF4/IL23A/PTP4A3/ACTN4/PSMD3/CPNE1/PPP4C/TLR4/MIR223/TRIP6/NLRP3/HAVCR2/TNFRSF10B/ILK/CD86/TLR2/LAPTM…
GOBP_ACTIVATION_OF_IMMUNE_RESPONSE	GOBP_ACTIVATION_OF_IMMUNE_RESPONSE	443	-0.343044328	-1.599294397	5.40E-06	0.000160552	0.000120741	4772	tags=37%, list=24%, signal=29%	DUSP3/HLA-DRB4/TRBC1/ARPC5/PSMA1/PVRIG/CD46/NOD2/KRT1/MS4A1/PSMA7/PSMB9/MUC2/PSMC5/C1QBP/PSMB5/CLEC10A/TRAC/PRKCB/FCN1/PSMC1/LYN/CRP/BAG6/IGHG1/PSMD4/HRAS/RPS3/XRCC6/PIK3CD/CRKL/CR1/TRAT1/SKAP1/BTK/MUCL1/ELMO2/PSPC1/PAK2/CFHR5/RBCK1/NFKBID/PSMA4/PSMD14/CACNB3/F2/PLD2/PHB/PLCG1/PTPN6/MFAP4/GPS2/ABL1/STOML2/NECTIN2/MUC19/TXK/LIMK1/CD28/CGAS/VAV2/LAT2/PIK3R1/UBASH3A/HSP90AA1/LCK/ACTB/CD3E/HLA-DQB1/H…
GOBP_CELLULAR_RESPONSE_TO_UV_A	GOBP_CELLULAR_RESPONSE_TO_UV_A	10	-0.882938483	-2.089706535	5.54E-06	0.00016415	0.000123447	880	tags=50%, list=4%, signal=48%	MMP1/MMP2/MMP9/TIMP1/MMP3
GOBP_POSITIVE_REGULATION_OF_LEUKOCYTE_CHEMOTAXIS	GOBP_POSITIVE_REGULATION_OF_LEUKOCYTE_CHEMOTAXIS	87	-0.519655985	-1.951749011	5.76E-06	0.000168679	0.000126853	2644	tags=40%, list=13%, signal=35%	GPSM3/RAC2/NCKAP1L/TNFSF18/F7/CAMK1D/DEFB124/CSF1R/IL23A/CCL21/FPR2/ZNF580/CCR7/CMKLR1/WNT5A/C3AR1/CCR1/CD74/S100A7/AIF1/MDK/RARRES2/CCL4/VEGFC/CCL7/CXCL10/CCL19/IL6/C5AR1/CXCL13/THBS1/PLA2G7/SERPINE1/THBS4/CXCL8
GOMF_PROTEASE_BINDING	GOMF_PROTEASE_BINDING	128	-0.473813871	-1.897498668	5.80E-06	0.000168679	0.000126853	2402	tags=29%, list=12%, signal=26%	RIPK2/ANXA2P2/SLC6A3/MALT1/BDKRB2/NTRK2/TWNK/RAD23A/CD70/BRCA2/A2M/ADRM1/PYCARD/VWF/ADAMTSL4/SERPINB3/LRP1/SERPINB4/PRNP/SERPINB9/TP53/ECM1/TNFAIP3/TIMP2/TIMP3/ANXA9/SERPINA1/COL3A1/SELL/COL1A1/COMP/TIMP1/SERPINE1/COL1A2/FN1/MAGEA3/FAP
GOCC_SPINDLE_POLE	GOCC_SPINDLE_POLE	159	-0.441041537	-1.806387214	5.75E-06	0.000168679	0.000126853	3376	tags=32%, list=17%, signal=27%	KIF20B/EML1/STAG2/NUMA1/GPSM2/CALM1/ANKRD53/POC1A/NUP62/WDR62/DYNC1I1/DDX11/PLK5/PSRC1/AURKC/NDE1/MTCL1/CKAP5/RAD21/RAE1/KIF2A/MISP/DLGAP5/SPAG5/CENPF/CDC6/CCNB1/AUNIP/LATS2/MAD2L1/TMEM201/PLK2/MAD1L1/AAAS/CEP19/ASPM/FAM110A/AURKA/CDC20/AURKB/PRC1/CKAP2L/UNC119/HSF1/KLHL21/NEK2/CDC25B/TACC3/TPX2/PLK1/FAM83D
GOBP_DNA_RECOMBINATION	GOBP_DNA_RECOMBINATION	269	-0.385378417	-1.710476578	5.78E-06	0.000168679	0.000126853	6052	tags=45%, list=30%, signal=32%	SLC15A4/UNG/WRAP53/PALB2/WAS/MRE11/PRDM9/RNF212/ACTL6A/BATF/MORF4L1/RIF1/SFR1/POLM/ZRANB3/POLB/PSMC3IP/RNF8/FANCD2/IL10/HSF2BP/MCM6/HMGB1/ACTR2/RPA1/GINS2/PAGR1/HUS1B/UBQLN4/SUPT6H/ALYREF/ERCC2/SPO11/ACTR5/TSN/CCNB1IP1/RAD51/RPA3/APEX1/BRCA1/XRCC6/FANCB/HMGB2/NSMCE1/PARPBP/TCF3/CD40LG/TP53BP1/PSMD14/ZCWPW1/RUVBL2/TIMELESS/MCM8/MSH4/CDC7/PGBD5/MSH6/TFPT/CD28/KDM1A/CGAS/PARP1/FUS/RAD51D/LIG3/RAD54B…
GOBP_COAGULATION	GOBP_COAGULATION	319	-0.369900187	-1.653682354	5.98E-06	0.000173207	0.000130258	3714	tags=31%, list=19%, signal=26%	PF4V1/PTPN11/SCUBE1/PLA2G4A/CD40LG/F8/F2/DGKG/PTPN6/ADAMTS18/PIK3R5/PRCP/TXK/EHD3/KDM1A/VAV2/PIK3R1/MAFF/PRKAR1B/LCK/SERPINF2/ACTB/STXBP1/FBLN1/VKORC1/DGKA/FYN/GATA3/MYH9/DOCK9/PRKCH/P2RX5/ANXA5/GNA15/P2RY12/CD34/F7/ADRA2C/TRPC6/TREML1/GNA14/ARRB2/C1QTNF1/DGKH/DGKI/VCL/CAV1/LCP2/ITGA2/F2R/SEMG1/A2M/TFPI/PROCR/SRF/TLN1/VWF/ST3GAL4/SH2B3/HPSE/DOCK11/AXL/CSRP1/DGKZ/TLR4/ENTPD1/NOS3/CD9/P2RX7/PLEK/VA…
GOBP_DIGESTIVE_SYSTEM_PROCESS	GOBP_DIGESTIVE_SYSTEM_PROCESS	96	0.541394235	2.033697299	6.18E-06	0.00017837	0.000134141	2631	tags=36%, list=13%, signal=32%	VSIG1/TFF2/TFF1/MUC6/PBLD/NEUROD1/AKR1C1/CCKBR/GHRL/SLC26A7/AQP5/PNLIP/CD36/APOA4/PLS1/LIMA1/KCNQ1/SLC2A2/APOA1/ACO1/HIP1R/SLC22A5/FABP2/FABP1/TJP2/MOGAT2/CHRM1/SGK1/KCNN4/ADRA2A/PTGER3/UGCG/GCNT3/LPCAT3/EZR
GOBP_CELL_JUNCTION_DISASSEMBLY	GOBP_CELL_JUNCTION_DISASSEMBLY	20	-0.775205837	-2.142868431	6.40E-06	0.000182987	0.000137613	2894	tags=70%, list=14%, signal=60%	ITGAM/PIK3R1/CDK5/DKK1/MAP4K4/TGFB3/EPHA4/TGFBR1/CX3CL1/C1QB/C1QA/C1QC/TREM2/C3
GOBP_NEGATIVE_REGULATION_OF_CELL_SUBSTRATE_ADHESION	GOBP_NEGATIVE_REGULATION_OF_CELL_SUBSTRATE_ADHESION	59	-0.588260675	-2.054408417	6.39E-06	0.000182987	0.000137613	3247	tags=49%, list=16%, signal=41%	CDKN2A/SPRY4/PIK3R1/CORO2B/FBLN1/HOXA7/ITGB1BP1/ADAM15/MAP4K4/ACVRL1/MMP14/RCC2/FZD7/CX3CL1/ACTN4/GBP1/NOTCH1/LRP1/APOD/CORO1C/MELTF/BCL6/ANGPT2/LGALS1/COL1A1/THBS1/MMP12/SERPINE1/SPOCK1
GOBP_BIOMINERALIZATION	GOBP_BIOMINERALIZATION	150	-0.451214794	-1.836730121	6.55E-06	0.000186402	0.000140181	2653	tags=31%, list=13%, signal=27%	GPC3/HEY1/ALOX5/ANKH/FAM83H/PTHLH/SLC24A3/ITGB1BP1/SOX9/TGFB3/IBSP/SRGN/DDR2/SLC8A1/HIF1A/NOTCH1/LTBP3/IGF1/ISG15/CYP27B1/NOS3/P2RX7/ECM1/SLC20A1/CCR1/TMEM119/SBNO2/FGR/TFAP2A/OMD/TGFB1/WNT11/PKDCC/LOX/WDR72/CEBPB/CCN1/SNX10/COL1A1/MGP/COMP/TWIST1/COL1A2/OSR2/GREM1/ASPN/SPP1
GOBP_REGULATION_OF_CELL_DEVELOPMENT	GOBP_REGULATION_OF_CELL_DEVELOPMENT	467	-0.336665209	-1.568598179	6.63E-06	0.000188121	0.000141474	2651	tags=26%, list=13%, signal=23%	MYOG/LIMK1/SPRY4/CSPG5/KDM1A/CUL7/ZNF335/ADGRA2/RTN4R/FBLN1/PLXND1/CDK5/SOX8/PRKCH/NGFR/HEY1/PRKDC/NIBAN2/PTHLH/NOG/PRMT5/YAP1/PLXNA1/ITGB1BP1/ISLR2/FBXO31/LRRK2/IFNG/TRPC6/SEMA6B/HES7/NAP1L1/ZNF365/LIMS2/S1PR2/NTRK2/CLCF1/GDI1/SEMA4B/SEMA7A/VCL/BHLHE41/PRPF19/DBN1/EPHA4/PAEP/E2F1/HIF1A/RCC2/SRF/FRZB/MYADM/SEMA5B/TRPV2/CX3CL1/GRN/MYB/NOTCH2/ACTN4/CDH5/SKI/SEMA4C/SEMA3A/GBP1/SLIT2/NOTCH1/S1PR3/LRP…
GOBP_EMBRYONIC_ORGAN_MORPHOGENESIS	GOBP_EMBRYONIC_ORGAN_MORPHOGENESIS	269	-0.383645321	-1.702784347	6.86E-06	0.000193771	0.000145723	3938	tags=33%, list=20%, signal=27%	MED12/SIX4/CHD7/GLI3/MTHFD1/TULP3/PTK7/ALX1/RYR2/RARG/CHRNA9/HOXB5/OSR1/EIF4A3/EFNA1/FOXC2/SPRY2/HIPK1/LHFPL5/WNT9B/HOXB8/MMP16/SOX17/HOXD4/BBS5/GATA3/WHRN/MSX1/NOG/HOXA7/GLI2/YAP1/TBX20/SOX9/MICAL2/GLI1/NEUROG1/EOMES/GJB6/CHST11/HOXA3/HOXB4/HOXA1/HAND2/TGFB3/SATB2/GRHL3/MMP14/SIX1/HIF1A/SRF/USH1G/FRZB/PKD2/TGFBR1/HOXB2/NOTCH2/PROX1/HLX/NOTCH1/SOX18/HOXA5/SIX2/WNT5A/STIL/MDFI/HOXA4/SOX11/ATOH1/HO…
GOCC_I_BAND	GOCC_I_BAND	129	-0.474878045	-1.894479084	6.91E-06	0.000194221	0.000146061	2570	tags=34%, list=13%, signal=30%	FHL5/CSRP2/CAVIN4/JUP/FKBP1A/PALLD/DNAJB6/CASQ2/CFL2/ATP2B4/PARVB/SLC8A1/NEB/RYR1/SMTNL2/HOMER1/CACNA1C/FHOD3/PDLIM2/RTN2/JPH1/ACTC1/CSRP1/CRYAB/PDLIM4/NEXN/FLNC/KCNA5/KCNN2/PPP1R12B/PDE4B/FERMT2/PDLIM3/ACTN1/FHL3/DES/FBXL22/SYNC/PDLIM7/ITGB1BP2/FBXO32/AHNAK2/MYL9/FLNA
GOBP_ANAPHASE_PROMOTING_COMPLEX_DEPENDENT_CATABOLIC_PROCESS	GOBP_ANAPHASE_PROMOTING_COMPLEX_DEPENDENT_CATABOLIC_PROCESS	80	-0.537528842	-1.994551565	7.44E-06	0.000208445	0.000156758	4679	tags=55%, list=23%, signal=42%	PSMD1/UBE2E1/PSMD7/ANAPC7/UBC/PSMB2/UBE2DNL/PSMB1/PSMD8/PSMA1/PSMA7/PSMB9/PSMC5/BUB3/PSMB5/PSMC1/PSMD4/UBE2D1/PSMA4/PSMD14/FBXO5/PSMB3/PSMB4/PSMC3/PSMD11/FBXO31/CDK2/PSMB7/PSMC4/PSME3/PSMD2/PTTG1/CDK1/CCNB1/MAD2L1/BUB1B/PSMD3/AURKA/ANAPC2/CDC20/AURKB/UBE2S/UBE2C/PLK1
GOBP_RESPONSE_TO_GAMMA_RADIATION	GOBP_RESPONSE_TO_GAMMA_RADIATION	51	-0.608569429	-2.0643772	7.57E-06	0.000210222	0.000158095	4496	tags=55%, list=22%, signal=43%	TIGAR/RAD51/ATR/MEN1/CBL/HRAS/XRCC6/PML/KDM1A/PARP1/GATA3/PRKDC/PTPRC/YAP1/CHEK2/ELK1/DCUN1D3/BRCA2/EGR1/GPX1/CRYAB/TP53/HSF1/MYC/MAP3K20/CCL7/CXCL10/NOX4
GOBP_POSITIVE_REGULATION_OF_RESPONSE_TO_CYTOKINE_STIMULUS	GOBP_POSITIVE_REGULATION_OF_RESPONSE_TO_CYTOKINE_STIMULUS	52	-0.603737413	-2.049650998	7.55E-06	0.000210222	0.000158095	3998	tags=46%, list=20%, signal=37%	TRIM44/CSF1/IRGM/PARP14/ADAM17/TXK/RIPK2/TRAF2/IRF3/DHX9/C1QTNF4/HIF1A/TRIM6/AXL/CPNE1/TLR4/WNT5A/CD74/CXCR4/TLR2/CD300LF/LAPTM5/MMP12/TREM2
GOBP_CHROMOSOME_SEPARATION	GOBP_CHROMOSOME_SEPARATION	92	-0.518615745	-1.971263454	7.92E-06	0.00021897	0.000164674	4705	tags=41%, list=24%, signal=32%	KNTC1/TEX14/NCAPH2/TPR/BUB3/M1AP/ZWINT/RB1/PTTG3P/FBXO5/NUMA1/MSH4/HECW2/DUSP1/MAD2L2/CDT1/RAD21/CENPE/TTK/ESPL1/DLGAP5/PTTG1/CENPF/CDC6/CCNB1/MAD2L1/MAD1L1/BUB1B/XRCC3/NDC80/CDC20/AURKB/TRIP13/BUB1/TOP2A/UBE2C/TACC3/PLK1
GOBP_FATTY_ACID_CATABOLIC_PROCESS	GOBP_FATTY_ACID_CATABOLIC_PROCESS	104	0.527564503	1.998408043	8.18E-06	0.000225379	0.000169494	4354	tags=52%, list=22%, signal=41%	ADTRP/ACADL/ETFDH/EHHADH/ALDH3A2/PHYH/HADH/ECI2/BDH2/ABHD3/PEX7/LPIN2/MCEE/ACOX3/CPT2/ECHDC2/ACOX1/AUH/MMUT/ACADS/SCP2/HSD17B4/ACACB/ACADM/FABP1/PLIN5/MLYCD/ABHD2/ACAT1/HACL1/ACAA1/ACADVL/HADHB/ABCD3/ETFBKMT/CROT/ETFA/DECR1/IVD/PCCB/PPARD/ADIPOQ/ECH1/PCK2/ACBD5/NUDT7/PECR/ABCD4/CPT1A/MMAA/ILVBL/PCCA/DECR2/PEX2
GOCC_PLATELET_ALPHA_GRANULE_LUMEN	GOCC_PLATELET_ALPHA_GRANULE_LUMEN	64	-0.555316242	-1.954806593	8.55E-06	0.000234371	0.000176256	2004	tags=34%, list=10%, signal=31%	TGFB3/SRGN/A2M/ACTN4/VWF/HGF/IGF1/PROS1/VEGFC/TGFB1/ACTN1/SERPINA3/PPBP/SERPINA1/SERPING1/SPARC/THBS1/TIMP1/IGF2/ISLR/SERPINE1/FN1
GOBP_POSITIVE_REGULATION_OF_CANONICAL_WNT_SIGNALING_PATHWAY	GOBP_POSITIVE_REGULATION_OF_CANONICAL_WNT_SIGNALING_PATHWAY	140	-0.45103111	-1.812296309	8.72E-06	0.000238264	0.000179183	4495	tags=35%, list=22%, signal=27%	PSMA7/PSMB9/PSMC5/PSMB5/WNK2/PSMC1/ATP6AP2/PSMD4/TMEM198/PTK7/PSMA4/PSMD14/AXIN1/RNF220/ADGRA2/PSMB3/NRARP/GPC3/LRRK1/PSMB4/PSMC3/PIN1/PSMD11/JUP/YAP1/LRRK2/PSMB7/PSMC4/PSME3/CAV1/PSMD2/SOX4/NLE1/HHEX/LGR6/PSMD3/LGR5/DKK2/DACT1/ILK/RUVBL1/RSPO3/TGFB1/SULF2/PLEKHA4/COL1A1/CDH3/SFRP2/SFRP4
GOBP_MUSCLE_CELL_MIGRATION	GOBP_MUSCLE_CELL_MIGRATION	77	-0.538414811	-1.977802853	9.07E-06	0.000246779	0.000185587	2309	tags=32%, list=12%, signal=29%	PLXNA1/ITGB1BP1/ANXA1/IGFBP3/ADAMTS1/ITGA2/SIX1/DOCK4/SLIT2/LRP1/HAS2/IGF1/MIR223/NRP1/NR4A3/S100A11/AIF1/MDK/PDGFRB/NOX4/PLEKHO1/PLAU/SERPINE1/CCN4/THBS4
GOBP_SPROUTING_ANGIOGENESIS	GOBP_SPROUTING_ANGIOGENESIS	121	-0.470641307	-1.872930516	9.41E-06	0.000254955	0.000191736	3384	tags=41%, list=17%, signal=35%	DLL4/VEGFB/IL12A/ABL1/FOXC2/FGF1/PGF/ADGRA2/PIK3R3/NRARP/MIR10A/NGFR/ALOX5/FGF2/AGTR1/ITGB1BP1/RNF213/AKT3/EPHB4/ANXA1/ACVRL1/ADAMTS9/SRF/PLK2/SLIT2/NOTCH1/NR4A1/APELA/APLNR/HMOX1/RHOJ/JCAD/LEF1/LOXL2/NRP1/ROBO1/RAMP2/CLEC14A/PKM/EGR3/RSPO3/VEGFC/SRPX2/ESM1/MEOX2/THBS1/CDH13/PTGS2/ITGA5/GREM1
GOBP_NEUROINFLAMMATORY_RESPONSE	GOBP_NEUROINFLAMMATORY_RESPONSE	34	-0.67511181	-2.144821319	9.71E-06	0.000261973	0.000197014	2460	tags=53%, list=12%, signal=47%	NUPR1/PTPRC/DAGLA/LRRK2/IFNG/CST7/CTSC/CX3CL1/GRN/SYT11/CD200/IGF1/IL6/MMP9/SPHK1/PTGS2/TREM2/MMP3
GOBP_NEGATIVE_REGULATION_OF_NUCLEAR_DIVISION	GOBP_NEGATIVE_REGULATION_OF_NUCLEAR_DIVISION	54	-0.592434144	-2.041764122	9.94E-06	0.000267008	0.0002008	2486	tags=41%, list=12%, signal=36%	DUSP1/MAD2L2/CDT1/RAD21/NANOS2/TTK/MTBP/CHEK1/CENPF/CCNB1/MAD2L1/MAD1L1/BUB1B/XRCC3/NDC80/CDC20/AURKB/HORMAD1/TRIP13/BUB1/PLK1/LIF
GOBP_POSITIVE_REGULATION_OF_CD4_POSITIVE_ALPHA_BETA_T_CELL_DIFFERENTIATION	GOBP_POSITIVE_REGULATION_OF_CD4_POSITIVE_ALPHA_BETA_T_CELL_DIFFERENTIATION	30	-0.689748165	-2.097373069	1.01E-05	0.000269265	0.000202497	4402	tags=67%, list=22%, signal=52%	IL4R/SOCS5/NFKBID/IL12RB1/NCKAP1L/RIPK2/IFNG/MALT1/SOCS1/RARA/ANXA1/IL23A/MYB/HLA-DRA/CD83/HLX/NLRP3/CD86/TNFSF4/CCL19
GOCC_ACTIN_CYTOSKELETON	GOCC_ACTIN_CYTOSKELETON	486	-0.330674488	-1.543116116	1.01E-05	0.000269265	0.000202497	3558	tags=29%, list=18%, signal=25%	MYO9B/TNNI2/CCIN/LLGL1/ADAM17/SHROOM4/ABL2/ESPN/CALB2/NPFFR2/ABL1/STOML2/ADAM8/SPRY2/PLS3/JAM3/MYO7B/SEPTIN7/ABCB4/CTTNBP2NL/FLOT1/CALB1/ARC/KPTN/MYL6B/PPP1R12A/ACTB/PSTPIP1/CORO2B/STX1A/FYN/WHRN/MYH9/AFAP1/EHBP1/HCLS1/WIPF1/SEPTIN2/RAC2/BIN2/CDC42EP3/JUP/LPP/LAD1/NDC1/PALLD/GJB6/RHOQ/GAS2L3/CFL2/RARA/TPM4/DGKH/SH3GL1/ANXA1/MISP/VCL/CNN2/LSP1/AFAP1L1/CIB2/DDR2/DBN1/DHX9/EPB41L2/AIF1L/PARVB/RGS22/…
GOBP_MUSCLE_CELL_PROLIFERATION	GOBP_MUSCLE_CELL_PROLIFERATION	177	-0.42734624	-1.785931944	1.06E-05	0.000281659	0.000211818	3246	tags=36%, list=16%, signal=30%	IL12A/FOXC2/S1PR1/MYOG/IRAK1/HTR1B/NOX1/PTAFR/SERPINF2/TGFB2/FGF2/PRKDC/NOG/YAP1/NPR1/TBX20/IFNG/GLI1/SOD2/TGFB3/SIX5/IGFBP3/ADAMTS1/ITGA2/SIX1/CCNB1/TGFBR1/CX3CL1/DNMT1/MYB/NOTCH1/STAT1/IGF1/MIR223/P2RY6/APOD/HMOX1/VIP/TNFAIP3/MMP2/ZFPM2/EPHB1/NR4A3/CALCRL/APLN/EFEMP2/AIF1/EREG/OGN/FOXC1/GNAI2/GJA1/PDGFRB/TENM4/TGM2/IL6/CNN1/WNT2/ELN/MMP9/THBS1/CDH13/CCN4
GOBP_ENDOTHELIUM_DEVELOPMENT	GOBP_ENDOTHELIUM_DEVELOPMENT	125	-0.469334098	-1.87561128	1.09E-05	0.000284145	0.000213687	3384	tags=38%, list=17%, signal=32%	DLL4/HOXB5/FOXC2/FGF1/S1PR1/CNMD/SOX17/MIR10A/HEY1/CD34/PECAM1/KDM6B/S1PR2/VCL/ACVRL1/RHOB/STC1/CLIC4/MYADM/APOLD1/PROX1/CDH5/HEG1/NOTCH1/S1PR3/MET/GJA4/SOX18/GPX1/GJA5/PLOD3/NRP1/MSN/CXCR4/ITGAX/ICAM1/GJA1/FSTL1/COL18A1/TIE1/COL15A1/ENG/CXCL10/ADAMTS12/PDPN/HOXA13/CLDN1/CLDN3
GOBP_GLYCOSYLATION	GOBP_GLYCOSYLATION	250	0.414509227	1.757594731	1.09E-05	0.000284145	0.000213687	3067	tags=30%, list=15%, signal=25%	MUC5AC/FUT9/MUC6/GALNT6/ST6GALNAC1/B3GNT6/GCNT2/MUC1/A4GNT/GALNT5/GCNT1/ENTPD5/AQP11/GALNT12/GAL3ST1/B3GAT1/GALNT7/B3GNT7/B3GALT5/FUT1/GALNT3/DERL3/EDEM3/SLC51B/FUT2/NAGPA/B3GALT2/ST3GAL6/GFPT1/B3GNT3/PMM1/MT3/TRIP11/PGM3/NANS/B4GALT4/FUT8/TMEM59/LARGE1/MGAT3/MPDU1/GCNT4/UBE2J1/FUT4/CHP1/ST3GAL5/MAN2A1/ALG10B/B4GALNT2/PIGV/ST6GALNAC2/GALNT10/TRAK1/TMTC2/DOLPP1/SERP2/SERP1/GCNT3/COG7/B3GALT4/GBA2/…
GOBP_STRIATED_MUSCLE_CELL_DIFFERENTIATION	GOBP_STRIATED_MUSCLE_CELL_DIFFERENTIATION	245	-0.388638108	-1.707917811	1.08E-05	0.000284145	0.000213687	2867	tags=28%, list=14%, signal=24%	MAMSTR/CDON/RGS2/MYH9/MSX1/RBM38/NIBAN2/PIN1/DYRK1B/CSRP2/SMYD1/DKK1/KDM6B/ARRB2/AVPR1A/CFL2/BHLHE41/MMP14/SIX1/CACNA1H/SLC8A1/SRF/FZD7/NEB/RBM24/CCNB1/RYR1/KAT2A/HOMER1/PROX1/LMOD1/FHOD3/SKI/SELENON/NOTCH1/CAV2/GPX1/ACTC1/PTGFRN/CSRP1/G6PD/PLPP7/ALPK3/IGF1/MYOF/CYP26B1/DMPK/CD9/RGS4/FLNC/POPDC2/WT1/TNNT1/ALPK2/CD81/TMEM119/GDF15/TGFB1/ADAM12/PDGFRB/PLD3/EHD2/LOX/CXCL10/PLEKHO1/COMP/IGF2/CXCL9/GR…
GOBP_UROGENITAL_SYSTEM_DEVELOPMENT	GOBP_UROGENITAL_SYSTEM_DEVELOPMENT	316	-0.362867835	-1.623664105	1.08E-05	0.000284145	0.000213687	4054	tags=36%, list=20%, signal=29%	BAG6/EXT1/DCN/CRKL/NUP85/SIX4/SGPL1/SPRY1/GLI3/PTK7/ASXL1/FRAS1/PSAP/ITGA3/RARG/PYGO2/NUP133/AP2B1/ROBO2/OSR1/FOXC2/FGF1/WNT9B/SOX17/ARID5B/CALB1/NUP107/MPV17/GATA3/DCHS1/TGFB2/GPC3/PLXND1/SOX8/GPR4/FGF2/AGTR1/CD34/NOG/GLI2/YAP1/GDF11/PECAM1/SOX9/COL4A4/LRRK2/GLI1/AQP2/OVOL1/ANXA1/LAMB2/ADAMTS1/SNX17/HOXD11/SIX1/EGR1/EPHA4/SOX4/NLE1/CITED1/CENPF/PRKX/PKD2/TGFBR1/NOTCH2/PROX1/ADAMTS6/AGT/SLIT2/NOT…
GOBP_POSITIVE_REGULATION_OF_CELL_CYCLE	GOBP_POSITIVE_REGULATION_OF_CELL_CYCLE	363	-0.353642276	-1.608166008	1.14E-05	0.000297452	0.000223695	4436	tags=35%, list=22%, signal=28%	LSM11/TPR/PLK3/STAT5B/TFDP1/MLXIPL/PDGFB/APEX1/AKT1/BCL2L11/PLK4/GTSE1/DYNC1H1/EZH2/RB1/CCND3/BRCA1/CCNYL2/MEPCE/PTPN11/PLCB1/DBF4B/DDRGK1/PHB2/ADAM17/LRP5/TTL/FBXO5/KIF20B/DBF4/PHOX2B/NUMA1/GPSM2/PML/ABL1/CDC7/ZNF385A/NUP62/MYOG/WIZ/CD28/DDX11/PLAGL1/CDC25C/TGFB2/PSRC1/EIF4EBP1/CARM1/MSX1/AURKC/RACGAP1/PCNA/ATAD5/NUPR1/PPP1R10/RAD51AP1/CDT1/RAD21/GLI1/FEN1/CDK2/TFDP2/NEUROG1/CHEK2/RANBP1/RARA/OV…
GOBP_CELL_ADHESION_MEDIATED_BY_INTEGRIN	GOBP_CELL_ADHESION_MEDIATED_BY_INTEGRIN	70	-0.556072815	-1.99998485	1.15E-05	0.000297922	0.000224048	4142	tags=51%, list=21%, signal=41%	LYN/EXT1/CRKL/SKAP1/PTPN11/ITGA4/ITGB1/ADAM17/PTPN6/EFNA1/FOXC2/JAM3/ITGB4/CD3E/TGFB2/P2RY12/NCKAP1L/ITGB1BP1/ITGA2/PIEZO1/CCL21/ITGA11/ITGB8/PODXL/ITGB2/ICAM1/COL16A1/CYP1B1/FBN1/LIF/PLAU/CXCL13/ITGBL1/SERPINE1/ITGA5/SFRP2
GOBP_ANTIBACTERIAL_HUMORAL_RESPONSE	GOBP_ANTIBACTERIAL_HUMORAL_RESPONSE	46	0.643611315	2.12666677	1.16E-05	0.000300327	0.000225857	1508	tags=33%, list=8%, signal=30%	PGC/LTF/JCHAIN/DEFB1/ANG/SPINK5/PLA2G1B/DEFA5/DEFA6/FGA/SLPI/SFTPD/DEFA4/OCIAD2/WFDC10A
GOBP_RRNA_METABOLIC_PROCESS	GOBP_RRNA_METABOLIC_PROCESS	224	-0.401406218	-1.738620022	1.20E-05	0.000310003	0.000233134	6141	tags=49%, list=31%, signal=34%	TRIR/WDR12/RPS16/NAF1/EXOSC10/RPS7/NPM3/METTL16/RPL27/UTP14A/UTP15/WDR75/RRP15/RBFA/DDX56/UTP23/NSUN5P1/NIFK/MPHOSPH10/ABT1/TFB2M/USP36/RPL7L1/RIOK1/NOL9/DHX37/RPS19/POP7/RPS21/POP4/NSUN5/UTP25/EMG1/TSR1/BUD23/ZNHIT6/MRM2/TEX10/RPUSD1/ERCC2/ESF1/NOL11/PELP1/ERI1/NOP14/RPS9/NOL6/LAS1L/IMP4/CHD7/KRI1/UTP18/DDX47/DDX10/MAK16/FTSJ3/NOP58/PDCD11/BMS1/LYAR/DCAF13/WDR43/RPL35/EXOSC4/EIF4A3/DDX18/DDX21/E…
GOBP_POSITIVE_REGULATION_OF_PEPTIDASE_ACTIVITY	GOBP_POSITIVE_REGULATION_OF_PEPTIDASE_ACTIVITY	188	-0.421659968	-1.783412685	1.22E-05	0.000312224	0.000234804	4317	tags=37%, list=22%, signal=29%	DLC1/APH1B/NLRP1/BCL2L11/MAPK12/LYN/PDCD5/SEMG2/RPS3/CR1/SNCA/PICALM/DDRGK1/PSMD14/PML/PRSS22/EFNA1/STAT3/HIP1/LCK/FBLN1/FYN/AKIRIN2/NGFR/SOX7/NOD1/RIPK2/MALT1/HSPE1/BCAP31/HSPD1/TRAF2/PSME3/CAV1/EPHA4/F2R/SEMG1/BID/GRN/ADRM1/PYCARD/SERPINB3/CARD9/AIM2/PMAIP1/IFI16/TFAP4/CTSD/FAS/NLRP3/ROBO1/CLEC7A/TNFRSF10B/HSF1/BOK/PRR7/ANTXR1/MYC/LAPTM5/RCN3/S100A8/CCN2/CLDN4/CCN1/S100A9/EFNA3/PCOLCE/FN1/CLDN3…
GOBP_REGULATION_OF_EPITHELIAL_CELL_MIGRATION	GOBP_REGULATION_OF_EPITHELIAL_CELL_MIGRATION	227	-0.401344877	-1.745501926	1.22E-05	0.000312224	0.000234804	3759	tags=35%, list=19%, signal=29%	PATZ1/ARSB/DNAJA4/ITGA3/FGF18/SH3BP1/ADAM17/FGFR1/PLCG1/DLL4/ABL1/PTPN23/EFNA1/FOXC2/FGF1/PRCP/STAT5A/ADGRA2/GATA3/TGFB2/MIR10A/FGF2/JUP/ITGB1BP1/SOX9/IFNG/AKT3/MARVELD3/MAP4K4/ANXA1/ACVRL1/RHOB/STC1/ITGA2/ATP2B4/VASH1/ADAMTS9/HIF1A/ETS1/GRN/PLK2/FGF7/PROX1/RRAS/AGT/SEMA3A/SLIT2/NOTCH1/MET/GPI/HAS2/ZNF580/SCARB1/PTPRG/WNT5A/NOS3/HMOX1/RHOJ/JCAD/PFN1/DUSP10/NRP1/EPPK1/NRP2/CORO1C/PFN2/VEGFC/TGFB1/…
GOBP_RESPONSE_TO_OXYGEN_LEVELS	GOBP_RESPONSE_TO_OXYGEN_LEVELS	367	-0.346891933	-1.579429881	1.27E-05	0.000322238	0.000242335	2796	tags=26%, list=14%, signal=23%	SUV39H2/CCNA2/PLOD2/TGFB2/EIF4EBP1/PSMB3/MGARP/PSMB4/PSMC3/CD34/PIN1/VASN/SLC29A1/DDIT4/PSMD11/F7/SUV39H1/EPAS1/TRPC6/PSMB7/PSMC4/ADAM15/SOD2/UCP2/TGFB3/ANGPTL4/PSME3/CAV1/AGTRAP/STC1/WTIP/LDHA/ITGA2/MMP14/EGR1/PSMD2/NR4A2/PLOD1/UCN3/E2F1/LMNA/SLC8A1/HIF1A/SRF/ETS1/APOLD1/CCNB1/RYR1/MYB/CYBB/PTGIS/ACTN4/PSMD3/KCNMA1/NOTCH1/SOD3/PMAIP1/OXTR/VCAM1/ENO1/HILPDA/CRYAB/CDK4/HMOX1/FAS/TP53/LOXL2/KCNA5/R…
GOBP_POSITIVE_REGULATION_OF_CELL_CYCLE_PROCESS	GOBP_POSITIVE_REGULATION_OF_CELL_CYCLE_PROCESS	276	-0.382063881	-1.702028269	1.31E-05	0.000331582	0.000249362	4642	tags=38%, list=23%, signal=30%	CENPJ/CNOT9/ZBTB17/CNOT3/LSM11/TPR/PLK3/TFDP1/PDGFB/APEX1/AKT1/PLK4/GTSE1/DYNC1H1/EZH2/RB1/CCND3/BRCA1/MEPCE/PLCB1/DBF4B/DDRGK1/PHB2/ADAM17/LRP5/FBXO5/KIF20B/DBF4/PHOX2B/NUMA1/GPSM2/PML/CDC7/ZNF385A/NUP62/MYOG/WIZ/CD28/DDX11/PLAGL1/CDC25C/CARM1/MSX1/AURKC/RACGAP1/PCNA/ATAD5/RAD51AP1/CDT1/RAD21/GLI1/FEN1/CDK2/TFDP2/NEUROG1/CHEK2/RANBP1/ANXA1/ESPL1/ADAMTS1/IL1A/MTBP/DLGAP5/SOX4/E2F1/SPAG5/RCC2/CDK1…
GOBP_REGULATION_OF_MACROPHAGE_ACTIVATION	GOBP_REGULATION_OF_MACROPHAGE_ACTIVATION	50	-0.602524949	-2.027518309	1.40E-05	0.000353433	0.000265795	2476	tags=44%, list=12%, signal=39%	VSIG4/PTPRC/LRRK2/HSPD1/CST7/MIF/CTSC/LRFN5/MFHAS1/CX3CL1/GRN/ADGRF5/SYT11/CD200/TLR4/WNT5A/HAVCR2/CD74/IL6/THBS1/SPHK1/TREM2
GOBP_ETHANOL_METABOLIC_PROCESS	GOBP_ETHANOL_METABOLIC_PROCESS	20	0.792451694	2.156614991	1.43E-05	0.000359606	0.000270437	1731	tags=65%, list=9%, signal=59%	ADH1C/ADH7/SULT1B1/SULT2A1/ADH1A/ALDH1A1/ADH1B/ALDH2/SULT1A1/SULT1E1/SULT1A2/ACSS2/ALDH3B1
GOBP_REGULATION_OF_REPRODUCTIVE_PROCESS	GOBP_REGULATION_OF_REPRODUCTIVE_PROCESS	142	-0.449563621	-1.807563281	1.48E-05	0.000368933	0.000277452	2901	tags=32%, list=14%, signal=27%	SYDE1/PTAFR/CDC25C/STXBP1/MSX1/DUSP1/NUPR1/RAD51AP1/SOX9/NANOS2/OVOL1/TTK/AGO2/SEMG1/PAEP/CACNA1H/RETN/SEMA3A/STK3/NOTCH1/INHBB/APELA/SNAI1/IGF1/OXTR/AURKA/WNT5A/CDC20/GPR3/VIP/ARHGDIB/CDC25A/WT1/ZFPM2/HORMAD1/TRIP13/TACR2/GJA1/CDC25B/PDE3A/SERPINF1/LIF/TIMP1/SULF1/INHBA
GOBP_REGULATION_OF_PEPTIDYL_TYROSINE_PHOSPHORYLATION	GOBP_REGULATION_OF_PEPTIDYL_TYROSINE_PHOSPHORYLATION	246	-0.388837292	-1.704723166	1.48E-05	0.000368933	0.000277452	3825	tags=33%, list=19%, signal=27%	ZGPAT/ERRFI1/PAK2/PTPN11/NCAPG2/PARP14/ADAM17/CSF2/AFAP1L2/PTPN6/IL12A/ABL1/EFNA1/SAMSN1/HTR2A/STAT3/CD3E/FYN/SH3BP5/HCLS1/LRRK1/PTPRC/TNFSF18/RIPK2/PECAM1/IFNG/ARRB2/SOCS1/NTRK2/CLCF1/CSF1R/MIF/CAV1/SHC1/CTF1/EPHA4/PPP2R1A/IL23A/FGF7/AGT/CD300A/SH2B3/LILRB4/HGF/IGF1/PRNP/CSF3/CD4/CSPG4/CRLF1/TP53/NRP1/CD44/UNC119/BST1/DOCK3/CLEC7A/HSF1/SOCS3/CD81/GPRC5A/CD74/OSM/EREG/ITGB2/ICAM1/TGFB1/LRP8/IL11/…
GOBP_RECOMBINATIONAL_REPAIR	GOBP_RECOMBINATIONAL_REPAIR	131	-0.452051846	-1.812125966	1.55E-05	0.000385638	0.000290014	5058	tags=42%, list=25%, signal=32%	MCM6/ACTR2/RPA1/GINS2/HUS1B/UBQLN4/RAD51/RPA3/BRCA1/FANCB/NSMCE1/PARPBP/TP53BP1/PSMD14/TIMELESS/MCM8/CDC7/KDM1A/CGAS/PARP1/FUS/RAD51D/LIG3/RAD54B/NUCKS1/RTEL1/FIGNL1/NBN/RAD51AP1/MAD2L2/RAD21/RECQL4/FEN1/ZNF365/RECQL/USP51/MCM3/SAMHD1/BRCA2/KDM4D/TONSL/CHEK1/POLQ/MCM4/NABP1/AUNIP/MCM5/MCM7/GINS4/XRCC3/PPP4C/NABP2/RAD54L/MCM2/CDC45
GOBP_ARTERY_MORPHOGENESIS	GOBP_ARTERY_MORPHOGENESIS	61	-0.556560759	-1.938391375	1.56E-05	0.000386559	0.000290707	2699	tags=51%, list=13%, signal=44%	TGFB2/HEY1/NOG/AKT3/HOXA1/HAND2/ACVRL1/SIX1/SOX4/ADAMTS9/SRF/PKD2/TGFBR1/ADGRF5/PROX1/NOTCH1/LRP1/GJA5/NRP1/MYLK/EFEMP2/MDK/FOXC1/PDGFRB/WNT11/ENG/APOE/HOXA13/COMP/PRRX1/FKBP10
GOBP_ICOSANOID_METABOLIC_PROCESS	GOBP_ICOSANOID_METABOLIC_PROCESS	111	0.493738738	1.886926069	1.60E-05	0.000394718	0.000296843	2362	tags=35%, list=12%, signal=31%	CYP2C18/HPGD/AKR1C2/AKR1C1/GSTA1/AKR1C3/CYP2C9/GGT6/CYP4F12/CYP2C19/PLA2G1B/CYP4F3/CBR1/PTGR1/CYP2S1/CYP2C8/AKR1C4/CES2/CYP4F11/EPHX2/ACOX1/CYP4F2/AVP/GGTLC1/PTGR2/CYP2J2/CYP4F8/CPA1/IL1B/FAAH2/PON3/CYP2E1/PTGS1/GGTLC2/MGLL/CYP1A1/ZADH2/MGST2/CYP4F22
GOBP_BONE_MORPHOGENESIS	GOBP_BONE_MORPHOGENESIS	86	-0.513215602	-1.916141794	1.61E-05	0.000396981	0.000298544	2287	tags=34%, list=11%, signal=30%	SOX9/NEUROG1/TGFB3/FREM1/STC1/MMP14/CSGALNACT1/CHSY1/SKI/LTBP3/HAS2/CYP26B1/THBS3/ANXA6/NAB2/TMEM119/TFAP2A/FOXC1/MMP13/HOXA11/RAB23/CDX1/COL1A1/COMP/TWIST1/OSR2/SERPINH1/SFRP2/SFRP4
GOBP_PLACENTA_DEVELOPMENT	GOBP_PLACENTA_DEVELOPMENT	132	-0.458862541	-1.847025653	1.66E-05	0.000407852	0.00030672	1858	tags=28%, list=9%, signal=26%	STC1/BSG/VASH1/CITED1/HIF1A/CCNF/PKD2/PCDH12/NOTCH2/TFEB/GJB2/STK3/CDX2/APELA/ITGB8/SNAI1/CYP27B1/MDFI/HSP90AB1/LEF1/TPPP3/JUNB/SOCS3/TRIM28/STC2/RSPO3/GJA1/GJB5/CEBPB/HTRA1/ASCL2/CCN1/FOSL1/WNT2/LIF/IGF2/SPP1
GOBP_INSULIN_SECRETION	GOBP_INSULIN_SECRETION	202	0.425640472	1.755067945	1.71E-05	0.000415901	0.000312773	3961	tags=34%, list=20%, signal=28%	FAM3B/RFX6/CHGA/CLTRN/NEUROD1/GHRL/NR0B2/FOXA2/GCG/FAM3D/PTPRN2/MYRIP/GPER1/FKBP1B/ACVR1C/GIP/GIPR/PCLO/ISL1/SIRT4/ENHO/HADH/TRPM4/SYTL4/OXCT1/CCDC186/AACS/RAPGEF4/RAB11FIP2/SLC2A2/MCU/SSTR5/GPR27/IL1RN/SLC25A4/SLC16A1/IL1B/CACNA1A/ABCC8/ITPR3/MPC2/PER2/ADRA2A/ICA1/CLOCK/CACNA2D2/PICK1/FFAR1/ANO1/CYB5R4/SLC25A5/EFNA5/PPARD/JAK2/PCK2/SELENOT/BAD/NKX6-1/BAIAP3/VGF/GLUD1/NR1H4/STXBP3/PFKFB2/KCNS3/RA…
GOBP_REGULATION_OF_METAL_ION_TRANSPORT	GOBP_REGULATION_OF_METAL_ION_TRANSPORT	234	-0.383359181	-1.677330234	1.70E-05	0.000415901	0.000312773	3596	tags=35%, list=18%, signal=29%	CACNB2/CACNB3/RYR2/F2/BEST1/REM1/CLIC2/PLCG1/PTPN6/SLC8B1/PML/ABL1/CALM1/GRAMD2A/EHD3/CD33/FYN/CDK5/CAMK2G/P2RX5/SLN/P2RY12/HOMER3/STAC/RAMP3/TRPC1/FKBP1A/CASQ2/TRPC6/GNB5/ARRB2/PACSIN3/CAV1/STC1/BDKRB1/CD84/F2R/SEMG1/DRD1/KCNE5/SLC8A1/PKD2/LILRA2/TRPV2/CX3CL1/CORO1A/HOMER1/GNAO1/SESTD1/YWHAE/CACNA1C/SELENON/JPH1/G6PD/PLN/PRNP/CXCL11/P2RY6/LILRB1/CD4/APLNR/RGS4/P2RX7/LILRB2/PLPP4/RRAD/PDE4B/CCR1/…
GOBP_RECEPTOR_MEDIATED_ENDOCYTOSIS	GOBP_RECEPTOR_MEDIATED_ENDOCYTOSIS	263	-0.377551087	-1.667248204	1.72E-05	0.000415901	0.000312773	3115	tags=28%, list=16%, signal=24%	HP/HSPH1/ARHGAP27/FLOT1/MRC1/HIP1/ITGAM/HTR1B/ARC/HSP90AA1/HTR2B/RAMP3/ACKR3/DKK1/SIGLEC1/TFRC/ARRB2/AP2S1/PIP5K1C/SGIP1/CXCL16/FCHO1/CAV1/SNX17/ANKRD13B/LDLRAD3/CLTCL1/PPT1/CCL21/CXCR2/FPR2/SYT11/LRP1/APELA/LILRB4/CAV2/RIN3/BICD1/DAB2/SCARB1/LILRB1/CD9/AP2M1/AP2A1/RAMP2/CD163/UNC119/CALCRL/CD81/APLN/LRP3/MARCO/ITGB2/HSPG2/CD14/CCL19/MSR1/CTSL/FCER1G/PDLIM7/APOE/SPARC/WASF1/RAB31/SELE/APOC1/FCGR1…
GOBP_REGENERATION	GOBP_REGENERATION	181	-0.422098764	-1.777771485	1.91E-05	0.000462607	0.000347897	2531	tags=32%, list=13%, signal=28%	NREP/PCNA/F7/PRMT5/YAP1/GLI1/ADAM15/IGFBP1/PNPT1/UCP2/ANXA1/LAMB2/ATIC/EPHA4/SGCA/FZD7/TYMS/CCNB1/GRN/LGR6/KLK8/LCP1/NOTCH1/LRP1/AXL/GPX1/PTGFRN/HGF/IGF1/AURKA/APOD/NINJ1/CDK4/CD9/HMOX1/DUSP10/CAD/EPPK1/NINJ2/NR4A3/PKM/CD81/KLK6/MAP1B/MDK/PTPN12/ANGPT2/CEBPB/SULF2/IL6/TNC/C5AR1/FLNA/NNMT/PRRX1/THY1/CLDN1/SPP1
GOCC_PLATELET_ALPHA_GRANULE	GOCC_PLATELET_ALPHA_GRANULE	87	-0.503638799	-1.891590893	1.96E-05	0.000468217	0.000352117	2296	tags=36%, list=11%, signal=32%	SERPINF2/STXBP1/TGFB2/PECAM1/TREML1/TGFB3/SRGN/A2M/ACTN4/VWF/HGF/IGF1/CD9/CD109/SERPINE2/PROS1/VEGFC/TGFB1/ACTN1/SERPINA3/PPBP/SERPINA1/SERPING1/SPARC/THBS1/TIMP1/IGF2/ISLR/SERPINE1/FN1/THBS2
GOBP_POSITIVE_REGULATION_OF_EPITHELIAL_CELL_MIGRATION	GOBP_POSITIVE_REGULATION_OF_EPITHELIAL_CELL_MIGRATION	146	-0.438464906	-1.772510984	1.96E-05	0.000468217	0.000352117	3547	tags=36%, list=18%, signal=30%	ITGA3/FGF18/ADAM17/FGFR1/PLCG1/ABL1/FOXC2/FGF1/STAT5A/ADGRA2/GATA3/TGFB2/MIR10A/FGF2/ITGB1BP1/SOX9/IFNG/AKT3/MAP4K4/ANXA1/RHOB/ITGA2/HIF1A/ETS1/GRN/PLK2/FGF7/PROX1/RRAS/AGT/MET/GPI/HAS2/ZNF580/SCARB1/WNT5A/NOS3/HMOX1/RHOJ/JCAD/PFN1/NRP1/NRP2/VEGFC/TGFB1/HSPB1/SRPX2/SMOC2/SPARC/MMP9/THBS1/PTGS2
GOCC_APICAL_PART_OF_CELL	GOCC_APICAL_PART_OF_CELL	404	0.357672712	1.591702336	1.96E-05	0.000468217	0.000352117	1904	tags=19%, list=10%, signal=17%	CBLIF/SLC26A9/ADGRG2/MAL/UPK1B/CA2/SCNN1B/DUOX2/MGAM/RAB27B/INSC/FOLR1/DUOXA2/SCNN1G/ADRB2/CYP4F12/RAB27A/SCNN1A/IGFBP2/ACE2/PTPRH/HOMER2/EPB41L4B/AQP5/MUC1/CDHR2/PROM2/OCLN/CD36/ATP8B1/CA4/SLC7A11/ABCC5/MYO1A/SLC9A1/HPN/SORBS2/PDZD3/MARVELD2/MYO5B/SLC44A4/RAB17/SLC7A8/KCNK1/SHROOM3/AQP10/PROM1/GP2/DUOX1/KL/ABCC6/ACY3/DSG2/SLC22A18/SLC6A20/MAL2/SLC15A1/CYP4F2/SLC26A3/SLC2A2/PTCH1/MGST1/SLC12A2/HI…
GOBP_RECEPTOR_METABOLIC_PROCESS	GOBP_RECEPTOR_METABOLIC_PROCESS	164	-0.419098265	-1.728115865	2.01E-05	0.000477647	0.000359209	4602	tags=36%, list=23%, signal=28%	GPRASP1/CXCR1/RAB11B/ARAP1/FURIN/PCSK9/GSG1L/NEDD4/ANXA2/TRAT1/SNCA/TBC1D16/PICALM/FNTA/ITGB1/MYLIP/AP2B1/RAMP1/GTF2H2/EHD3/FLOT1/HTR1B/ARC/RAB29/CDK5/HTR2B/ECE1/RAMP3/ACKR3/DKK1/TFRC/ARRB2/AP2S1/CAV1/ANKRD13B/CXCR2/LRP1/APELA/LILRB4/RIN3/LILRB1/CD9/AP2M1/AP2A1/RAMP2/CALCRL/CD81/APLN/ITGB2/TGFB1/LAPTM5/FCER1G/APOE/RAB31/SELE/DNM1/GREM1/CXCL8/SFRP4
GOBP_POSITIVE_REGULATION_OF_EPITHELIAL_CELL_PROLIFERATION	GOBP_POSITIVE_REGULATION_OF_EPITHELIAL_CELL_PROLIFERATION	181	-0.42112287	-1.773661269	2.06E-05	0.00048736	0.000366513	1613	tags=27%, list=8%, signal=25%	HIF1A/FZD7/TGFBR1/LAMB1/GRN/NOTCH2/FGF7/PROX1/NME1/GPBAR1/NOTCH1/NR4A1/APELA/CAV2/HAS2/ZNF580/IGF1/TLR4/LAMC1/WNT5A/APLNR/HMOX1/JCAD/VIP/NRP1/ECM1/SOX11/TNFAIP3/NRP2/NR4A3/APLN/EGR3/MYC/MDK/CCL26/VEGFC/ZNF703/EGFL7/HTRA1/WNT2/C5AR1/CDH13/MMP12/IGF2/TWIST1/OSR2/CLDN1/THBS4/CDH3
GOBP_PROTEIN_LOCALIZATION_TO_NUCLEUS	GOBP_PROTEIN_LOCALIZATION_TO_NUCLEUS	261	-0.377898007	-1.664871835	2.06E-05	0.00048736	0.000366513	3941	tags=33%, list=20%, signal=27%	NUP85/SIX4/IPO7/NFKBIA/GLI3/MEPCE/CCT5/KPNA4/POLR1A/IPO11/PHB2/F2/ORMDL3/CCT4/NUP133/BARD1/PML/ATP13A2/GBP2/NUP62/PKIA/NUP58/STAT3/PIK3R1/NUP107/PARP1/RANBP17/FYN/CDK5/HIKESHI/HCLS1/NGFR/MSX1/IPO5/PIN1/RPF2/RAN/JUP/PPP1R10/YAP1/CCT6A/NUP155/SOX9/LRRK2/IFNG/TFRC/IPO4/PKIG/NVL/NXT1/RANGAP1/SIX1/BCL3/CCT7/MFHAS1/LMNA/CDK1/KPNA2/NOLC1/HHEX/LATS2/ARL2/YWHAE/CCT3/CCT2/E2F3/LILRB4/RRS1/APOD/SIX2/CSE1L/T…
GOBP_ENTRY_INTO_HOST	GOBP_ENTRY_INTO_HOST	148	-0.436491741	-1.773994512	2.12E-05	0.000499148	0.000375378	2231	tags=25%, list=11%, signal=22%	SIGLEC1/TFRC/XPR1/FCN3/CAV1/ITGA2/BSG/TNFRSF4/CDK1/SERPINB3/TRIM6/KRT6A/MET/AXL/SLC52A2/CAV2/SCARB1/SLC1A5/CD4/NRP1/CD55/CD81/CD74/CD86/CXCR4/ICAM1/IFITM3/IFITM1/IFITM2/CTSL/LGALS1/CLEC5A/RPSA/ITGA5/CLDN1/LY6E/CXCL8
GOMF_OXIDOREDUCTASE_ACTIVITY_ACTING_ON_NAD_P_H_QUINONE_OR_SIMILAR_COMPOUND_AS_ACCEPTOR	GOMF_OXIDOREDUCTASE_ACTIVITY_ACTING_ON_NAD_P_H_QUINONE_OR_SIMILAR_COMPOUND_AS_ACCEPTOR	52	0.621165413	2.118637413	2.18E-05	0.000510847	0.000384176	4230	tags=48%, list=21%, signal=38%	AKR1C2/AKR1C1/AKR1C3/NQO1/CBR1/AKR1C4/NDUFV3/NDUFA1/DCXR/NDUFS1/NDUFS4/NDUFC1/NDUFS7/CBR4/NDUFA5/MT-ND6/NDUFB6/NDUFA10/ADH4/NDUFB7/NDUFA6/NDUFA2/NDUFS3/NDUFB8/NDUFB2
GOBP_AORTA_MORPHOGENESIS	GOBP_AORTA_MORPHOGENESIS	29	-0.688496333	-2.085286258	2.26E-05	0.000527965	0.000397049	4121	tags=66%, list=21%, signal=52%	FOXH1/HEY2/CHD7/DLL4/TGFB2/HEY1/ACVRL1/SIX1/SOX4/ADAMTS9/SRF/PROX1/NOTCH1/LRP1/MYLK/EFEMP2/PDGFRB/ENG/FKBP10
GOMF_ALCOHOL_DEHYDROGENASE_NADPPLUS_ACTIVITY	GOMF_ALCOHOL_DEHYDROGENASE_NADPPLUS_ACTIVITY	19	0.79889655	2.146288107	2.27E-05	0.000529817	0.000398442	717	tags=37%, list=4%, signal=36%	AKR1B10/ALDH3A1/RDH12/AKR1C2/AKR1C1/AKR1C3/AKR1C4
GOBP_MOVEMENT_IN_HOST_ENVIRONMENT	GOBP_MOVEMENT_IN_HOST_ENVIRONMENT	169	-0.413956394	-1.715131087	2.29E-05	0.00053295	0.000400798	2231	tags=23%, list=11%, signal=21%	SIGLEC1/TFRC/XPR1/FCN3/CAV1/ITGA2/BSG/TNFRSF4/CDK1/TRIM15/SERPINB3/TRIM6/KRT6A/MET/AXL/SLC52A2/CAV2/SCARB1/SLC1A5/CD4/NRP1/CD55/CD81/CD74/TRIM28/CD86/CXCR4/ICAM1/IFITM3/IFITM1/IFITM2/CTSL/LGALS1/CLEC5A/RPSA/ITGA5/CLDN1/LY6E/CXCL8
GOBP_NEGATIVE_REGULATION_OF_VASCULATURE_DEVELOPMENT	GOBP_NEGATIVE_REGULATION_OF_VASCULATURE_DEVELOPMENT	99	-0.492207213	-1.885189377	2.32E-05	0.000534893	0.000402259	3663	tags=41%, list=18%, signal=34%	ECSCR/SEMA6A/HLA-G/HGS/PGK1/PML/SPRY2/CNMD/TGFB2/MIR10A/GPR4/ALOX5/NIBAN2/NPR1/ADAMTS1/MINAR1/ATP2B4/VASH1/ADAMTS9/HHEX/PLK2/STAT1/HOXA5/GTF2I/CCN6/FOXC1/HSPG2/TIE1/ANGPT2/CXCL10/EMILIN1/SERPINF1/ISM1/COL4A2/SPARC/THBS1/EFNA3/SERPINE1/THBS4/SULF1/THBS2
GOBP_POSITIVE_REGULATION_OF_PROTEIN_CONTAINING_COMPLEX_ASSEMBLY	GOBP_POSITIVE_REGULATION_OF_PROTEIN_CONTAINING_COMPLEX_ASSEMBLY	243	-0.375612773	-1.653941826	2.32E-05	0.000534893	0.000402259	3994	tags=33%, list=20%, signal=27%	ATR/RPS3/SKAP1/WASHC5/SNCA/BAG4/ATAT1/GNL3L/RHOC/CSF2/TCL1A/DDB2/GTF2H2/NUMA1/GMFG/ANKRD53/NR1H2/ABCA3/ABI2/PARP1/ALOX15/HSP90AA1/PSRC1/CDC42EP1/P2RY12/PSMC3/NCKAP1L/CDC42EP3/CDT1/CKAP5/IFNG/TFRC/SPIRE1/PSMC4/MAGEL2/PIEZO1/BID/BAIAP2L2/ABCA1/TRABD2B/ARL2/MAPRE1/CORO1A/PYCARD/CCL21/NAV3/LMOD1/LCP1/CDH5/ZDHHC1/ASAP1/MET/CCR7/CDC42EP2/FES/TLR4/CSF3/TRABD2A/MMP1/PFN1/TP53/PLEK/MSN/CLEC7A/GBP5/FERMT2/…
GOCC_FICOLIN_1_RICH_GRANULE	GOCC_FICOLIN_1_RICH_GRANULE	180	-0.413371093	-1.733255106	2.38E-05	0.000546635	0.00041109	5251	tags=47%, list=26%, signal=35%	LAMP1/ATP6V0C/ARL8A/ATAD3B/PSMB1/UBR4/MAPK14/KPNB1/HMGB1/ACTR2/DBNL/ARPC5/PGAM1/KRT1/DSC1/SERPINB10/ASAH1/PPIA/LILRA3/PDAP1/FCN1/CSNK2B/CANT1/FTH1/ATP6AP2/ATP6V0A1/FGL2/XRCC6/CR1/ARSB/SERPINB12/PSMD14/TRPM2/DOK3/GMFG/IMPDH2/ADAM8/ILF2/PRCP/HSP90AA1/PRG2/NFASC/ALOX5/PSMC3/NCKAP1L/BIN2/PSMD11/JUP/GNS/GYG1/PSMB7/VCL/MIF/ADGRE3/PGM2/PSMD2/FPR2/CD300A/PLEKHO2/PSMD3/GPI/PYGL/CTSD/SIGLEC5/SIRPA/HSP90AB1…
GOMF_MONOOXYGENASE_ACTIVITY	GOMF_MONOOXYGENASE_ACTIVITY	94	0.52420677	1.964431642	2.40E-05	0.00054691	0.000411297	1970	tags=28%, list=10%, signal=25%	CYP2C18/AKR1C2/CYP3A5/AKR1C1/AKR1C3/CYP2C9/FMO5/CYP4F12/CYP2C19/CYP4X1/TPH1/CYP4F3/CYP3A43/CYP2S1/FMO4/CYP2C8/AKR1C4/CYP3A4/CYP4F11/CYP4F2/CYP2J2/CYP4F8/MSMO1/CYP2E1/CYP4B1/CYP1A1
GOBP_POSITIVE_REGULATION_OF_HEMOPOIESIS	GOBP_POSITIVE_REGULATION_OF_HEMOPOIESIS	149	-0.437847627	-1.786557473	2.41E-05	0.00054691	0.000411297	4681	tags=47%, list=23%, signal=36%	ZFP36L1/CD46/PF4/TRIB1/IL4R/STAT5B/KLF10/RB1/SOCS5/XRCC6/CSF1/CR1/BTK/GLI3/RHOH/NFKBID/CD101/HLA-G/FOS/IL12RB1/SOX13/ADAM8/SOX12/GATA3/CBFB/HCLS1/PRKDC/NCKAP1L/PTPRC/RIPK2/GLI2/IFNG/MALT1/INPP5D/SOCS1/RARA/ANXA1/MMP14/SOX4/IL23A/MYB/ITPKB/NOTCH2/HLA-DRA/CD83/HLX/IL2RA/IL7R/AXL/LILRB4/FES/CD4/DUSP10/LEF1/LILRB2/NLRP3/TNFSF11/CCR1/EGR3/CD74/BCL6/CD86/MDK/TYROBP/TNFSF9/TGFB1/TNFSF4/CCL19/LIF/TREM2
GOBP_AGING	GOBP_AGING	284	-0.372135985	-1.658547845	2.40E-05	0.00054691	0.000411297	4008	tags=33%, list=20%, signal=27%	DCN/KCNMB1/ATR/HRAS/YBX1/TNFRSF1B/DNAJA3/PICALM/CACYBP/BCL2L12/HLA-G/SLC32A1/FBXO5/FOS/KRT16/CDKN2A/PML/ABL1/NUP62/TPRA1/IRAK1/MSH6/CGAS/HTR2A/NFKB2/KRT14/RAD54B/CARM1/MIR10A/PRKDC/SREBF1/KRTAP4-5/DKK1/LRRK2/PRELP/SLC6A3/TRPC6/AKT3/INPP5D/CHEK2/GJB6/IGFBP1/SOD2/PNPT1/UCP2/TGFB3/MIF/CTSC/NUDT1/BRCA2/CHEK1/VASH1/LMNA/SRF/TYMS/CX3CL1/PLK2/KRT33B/GNAO1/MSH2/RETN/GJB2/LRP1/PPP1R9B/NUAK1/PRNP/VCAM1/APO…
GOBP_RAS_PROTEIN_SIGNAL_TRANSDUCTION	GOBP_RAS_PROTEIN_SIGNAL_TRANSDUCTION	328	-0.355197115	-1.593702792	2.41E-05	0.00054691	0.000411297	4361	tags=33%, list=22%, signal=26%	ADGRG1/RAB15/GNA13/DLC1/GNB1/CYTH3/LYN/RASA3/RB1/CBL/HRAS/CRKL/GNA12/CSF1/SPRY1/RHOH/SYNPO2L/RASGRP4/ARFGAP1/MYO9B/ITGA3/SH3BP1/RIPOR1/ABL2/TNFAIP1/GPR20/GPSM2/CDKN2A/ABL1/SPRY2/NUP62/LIMK1/SPRY4/GPR174/STMN1/ABI2/FLOT1/RTN4R/CCNA2/TGFB2/CDC42EP1/ELMO1/SHC3/CYTH4/NGFR/GPR4/FGF2/RAC2/KCTD13/AGTR1/RASGRP2/CAVIN4/CDC42EP3/KCTD10/CDK2/ARHGEF25/RASA2/MAP4K4/GDI1/RAB42/RAP2A/RHOB/SHC1/F2R/LPAR4/ABCA1/R…
GOBP_RETINOIC_ACID_METABOLIC_PROCESS	GOBP_RETINOIC_ACID_METABOLIC_PROCESS	29	0.713992979	2.112182509	2.47E-05	0.000559354	0.000420655	725	tags=38%, list=4%, signal=37%	ADH1C/CYP2C18/ADH7/CYP3A5/AKR1C3/ADH1A/DHRS9/CYP2S1/CYP2C8/ADH1B/CYP3A4
GOBP_LONG_CHAIN_FATTY_ACID_METABOLIC_PROCESS	GOBP_LONG_CHAIN_FATTY_ACID_METABOLIC_PROCESS	109	0.497398467	1.882387686	2.53E-05	0.000568136	0.000427259	2368	tags=33%, list=12%, signal=29%	CYP2C18/HPGD/ADTRP/GSTA1/AKR1C3/CYP2C9/CYP4F12/ELOVL6/CYP2C19/ACADL/CYP4F3/CBR1/ACSM3/CYP2S1/CYP2C8/CYP3A4/CYP4F11/EPHX2/ACSL3/CPT2/ACOX1/CYP4F2/ACSM1/CYP2J2/SCP2/HSD17B4/FAAH2/ASAH2B/CYP2E1/PTGS1/ACSL5/MGLL/CYP1A1/ACOT4/HACL1/ACAA1
GOBP_POSITIVE_REGULATION_OF_LEUKOCYTE_PROLIFERATION	GOBP_POSITIVE_REGULATION_OF_LEUKOCYTE_PROLIFERATION	142	-0.442009316	-1.777189639	2.52E-05	0.000568136	0.000427259	4176	tags=39%, list=21%, signal=31%	CD274/LYN/RPS3/FLT3LG/CSF1/JAK3/DNAJA3/CD40LG/IL12RB1/IL12A/CD28/GPR183/ZNF335/CD6/CD3E/HLA-DPB1/NCKAP1L/PTPRC/RIPK2/CD276/TFRC/CLCF1/CSF1R/ANXA1/MIF/IL1A/CD70/TNFRSF4/IL23A/CORO1A/PYCARD/PDCD1LG2/HLA-DMB/HLA-DPA1/IL2RA/IGF1/TLR4/VCAM1/CD4/LILRB2/TNFSF13B/BST1/CD55/HAVCR2/CD81/CD74/BCL6/CD86/AIF1/BST2/TNFSF9/TNFSF4/SLC39A10/CCL19/IL6/IGF2
GOBP_EPITHELIAL_TUBE_MORPHOGENESIS	GOBP_EPITHELIAL_TUBE_MORPHOGENESIS	300	-0.360697114	-1.605517374	2.54E-05	0.000568201	0.000427308	3953	tags=34%, list=20%, signal=28%	PIK3CD/MED12/CSF1/SIX4/SPRY1/GLI3/MTHFD1/TULP3/PTK7/PHB2/RYR2/RARG/LRP5/DLL4/KIF20B/TIMELESS/OSR1/PML/ABL1/FOXC2/FGF1/SPRY2/WNT9B/SOX17/BBS5/GATA3/DCHS1/TGFB2/NRARP/GPC3/PLXND1/SOX8/FGF2/NOG/GLI2/YAP1/TBX20/SOX9/MICAL2/EOMES/CSF1R/HAND2/ACVRL1/RHOB/GRHL3/MMP14/HOXD11/SIX1/EPHA4/SOX4/CITED1/HIF1A/CLIC4/SRF/PRKX/PKD2/KAT2A/NOTCH2/PROX1/AGT/SKI/SEMA4C/SLIT2/STK3/NOTCH1/KIF26B/LGR5/MET/SOX18/HOXA5/SI…
GOBP_MYELOID_LEUKOCYTE_DIFFERENTIATION	GOBP_MYELOID_LEUKOCYTE_DIFFERENTIATION	193	-0.400643541	-1.698735352	2.56E-05	0.000571322	0.000429655	2976	tags=32%, list=15%, signal=28%	GPR183/GAB3/PIK3R1/PARP1/GATA3/MYH9/GPC3/HCLS1/LRRK1/HOXA7/RASSF2/BATF2/IFNG/TFRC/INPP5D/RARA/CSF1R/TSPAN2/IL23A/BATF3/NOTCH2/NME1/LBR/LILRB4/ITGB8/IFI16/CCR7/FES/TLR4/CSF3/GAB2/MIR223/LILRB1/CD4/OSCAR/NRROS/CD109/LEF1/EFNA2/TNFSF11/CCR1/JUNB/CD81/CD74/MYC/SBNO2/MAFB/TLR2/TYROBP/TGFB1/C1QC/CCL19/CEBPB/SPI1/FBN1/FSTL3/LIF/SNX10/MMP9/TREM2/CCN4/INHBA
GOBP_POSITIVE_REGULATION_OF_CD4_POSITIVE_ALPHA_BETA_T_CELL_ACTIVATION	GOBP_POSITIVE_REGULATION_OF_CD4_POSITIVE_ALPHA_BETA_T_CELL_ACTIVATION	36	-0.641719802	-2.058485664	2.70E-05	0.000599244	0.000450653	2462	tags=50%, list=12%, signal=44%	NCKAP1L/RIPK2/IFNG/MALT1/SOCS1/RARA/ANXA1/IL23A/MYB/HLA-DRA/CD83/HLX/NLRP3/CD55/CD81/CD86/TNFSF4/CCL19
GOBP_ARTERY_DEVELOPMENT	GOBP_ARTERY_DEVELOPMENT	86	-0.506409645	-1.890731072	2.70E-05	0.000599244	0.000450653	2699	tags=44%, list=13%, signal=38%	TGFB2/PLXND1/NGFR/HEY1/NOG/AKT3/HOXA1/HAND2/ACVRL1/SNX17/SIX1/SOX4/ADAMTS9/SRF/PKD2/TGFBR1/ADGRF5/PROX1/ADAMTS6/NOTCH1/LRP1/GJA5/NRP1/ROBO1/MYLK/EFEMP2/MDK/FOXC1/PDGFRB/LOXL1/WNT11/ENG/LOX/APOE/HOXA13/COMP/PRRX1/FKBP10
GOBP_NEGATIVE_REGULATION_OF_CELL_GROWTH	GOBP_NEGATIVE_REGULATION_OF_CELL_GROWTH	178	-0.404836068	-1.693555391	2.74E-05	0.000605817	0.000455597	2815	tags=28%, list=14%, signal=24%	RTN4R/RGS2/APBB1/TGFB2/PSRC1/CDK5/MSX1/NPR1/SEMA6B/ADAM15/CCDC85B/SEMA4B/DCUN1D3/SEMA7A/ACVRL1/MINAR1/BDKRB1/PPP2R1A/FRZB/PPT1/SEMA5B/OSGIN2/SEMA4C/SEMA3A/SIPA1/SLIT2/PPP1R9B/G6PD/ENO1/CRYAB/CYP27B1/WNT5A/RGS4/SLIT3/TP53/NRP1/WT1/SERPINE2/RERG/BCL6/BST2/GJA1/TGFB1/WNT11/CDA/GREM1/SPP1/SFRP2/INHBA
GOMF_ENZYME_INHIBITOR_ACTIVITY	GOMF_ENZYME_INHIBITOR_ACTIVITY	356	-0.347727442	-1.583128198	2.83E-05	0.000623116	0.000468606	3302	tags=28%, list=16%, signal=24%	GPS2/CARD18/SPOCK2/CDKN2A/GMFG/SPRY2/SPRY4/OAZ2/PKIA/OPRPN/ITPRIP/INKA1/PRKAR1B/PPP1R12A/SERPINF2/RNH1/SH3BP5/GPC3/GPS1/SLN/IPO5/ANXA5/ABCE1/ITIH2/PHACTR1/PPP1R10/ANXA2P2/LRRK2/SPINK6/YWHAG/GAPDH/SOCS1/PKIG/CST7/CST6/ANXA1/ANGPTL4/ATP2B4/A2M/PTTG1/TFPI/CRIM1/APOA2/PPP1R14B/ARL2/BIRC5/ELFN1/AGT/SKI/SERPINB3/SLIT2/NOTCH1/SERPINB4/LILRB4/PPP1R9B/C4B/PLN/PRNP/ANP32E/HSPBP1/SERPINB9/CD109/COL7A1/RTKN/…
GOBP_LYMPHOCYTE_CHEMOTAXIS	GOBP_LYMPHOCYTE_CHEMOTAXIS	51	-0.588398567	-1.995953999	2.86E-05	0.000627151	0.000471641	1987	tags=53%, list=10%, signal=48%	CKLF/ADAM17/SLC8B1/ADAM8/C10orf99/GPR183/CXCL16/CCL20/CX3CL1/CCL21/CCL17/CH25H/CXCL11/PADI2/WNT5A/S100A7/CCL2/CCL26/CCL4/CCL7/CCL22/CCL8/CXCL10/CCL19/CCL18/HSD3B7/CXCL13
GOCC_MEMBRANE_MICRODOMAIN	GOCC_MEMBRANE_MICRODOMAIN	319	-0.355327522	-1.588533537	2.90E-05	0.000634541	0.000477198	3309	tags=28%, list=17%, signal=24%	PGK1/TUBA1B/BACE1/STOML2/S1PR1/ABCB4/HTR2A/FLOT1/LAT2/ITGAM/ARC/LCK/RTN4R/FYN/P2RY12/PTPRC/SELPLG/CAVIN4/CLIP3/PECAM1/LRRK2/SLC6A3/INPP5D/RHOQ/TRAF2/TPP1/PLVAP/CAV1/LCP2/BSG/F2R/ATP2B4/KIF18A/TFPI/SGCA/ABCA1/LIPE/MYADM/PPT1/TGFBR1/PTGIS/STOM/KCNMA1/HPSE/CAV2/HAS2/TUBB/PRNP/SCARB1/MYOF/MS4A4A/CD4/CTSD/NOS3/HMOX1/FAS/ITGA1/KIRREL1/KCNA5/RFTN1/CD55/CORO1C/PODXL/HCK/GASK1A/ATP1B3/GPC1/CHRNA3/S100A10/…
GOBP_MUSCLE_CELL_DIFFERENTIATION	GOBP_MUSCLE_CELL_DIFFERENTIATION	321	-0.358623178	-1.606721161	2.95E-05	0.000643607	0.000484016	2867	tags=26%, list=14%, signal=23%	KDM1A/FLOT1/MAMSTR/CDON/RGS2/NFATC1/MYH9/MSX1/HEY1/RBM38/NIBAN2/PIN1/DYRK1B/CSRP2/SMYD1/DKK1/SOX9/KDM6B/ARRB2/PRDM6/AVPR1A/CFL2/SOD2/BHLHE41/DYSF/CAMK1/MMP14/SIX1/CACNA1H/SLC8A1/SRF/FZD7/NEB/RBM24/CCNB1/RYR1/DNMT1/KAT2A/HOMER1/PROX1/LMOD1/FHOD3/SKI/SEMA4C/SELENON/NOTCH1/CAV2/GPX1/ACTC1/PTGFRN/CSRP1/G6PD/PLPP7/ALPK3/IGF1/MYOF/CYP26B1/DMPK/CD9/RGS4/FLNC/RAMP2/POPDC2/WT1/BOC/TNNT1/ALPK2/CD81/TMEM119…
GOBP_DETOXIFICATION	GOBP_DETOXIFICATION	123	0.48749418	1.872655691	2.98E-05	0.000647759	0.000487139	3608	tags=44%, list=18%, signal=36%	AKR1B10/RDH12/DUOX2/MT1M/GSTA1/AKR7A3/NQO1/GPX2/CD36/MT1F/MT1G/MT1H/MT1E/MT1HL1/DUOX1/APOA4/MT1X/GPX3/GSTZ1/SLC22A18/NFE2L2/MGST1/NNT/MT3/HBB/GSTO2/MT2A/SLC22A5/FABP1/PRDX5/PTGS1/GSTT1/IYD/SLC17A3/SLC30A10/MGST2/AKR1A1/CAT/ATP7A/HBD/MT4/MGST3/TXNRD1/TP53INP1/GSR/IPCEF1/SELENOS/TXNRD2/GSTK1/ABCC2/SELENOT/APOM/ADH4/ABCG2
GOBP_ORGAN_OR_TISSUE_SPECIFIC_IMMUNE_RESPONSE	GOBP_ORGAN_OR_TISSUE_SPECIFIC_IMMUNE_RESPONSE	29	0.709532824	2.098988177	3.03E-05	0.000652142	0.000490435	1883	tags=48%, list=9%, signal=44%	LTF/DEFB1/BPIFB1/PLA2G1B/PIGR/DEFA5/DEFA6/RAB17/CD160/APOA4/DEFA4/IL6R/IFNLR1/IFNL2
GOBP_EMBRYONIC_PLACENTA_DEVELOPMENT	GOBP_EMBRYONIC_PLACENTA_DEVELOPMENT	78	-0.513456965	-1.889578744	3.02E-05	0.000652142	0.000490435	1730	tags=32%, list=9%, signal=29%	HEY1/EPAS1/EOMES/VASH1/CITED1/HIF1A/PKD2/PCDH12/TFEB/STK3/CDX2/SNAI1/MDFI/LEF1/JUNB/SOCS3/TRIM28/RSPO3/GJB5/CEBPB/ASCL2/CCN1/WNT2/LIF/IGF2
GOBP_CELLULAR_RESPONSE_TO_HEAT	GOBP_CELLULAR_RESPONSE_TO_HEAT	110	-0.467176885	-1.834978042	3.03E-05	0.000652142	0.000490435	5880	tags=53%, list=29%, signal=37%	POLR2D/RPTOR/NUP35/NUP43/NUP160/BAG3/MLST8/RBBP7/DNAJB1/HSPA1L/RPA1/EIF2S1/NUP98/DAXX/MAPKAPK2/TPR/RPA3/SLC52A3/LYN/NUP188/ATR/NUP85/ST8SIA1/BAG4/SEH1L/ATP2A2/PTGES3/NUP133/IER5/FGF1/HSPH1/NUP62/IRAK1/NUP58/NUP107/HSP90AA1/HIKESHI/CAMK2G/CD34/STAC/NDC1/NUP155/DNAJB6/RAE1/IL1A/AKT1S1/AAAS/YWHAE/CLPB/CRYAB/HMOX1/TFEC/HSP90AB1/HSPA6/HSF1/CXCL10/BAG2/THBS1
GOBP_T_CELL_DIFFERENTIATION	GOBP_T_CELL_DIFFERENTIATION	237	-0.375612915	-1.643780329	3.05E-05	0.000655217	0.000492747	3988	tags=38%, list=20%, signal=31%	SLC46A2/SOCS5/FGL2/PIK3CD/CR1/CHD7/GLI3/JAK3/RHOH/DNAJA3/PATZ1/FANCA/NFKBID/HLA-G/ZNF683/ADAM17/DLL4/IL12RB1/SOX13/ABL1/ADAM8/HLA-DOA/ZFP36L2/CD28/GPR183/STAT3/LCK/SOX12/CD3E/GATA3/NRARP/CBFB/PRKDC/NCKAP1L/PTPRC/CLPTM1/TNFSF18/RIPK2/GLI2/TNFSF8/DTX1/IFNG/MALT1/EOMES/SOCS1/RARA/ANXA1/CTLA4/IL1A/EGR1/BCL3/SOX4/CRTAM/SRF/IL23A/FZD7/MYB/KAT2A/ITPKB/LOXL3/HLA-DRA/CD83/HLX/IL2RA/IL7R/LILRB4/JAG2/CCR7/C…
GOMF_OXIDOREDUCTASE_ACTIVITY_ACTING_ON_THE_CH_CH_GROUP_OF_DONORS	GOMF_OXIDOREDUCTASE_ACTIVITY_ACTING_ON_THE_CH_CH_GROUP_OF_DONORS	58	0.59977285	2.072156226	3.09E-05	0.000658697	0.000495365	2862	tags=40%, list=14%, signal=34%	AKR1C2/AKR1C1/AKR1C3/ACADL/DHCR24/PTGR1/RETSAT/BLVRB/BDH2/ACOX3/ACOX1/ACADS/ACADSB/PTGR2/ACAD8/TM7SF2/ACADM/ZADH2/ACAA1/ACADVL/SRD5A3/DECR1/IVD
GOBP_REGULATION_OF_MORPHOGENESIS_OF_AN_EPITHELIUM	GOBP_REGULATION_OF_MORPHOGENESIS_OF_AN_EPITHELIUM	59	-0.564752725	-1.972310576	3.09E-05	0.000658697	0.000495365	3953	tags=46%, list=20%, signal=37%	PIK3CD/SIX4/PHB2/NKD1/ABL1/FGF1/GATA3/SOX8/FGF2/NOG/SOX9/SIX1/FGF7/AGT/HGF/SIX2/WNT5A/MDK/ITGAX/GJA1/CXCL10/HOXB7/ADAMTS12/WNT2/LIF/GREM1/SULF1
GOBP_POSITIVE_REGULATION_OF_CELL_SUBSTRATE_ADHESION	GOBP_POSITIVE_REGULATION_OF_CELL_SUBSTRATE_ADHESION	120	-0.46726135	-1.864475378	3.11E-05	0.000659803	0.000496196	1691	tags=25%, list=8%, signal=23%	PLEKHA2/ECM2/MYADM/CX3CL1/ARL2/EGFLAM/CCL21/RRAS/CEACAM6/EGFL6/HAS2/CCR7/NRP1/FERMT2/ILK/S100A10/EFEMP2/MDK/COL16A1/FBLN2/EMILIN1/CCN1/OLFM4/CCDC80/CDH13/FLNA/ITGA5/THY1/FN1/COL8A1
GOCC_VACUOLAR_LUMEN	GOCC_VACUOLAR_LUMEN	162	-0.424759415	-1.751505186	3.12E-05	0.000659803	0.000496196	2343	tags=34%, list=12%, signal=30%	SDC3/PRELP/CYB5R3/CD1E/GNS/GYG1/CREG1/PA2G4/AGRN/TPP1/TCN2/CTSC/RNASE2/PTGES2/PLBD2/PPT1/LIPA/GRN/CTSV/PYCARD/ARHGAP45/RETN/SERPINB3/GLA/HPSE/GGH/CCT2/TUBB/PADI2/VAT1/CTSA/CSPG4/CTSD/TRAPPC1/KERA/GM2A/PYGB/CD74/GPC1/LUM/GPC6/CTSB/S100A7/OGN/OMD/HSPG2/PDGFRB/PLD3/MNDA/SERPINA3/CTSL/VCAN/CTSK/C3/BGN
GOBP_VASCULOGENESIS	GOBP_VASCULOGENESIS	76	-0.530773329	-1.939737568	3.20E-05	0.000675274	0.000507831	3034	tags=41%, list=15%, signal=35%	ASB4/SOX17/CUL7/HEY1/CD34/ACKR3/YAP1/TBX20/NTRK2/CAV1/CITED1/RRAS/HEG1/NOTCH1/APELA/HAS2/SOX18/ITGB8/APLNR/RAMP2/GJC1/WT1/ZFPM2/JUNB/TGFB1/TNNI3/PDGFRB/EGFL7/TIE1/ENG/HOXA13
GOBP_REGULATION_OF_CELL_MATRIX_ADHESION	GOBP_REGULATION_OF_CELL_MATRIX_ADHESION	117	-0.451346952	-1.788205505	3.54E-05	0.000745749	0.000560831	2422	tags=29%, list=12%, signal=26%	HOXA7/JUP/ITGB1BP1/ADAM15/MAP4K4/VCL/ACVRL1/MMP14/PLEKHA2/RCC2/CX3CL1/CCL21/RRAS/CEACAM6/LRP1/CCR7/APOD/ONECUT2/NRP1/BST1/FERMT2/CORO1C/S100A10/EFEMP2/BCL6/EPHA3/COL16A1/PLAU/THBS1/CDH13/MMP12/SERPINE1/THY1/GREM1
GOBP_ROOF_OF_MOUTH_DEVELOPMENT	GOBP_ROOF_OF_MOUTH_DEVELOPMENT	84	-0.504590152	-1.878265653	3.59E-05	0.000752571	0.000565961	3886	tags=44%, list=19%, signal=36%	CHD7/SGPL1/GLI3/FRAS1/PYGO2/OSR1/WNT9B/ARID5B/TGFB2/MSX1/GDF11/HAND2/TGFB3/MSC/SATB2/PAK1IP1/TGFBR1/LOXL3/SKI/ITGB8/JAG2/SNAI1/WNT5A/LEF1/SOX11/BNC2/TFAP2A/FZD2/WNT11/PKDCC/EPHB2/MEOX2/LRRC32/PRRX1/TWIST1/OSR2/INHBA
GOBP_POSITIVE_REGULATION_OF_EPITHELIAL_TO_MESENCHYMAL_TRANSITION	GOBP_POSITIVE_REGULATION_OF_EPITHELIAL_TO_MESENCHYMAL_TRANSITION	48	-0.589722715	-1.977001598	3.71E-05	0.00077651	0.000583964	1503	tags=40%, list=8%, signal=37%	TGFBR1/SERPINB3/NOTCH1/DAB2/SNAI1/LEF1/LOXL2/TGFB1I1/FERMT2/WWTR1/MDK/FOXC1/ZNF703/TGFB1/ENG/PDPN/IL6/COL1A1/TWIST1
GOBP_REGULATION_OF_BODY_FLUID_LEVELS	GOBP_REGULATION_OF_BODY_FLUID_LEVELS	470	-0.321937895	-1.50017813	3.72E-05	0.00077651	0.000583964	3156	tags=26%, list=16%, signal=23%	CDO1/NR1H2/PRCP/ZNF385A/TXK/STMN1/EHD3/KDM1A/VAV2/STAT5A/PIK3R1/MAFF/PRKAR1B/LCK/SERPINF2/ACTB/CORO2B/STXBP1/FBLN1/VKORC1/DGKA/FYN/GATA3/MYH9/DOCK9/CFTR/PRKCH/P2RX5/CEL/ANXA5/GNA15/P2RY12/CD34/SLC29A1/F7/ADRA2C/NPR1/SLC6A3/TRPC6/TREML1/GNA14/NEUROG1/ADCY7/ARRB2/AQP2/C1QTNF1/DGKH/DGKI/VCL/CAV1/LCP2/GRHL3/ITGA2/F2R/A2M/TFPI/ADCY4/PROCR/ALOXE3/HIF1A/SRF/TLN1/VWF/HEG1/NME1/ST3GAL4/SH2B3/HPSE/DOCK11/M…
GOBP_MULTI_MULTICELLULAR_ORGANISM_PROCESS	GOBP_MULTI_MULTICELLULAR_ORGANISM_PROCESS	195	-0.399111989	-1.696537169	3.74E-05	0.000777398	0.000584632	2901	tags=29%, list=14%, signal=25%	SYDE1/ENDOU/MAFF/PTAFR/ITGB4/RGS2/ACOD1/SLC38A3/PTHLH/PLA2G4C/ADRA2C/ADCY7/AVPR1A/UCP2/TGFB3/AGO2/STC1/ITGA2/BSG/SEMG1/DKKL1/CLIC5/ETS1/GJB2/APELA/PCSK5/OXTR/CYP27B1/ARHGDIB/CORIN/RAMP2/CAD/PTGFR/MMP2/HAVCR2/FOSB/TPPP3/VMP1/JUNB/SERPINE2/TRIM28/STC2/EPYC/COL16A1/GJA1/ANGPT2/IGFBP7/IDO1/CLDN4/FOSL1/LIF/MMP9/TIMP1/ITGA5/MMP7/SPP1
GOBP_ADAPTIVE_IMMUNE_RESPONSE	GOBP_ADAPTIVE_IMMUNE_RESPONSE	414	-0.335250163	-1.553004329	3.75E-05	0.000777421	0.000584649	4326	tags=35%, list=22%, signal=28%	C1QBP/TFE3/LILRA3/CLEC10A/TRAC/PRKCB/FCER2/CD274/LYN/CRP/PKN1/HLA-B/IGHG1/SOCS5/HRAS/C17orf99/PIK3CD/CR1/TRAT1/SKAP1/BTK/TNFRSF1B/JAK3/FCAMR/PLA2G4A/CD40LG/NFKBID/TP53BP1/HLA-G/ZNF683/PHB/ADAM17/PTPN6/TAP1/IL12RB1/IL12A/NECTIN2/TXK/HLA-DOA/RNF19B/JAM3/MSH6/SAMSN1/CD1B/CD28/GPR183/NFKB2/STAT3/LAT2/ALOX15/CD6/CD3E/HLA-DQB1/HLA-DPB1/FYN/GATA3/PTPRC/TNFSF18/RIPK2/C7/NBN/MAD2L2/SIGLEC10/IFNG/MALT1/CD1…
GOBP_NEGATIVE_REGULATION_OF_LEUKOCYTE_PROLIFERATION	GOBP_NEGATIVE_REGULATION_OF_LEUKOCYTE_PROLIFERATION	82	-0.504234404	-1.872063009	3.77E-05	0.00077812	0.000585175	1911	tags=33%, list=10%, signal=30%	IL20RB/CTLA4/LST1/CRTAM/MAD1L1/TWSG1/PDCD1LG2/CD300A/IL2RA/LILRB4/PRNP/LILRB1/LILRB2/SOX11/TNFAIP3/HAVCR2/CD86/GAL/TYROBP/PLA2G2D/MNDA/CCL8/CEBPB/IDO1/LRRC32/GPNMB/GREM1
GOBP_CELL_CELL_ADHESION_VIA_PLASMA_MEMBRANE_ADHESION_MOLECULES	GOBP_CELL_CELL_ADHESION_VIA_PLASMA_MEMBRANE_ADHESION_MOLECULES	247	-0.37640577	-1.65246275	3.79E-05	0.000780772	0.00058717	3393	tags=35%, list=17%, signal=29%	CLDN15/ITGB1/ARVCF/CDH6/CDH16/ROBO2/PCDHGC3/CBLN1/SLITRK1/PCDHGB7/PTPN23/CLSTN1/NECTIN2/SPARCL1/PCDHGA8/RIC8A/ITGAM/PCDHGA10/CD6/DCHS1/TGFB2/PCDH10/TENM3/PCDH17/PECAM1/PALLD/CLDN16/PCDHB9/CELSR3/LRRC4C/CDH18/PCDHB6/MILR1/PCDHAC2/LRFN5/BSG/PCDHGA3/CD84/PCDHB3/CRTAM/MYADM/CX3CL1/PCDHB8/IGSF21/PCDH12/CEACAM6/CDH5/CLSTN3/ESAM/DSG3/PCDHB11/NTNG2/PCDHGA4/SCARF2/VCAM1/PCDHB7/NEXN/PCDHB13/ROBO1/PCDHB12/P…
GOBP_BONE_MINERALIZATION	GOBP_BONE_MINERALIZATION	105	-0.47494144	-1.835848516	3.84E-05	0.000788397	0.000592904	2653	tags=35%, list=13%, signal=31%	GPC3/ALOX5/ANKH/PTHLH/SLC24A3/SOX9/TGFB3/IBSP/SRGN/DDR2/SLC8A1/HIF1A/LTBP3/IGF1/ISG15/CYP27B1/P2RX7/ECM1/CCR1/TMEM119/SBNO2/FGR/TFAP2A/OMD/TGFB1/WNT11/PKDCC/LOX/CCN1/SNX10/MGP/COMP/TWIST1/COL1A2/OSR2/GREM1/ASPN
GOCC_APICAL_PLASMA_MEMBRANE	GOCC_APICAL_PLASMA_MEMBRANE	342	0.368029389	1.608726432	3.89E-05	0.000796719	0.000599162	1386	tags=16%, list=7%, signal=16%	CBLIF/SLC26A9/ADGRG2/MAL/UPK1B/SCNN1B/DUOX2/MGAM/RAB27B/FOLR1/SCNN1G/ADRB2/CYP4F12/RAB27A/SCNN1A/IGFBP2/ACE2/PTPRH/AQP5/MUC1/CDHR2/PROM2/OCLN/CD36/ATP8B1/CA4/ABCC5/MYO1A/SLC9A1/HPN/SORBS2/PDZD3/MARVELD2/SLC44A4/RAB17/SLC7A8/KCNK1/SHROOM3/AQP10/PROM1/GP2/DUOX1/KL/ABCC6/ACY3/DSG2/SLC22A18/SLC6A20/MAL2/SLC15A1/CYP4F2/SLC26A3/SLC2A2/SLC12A2/HIP1R/IL6R
GOBP_ENDOTHELIAL_CELL_CHEMOTAXIS	GOBP_ENDOTHELIAL_CELL_CHEMOTAXIS	29	-0.678290253	-2.054374547	4.00E-05	0.000809644	0.000608882	3491	tags=48%, list=17%, signal=40%	FGF18/FGFR1/FGF1/FGF2/NOTCH1/NR4A1/MET/PLEKHG5/NRP1/EGR3/HSPB1/SMOC2/CXCL13/THBS1
GOCC_CAVEOLA	GOCC_CAVEOLA	80	-0.512578151	-1.901969669	3.98E-05	0.000809644	0.000608882	2977	tags=39%, list=15%, signal=33%	HTR2A/FLOT1/P2RY12/CAVIN4/LRRK2/SLC6A3/PLVAP/CAV1/F2R/ATP2B4/KIF18A/TFPI/LIPE/PTGIS/KCNMA1/CAV2/SCARB1/MYOF/NOS3/HMOX1/KCNA5/CORO1C/HCK/GASK1A/ATP1B3/CAVIN3/CAVIN1/EHD2/LRP8/SELE/CDH13
GOCC_NUCLEAR_CHROMOSOME	GOCC_NUCLEAR_CHROMOSOME	213	-0.392155122	-1.688555054	3.98E-05	0.000809644	0.000608882	5848	tags=52%, list=29%, signal=37%	FAM9C/CENPK/POLA1/FAM9B/HDAC8/SETX/TARDBP/SMC1A/SMARCB1/PINX1/LRPPRC/CSNK2A1/POLE3/NFRKB/HSPA2/HORMAD2/SPIDR/SMARCA5/SYCE1/INCENP/POLA2/GINS3/RNF212/RGS12/ACTL6A/MORF4L1/NCAPD2/SFR1/SMC2/NIFK/ZRANB3/PMF1/BRMS1/BRD4/HMGA2/MCM6/RPA1/GINS2/HUS1B/NUFIP1/PRIM2/ORC3/SPO11/ACTR5/YY1AP1/TUBG1/CCNB1IP1/RAD51/RPA3/HEY2/NOL6/POLD2/BRCA1/SIN3B/ORC6/PRIM1/STAG3/RUVBL2/TIMELESS/SYCP2L/CENPA/MSH4/ZMIZ2/TFPT/WDH…
GOBP_SMALL_GTPASE_MEDIATED_SIGNAL_TRANSDUCTION	GOBP_SMALL_GTPASE_MEDIATED_SIGNAL_TRANSDUCTION	486	-0.321746669	-1.501453811	4.00E-05	0.000809644	0.000608882	4144	tags=31%, list=21%, signal=25%	CYTH3/LYN/RASA3/ARAP3/RB1/CBL/HRAS/CRKL/GNA12/CSF1/SRGAP1/DOCK10/SPRY1/RHOH/DNAJA3/SYNPO2L/RASGRP4/FGD1/RHOC/ARFGAP1/MYO9B/ITGA3/ARHGAP15/PLD2/SH3BP1/RIPOR1/ABL2/TNFAIP1/GPR20/GPSM2/CDKN2A/ABL1/SPRY2/SH2D3C/NUP62/DEPDC7/LIMK1/CCDC88A/SPRY4/GPR174/STMN1/VAV2/ABI2/FLOT1/SYDE1/FGD3/CDON/RTN4R/CCNA2/YWHAQ/RGL1/DOCK9/TGFB2/CDC42EP1/ELMO1/SHC3/CYTH4/NGFR/GPR4/FGF2/RACGAP1/RAC2/KCTD13/AGTR1/RASGRP2/CAVI…
GOBP_REGULATION_OF_NEUTROPHIL_CHEMOTAXIS	GOBP_REGULATION_OF_NEUTROPHIL_CHEMOTAXIS	32	-0.654011489	-2.028095689	4.10E-05	0.000825455	0.000620773	2509	tags=50%, list=13%, signal=44%	RAC2/NCKAP1L/CAMK1D/IL23A/CCL21/SLIT2/CCR7/MIR223/C3AR1/BST1/CD74/MDK/CCL19/C5AR1/THBS4/CXCL8
GOBP_CHRONIC_INFLAMMATORY_RESPONSE	GOBP_CHRONIC_INFLAMMATORY_RESPONSE	19	-0.75188244	-2.065048097	4.17E-05	0.000838505	0.000630587	1001	tags=42%, list=5%, signal=40%	VCAM1/TNFAIP3/GJA1/S100A8/IDO1/CXCL13/S100A9/THBS1
GOBP_RECEPTOR_INTERNALIZATION	GOBP_RECEPTOR_INTERNALIZATION	109	-0.47323379	-1.85382292	4.29E-05	0.000858618	0.000645712	3476	tags=32%, list=17%, signal=27%	ITGB1/AP2B1/RAMP1/GTF2H2/FLOT1/HTR1B/ARC/HTR2B/RAMP3/ACKR3/DKK1/TFRC/ARRB2/CAV1/ANKRD13B/CXCR2/LRP1/APELA/LILRB4/RIN3/LILRB1/CD9/AP2M1/RAMP2/CALCRL/CD81/APLN/ITGB2/FCER1G/RAB31/SELE/DNM1/GREM1/CXCL8/SFRP4
GOCC_PRERIBOSOME	GOCC_PRERIBOSOME	74	-0.524871383	-1.911423717	4.43E-05	0.000884413	0.000665111	6233	tags=61%, list=31%, signal=42%	RRP1/WDR12/RPS7/UTP14A/RRP15/UTP23/MPHOSPH10/RIOK1/NIP7/LTV1/UTP25/EMG1/TSR1/NOP14/NOL6/LAS1L/IMP4/KRI1/UTP18/MAK16/FTSJ3/NOP58/PDCD11/BMS1/DCAF13/EBNA1BP2/SRFBP1/RRP7A/HEATR1/WDR74/PRKDC/NOB1/RRP1B/PES1/EIF6/MRTO4/FBL/TBL3/BOP1/WDR46/UTP4/RRS1/NOC4L/RRP9/BYSL
GOBP_BRANCHING_MORPHOGENESIS_OF_AN_EPITHELIAL_TUBE	GOBP_BRANCHING_MORPHOGENESIS_OF_AN_EPITHELIAL_TUBE	138	-0.440942977	-1.771300788	4.44E-05	0.000884911	0.000665486	3911	tags=41%, list=20%, signal=33%	CSF1/SIX4/SPRY1/GLI3/PHB2/LRP5/DLL4/TIMELESS/PML/ABL1/FOXC2/FGF1/SPRY2/WNT9B/DCHS1/NRARP/GPC3/PLXND1/SOX8/FGF2/NOG/GLI2/YAP1/TBX20/SOX9/MMP14/HOXD11/SIX1/CITED1/CLIC4/SRF/PKD2/AGT/SLIT2/NOTCH1/MET/HOXA5/SIX2/WNT5A/LEF1/NRP1/WT1/MYC/MDK/LAMA5/HOXA11/TIE1/ENG/FOXD1/HOXB7/TNC/WNT2/EDNRA/COL4A1/GREM1/SFRP2
GOBP_CHROMOSOME_LOCALIZATION	GOBP_CHROMOSOME_LOCALIZATION	80	-0.510592016	-1.894599924	4.50E-05	0.000892905	0.000671498	3757	tags=40%, list=19%, signal=33%	SEH1L/KIF2B/TTL/NUMA1/EML3/ANKRD53/NUP62/KIF22/TERB1/IFFO1/PSRC1/NDE1/CDT1/CENPE/DLGAP5/KIF18A/LMNA/SPAG5/CENPF/CCNB1/MAD1L1/CDCA8/KIF2C/RRS1/KIF14/NDC80/AURKB/NUF2/KIFC1/CDCA5/FAM83D/GEM
GOBP_SYNAPSE_PRUNING	GOBP_SYNAPSE_PRUNING	11	-0.846606497	-2.063994667	4.54E-05	0.000898436	0.000675657	2894	tags=91%, list=14%, signal=78%	ITGAM/CDK5/DKK1/EPHA4/CX3CL1/C1QB/C1QA/C1QC/TREM2/C3
GOBP_CELL_GROWTH	GOBP_CELL_GROWTH	441	-0.329130656	-1.533820124	4.70E-05	0.000928715	0.000698428	2878	tags=23%, list=14%, signal=20%	EXOSC2/PTCH2/HSP90AA1/RTN4R/RGS2/APBB1/NDN/TGFB2/PSRC1/CDK5/MSX1/SLC25A33/AGTR1/PIN1/RASGRP2/EPB41L3/OGFR/RNF157/MAD2L2/NPR1/PLXNA1/ISLR2/SOX9/SEMA6B/SYT2/AVPR1A/ADAM15/IGFBP1/CCDC85B/GDI1/SEMA4B/CXCL16/DCUN1D3/SEMA7A/VCL/IGFBP3/LAMB2/ACVRL1/MINAR1/DBN1/BDKRB1/MMP14/ATAD3A/PPP2R1A/FLRT1/SRF/FRZB/SYT1/PPT1/SEMA5B/TRPV2/TGFBR1/AGT/OSGIN2/CLSTN3/SEMA4C/SEMA3A/SIPA1/SLIT2/LRP1/CPNE1/PPP1R9B/G6PD/IGF1…
GOBP_METAPHASE_PLATE_CONGRESSION	GOBP_METAPHASE_PLATE_CONGRESSION	64	-0.530379351	-1.867024543	4.80E-05	0.000944073	0.000709978	3757	tags=42%, list=19%, signal=34%	SEH1L/KIF2B/TTL/NUMA1/EML3/ANKRD53/NUP62/KIF22/PSRC1/CDT1/CENPE/KIF18A/SPAG5/CENPF/CCNB1/MAD1L1/CDCA8/KIF2C/RRS1/KIF14/NDC80/AURKB/NUF2/KIFC1/CDCA5/FAM83D/GEM
GOCC_SARCOLEMMA	GOCC_SARCOLEMMA	133	-0.439799166	-1.771834603	4.81E-05	0.000944073	0.000709978	2479	tags=27%, list=12%, signal=24%	SLC8A2/STAC/SGCE/CAVIN4/SSPN/TGFB3/ANXA1/VCL/CAV1/DYSF/CIB2/BSG/ATP2B4/PDE9A/SGCA/SLC8A1/RYR1/CACNA1C/RTN2/CAV2/VCAM1/FLNC/SYNM/POPDC2/KCNJ2/CORO1C/PLEC/COL6A1/DES/SYNC/KCNJ8/AHNAK2/COL6A2/AQP1/COL6A3/BGN
GOBP_POSITIVE_REGULATION_OF_PROTEOLYSIS	GOBP_POSITIVE_REGULATION_OF_PROTEOLYSIS	350	-0.344816956	-1.568617326	4.89E-05	0.000955922	0.000718889	2923	tags=32%, list=15%, signal=28%	TRIB1/TNFRSF10A/PLK3/DLC1/APH1B/NLRP1/SGTA/PSMC1/AKT1/BCL2L11/MAPK12/LYN/PDCD5/BAG6/SEMG2/SOCS5/RPS3/CR1/SNCA/TNFRSF1B/PICALM/ECSCR/DDRGK1/PSMD14/AXIN1/PML/PRSS22/EFNA1/ADAM8/RNF19B/STAT3/HIP1/DDA1/LCK/FBLN1/FYN/MYH9/AKIRIN2/NGFR/SOX7/PSMC3/NUPR1/NOD1/RIPK2/LRRK2/IFNG/MALT1/HSPE1/BCAP31/HSPD1/PSMC4/TRAF2/USP13/PSME3/RAD23A/PACSIN3/CAV1/CTSC/MMP14/EPHA4/F2R/RNF144A/SEMG1/BID/GRN/ADRM1/PLK2/PYCARD/…
GOBP_EMBRYO_IMPLANTATION	GOBP_EMBRYO_IMPLANTATION	43	-0.599837473	-2.004575228	4.90E-05	0.000955963	0.000718919	2901	tags=47%, list=14%, signal=40%	SYDE1/ITGB4/ACOD1/AGO2/STC1/BSG/APELA/PCSK5/ARHGDIB/MMP2/TPPP3/VMP1/TRIM28/STC2/GJA1/IGFBP7/LIF/MMP9/TIMP1/SPP1
GOBP_CALCIUM_ION_TRANSPORT	GOBP_CALCIUM_ION_TRANSPORT	388	-0.332419279	-1.52312481	4.92E-05	0.000956903	0.000719627	3596	tags=30%, list=18%, signal=25%	CACNB2/PHB2/CACNB3/RYR2/F2/BEST1/PHB/REM1/CLIC2/PANX1/PLCG1/PKD2L1/PTPN6/CHRNA9/RAMP1/TRPM2/SLC8B1/PML/ABL1/STOML2/CALM1/GRAMD2A/EHD3/HTR2A/CD33/LCK/FYN/CDK5/CAMK2G/P2RX5/SLN/HTR2B/FGF2/P2RY12/SLC8A2/PTPRC/HOMER3/STAC/RAMP3/TRPC1/SLC24A3/ANXA2P2/FKBP1A/CASQ2/TRPC6/GNB5/ARRB2/HTR2C/PMPCA/MCOLN1/PACSIN3/CAV1/STC1/BDKRB1/CD84/MCUB/F2R/ATP2B4/SEMG1/DRD1/CACNA1H/SLC8A1/SLC25A25/PKD2/LILRA2/TRPV2/RYR1/…
GOBP_REGULATION_OF_EXTRACELLULAR_MATRIX_ORGANIZATION	GOBP_REGULATION_OF_EXTRACELLULAR_MATRIX_ORGANIZATION	43	-0.599505211	-2.003464855	4.95E-05	0.000960808	0.000722563	1845	tags=44%, list=9%, signal=40%	DDR2/ETS1/AGT/NOTCH1/LRP1/HAS2/COLGALT1/FGFR4/MELTF/EFEMP2/ANTXR1/TGFB1/TIE1/EMILIN1/FSCN1/PDPN/IL6/AEBP1/FAP
GOBP_SISTER_CHROMATID_COHESION	GOBP_SISTER_CHROMATID_COHESION	56	-0.562432962	-1.948696297	5.43E-05	0.001049413	0.000789197	3563	tags=34%, list=18%, signal=28%	PHB2/STAG3/STAG2/KIF22/NAA10/DDX11/SGO2/STAG3L1/RAD21/FEN1/ESPL1/HASPIN/DSCC1/BUB1B/CDC20/HORMAD1/BUB1/CDCA5/PLK1
GOBP_REGULATION_OF_METALLOPEPTIDASE_ACTIVITY	GOBP_REGULATION_OF_METALLOPEPTIDASE_ACTIVITY	14	-0.806066848	-2.075252735	5.46E-05	0.001052835	0.000791771	1206	tags=71%, list=6%, signal=67%	PICALM/DDRGK1/STAT3/LRP1/ANTXR1/TIMP2/TIMP3/CLDN4/TIMP1/CLDN3
GOBP_NUCLEOSIDE_BISPHOSPHATE_METABOLIC_PROCESS	GOBP_NUCLEOSIDE_BISPHOSPHATE_METABOLIC_PROCESS	127	0.469328897	1.825789739	5.53E-05	0.001063861	0.000800063	3312	tags=39%, list=17%, signal=32%	SULT1C2/SULT1B1/SULT2A1/ELOVL6/HMGCS2/ACSM3/PDK4/SULT1A1/SUCLG2/ACSL3/GSTZ1/SULT1E1/MCEE/ACSF2/SULT1A2/FAR1/ACSM1/ACSS2/HMGCR/ACOT11/AASS/HSD17B4/PPCS/ACACB/HMGCL/MLYCD/ACSL5/MPC2/PPCDC/ACOT4/PANK3/PDHA1/ACAT1/HMGCS1/PANK1/HSD17B8/SLC35B3/HACD2/PDK1/PDHX/ACSL1/CROT/HACD1/ACSS1/PAPSS1/CBR4/DLST/HSD17B12/ACSM2B
GOBP_APPENDAGE_DEVELOPMENT	GOBP_APPENDAGE_DEVELOPMENT	161	-0.422109419	-1.740221444	5.56E-05	0.001066402	0.000801974	2808	tags=27%, list=14%, signal=24%	ITGB4/TGFB2/MBNL1/GPC3/MSX1/ECE1/NOG/GLI2/PITX2/DKK1/SOX9/CHST11/HAND2/PITX1/SOX4/KREMEN2/KAT2A/NOTCH2/CACNA1C/SKI/ZNF358/NOTCH1/PCSK5/CYP26B1/WNT5A/LEF1/SOX11/FERMT2/TFAP2A/MAP3K20/HOXA11/PKDCC/CRABP2/MEOX2/HOXA13/COMP/SALL4/PRRX1/TWIST1/OSR2/HOXC10/GREM1/HOXA10/SFRP2
GOBP_STRESS_RESPONSE_TO_METAL_ION	GOBP_STRESS_RESPONSE_TO_METAL_ION	15	0.830289307	2.119231801	5.72E-05	0.001094479	0.000823088	2772	tags=80%, list=14%, signal=69%	MT1M/MT1F/MT1G/MT1H/MT1E/MT1HL1/MT1X/MT3/MT2A/SLC30A10/ATP7A/MT4
GOBP_POSITIVE_REGULATION_OF_PEPTIDYL_TYROSINE_PHOSPHORYLATION	GOBP_POSITIVE_REGULATION_OF_PEPTIDYL_TYROSINE_PHOSPHORYLATION	184	-0.40091726	-1.69050458	5.82E-05	0.001109359	0.000834279	3726	tags=34%, list=19%, signal=28%	PAK2/PTPN11/NCAPG2/PARP14/ADAM17/CSF2/AFAP1L2/IL12A/ABL1/EFNA1/HTR2A/STAT3/CD3E/FYN/HCLS1/LRRK1/PTPRC/TNFSF18/RIPK2/PECAM1/IFNG/ARRB2/NTRK2/CLCF1/CSF1R/MIF/CTF1/EPHA4/IL23A/FGF7/AGT/HGF/IGF1/PRNP/CSF3/CD4/CSPG4/CRLF1/TP53/NRP1/CD44/UNC119/DOCK3/CLEC7A/HSF1/SOCS3/CD81/CD74/OSM/EREG/ICAM1/TGFB1/LRP8/IL11/IL6/LIF/NOX4/IL24/IGF2/ITGA5/TREM2/GREM1/THBS4
GOBP_CELL_SUBSTRATE_JUNCTION_ORGANIZATION	GOBP_CELL_SUBSTRATE_JUNCTION_ORGANIZATION	105	-0.468711927	-1.811768826	5.86E-05	0.001114454	0.000838111	3217	tags=34%, list=16%, signal=29%	ABL1/RAB8B/PTPRA/PIK3R1/KRT14/ITGB4/CORO2B/PIP5K1A/ITGB1BP1/MAP4K4/VCL/ACVRL1/ITGA2/MMP14/LAMC2/ACTN3/RCC2/TLN1/LRP1/APOD/LAMC1/TRIP6/NRP1/FERMT2/CORO1C/S100A10/EPHA3/COL16A1/AJUBA/PLEC/ACTN1/THBS1/ITGA5/THY1/FN1/GREM1
GOBP_LYMPH_VESSEL_MORPHOGENESIS	GOBP_LYMPH_VESSEL_MORPHOGENESIS	20	-0.736984411	-2.037214576	5.88E-05	0.001115321	0.000838763	2283	tags=55%, list=11%, signal=49%	FOXC2/PTPN14/ACVRL1/VASH1/PROX1/SOX18/CLEC14A/FOXC1/VEGFC/TIE1/PDPN
GOBP_POSITIVE_REGULATION_OF_T_HELPER_CELL_DIFFERENTIATION	GOBP_POSITIVE_REGULATION_OF_T_HELPER_CELL_DIFFERENTIATION	21	-0.72227382	-2.022332093	5.92E-05	0.001115351	0.000838785	4402	tags=71%, list=22%, signal=56%	IL4R/SOCS5/NFKBID/IL12RB1/RIPK2/MALT1/RARA/ANXA1/IL23A/MYB/HLX/NLRP3/CD86/TNFSF4/CCL19
GOBP_REGULATION_OF_LEUKOCYTE_MEDIATED_IMMUNITY	GOBP_REGULATION_OF_LEUKOCYTE_MEDIATED_IMMUNITY	198	-0.398260855	-1.691892318	5.90E-05	0.001115351	0.000838785	4591	tags=39%, list=23%, signal=30%	NOD2/CD1A/SUPT6H/FER/IL4R/STAT5B/NOS2/FCER2/LYN/HLA-B/C17orf99/CR1/BTK/TNFRSF1B/JAK3/TP53BP1/HLA-G/PTPN6/IL12RB1/STXBP2/IL12A/NECTIN2/DDX21/CD1B/CD28/ITGAM/PTAFR/STXBP1/GATA3/RAC2/PTPRC/MAD2L2/MALT1/CD1E/TFRC/HSPD1/ARRB2/TRAF2/CLCF1/IL20RB/CD84/CRTAM/IL23A/ADGRE2/SH2D1A/HLA-DRA/MSH2/CD300A/SERPINB4/IL7R/LILRB4/FES/TLR4/CD1C/GAB2/LILRB1/SERPINB9/HMOX1/NLRP3/VAV1/CLEC7A/HAVCR2/CD81/BCL6/PRAM1/BST2/…
GOBP_NEGATIVE_REGULATION_OF_CHROMOSOME_ORGANIZATION	GOBP_NEGATIVE_REGULATION_OF_CHROMOSOME_ORGANIZATION	86	-0.494393804	-1.845868727	5.94E-05	0.001116829	0.000839897	3620	tags=41%, list=18%, signal=33%	KNTC1/TEX14/TPR/BUB3/ZWINT/GNL3L/PTTG3P/FBXO5/NAA10/PARP1/DUSP1/RTEL1/NBN/MAD2L2/CDT1/RAD21/TTK/ESPL1/NAT10/PTTG1/CENPF/CCNB1/MAD2L1/MAD1L1/BUB1B/XRCC3/NDC80/CDC20/AURKB/ACD/TRIP13/BUB1/TOP2A/MCM2/PLK1
GOBP_PHAGOCYTOSIS	GOBP_PHAGOCYTOSIS	269	-0.362625653	-1.609489942	6.01E-05	0.001127033	0.00084757	3565	tags=30%, list=18%, signal=25%	CYBA/PLD2/SH3BP1/ITGB1/LYAR/PLCG1/ABL1/HAVCR1/LIMK1/CEACAM4/PIP4P2/VAV2/ITGAM/PIK3R1/TULP1/ALOX15/HSP90AA1/ACTB/PIP5K1A/FYN/MYH9/ELMO1/WIPF1/RAC2/NCKAP1L/PTPRC/BIN2/PECAM1/IFNG/CAMK1D/RARA/PIP5K1C/ANXA1/TAFA4/FCN3/DYSF/ITGA2/APOA2/CORO1A/PYCARD/FPR2/CD300A/SYT11/LRP1/MET/AXL/C4B/TLR4/SCARB1/P2RY6/SIRPA/HSP90AB1/C2/VAV1/PLPP4/CLEC7A/ARPC1B/CORO1C/HCK/CD93/MARCO/IL2RG/AIF1/ITGB2/FGR/TLR2/CCL2/C4BPA…
GOBP_REGULATION_OF_NON_CANONICAL_WNT_SIGNALING_PATHWAY	GOBP_REGULATION_OF_NON_CANONICAL_WNT_SIGNALING_PATHWAY	24	-0.703661588	-2.033591703	6.14E-05	0.001142616	0.00085929	3452	tags=50%, list=17%, signal=41%	NKD1/ABL1/GPC3/DKK1/RNF213/DAB2/WNT5A/DACT1/RSPO3/PLEKHA4/SFRP2/SFRP4
GOBP_SKELETAL_MUSCLE_CELL_DIFFERENTIATION	GOBP_SKELETAL_MUSCLE_CELL_DIFFERENTIATION	60	-0.538165915	-1.871537105	6.15E-05	0.001142616	0.00085929	4215	tags=43%, list=21%, signal=34%	KLHL41/BCL9L/RB1/MYOD1/SIX4/ATF3/FOS/GTF3C5/PHOX2B/MYOG/MAFF/CDON/SOX8/NUPR1/SMYD1/SIX1/EGR1/ASB2/RBM24/NOTCH1/CYP26B1/SOX11/EPHB1/GPC1/HEYL/EGR2
GOBP_REGULATION_OF_RESPONSE_TO_WOUNDING	GOBP_REGULATION_OF_RESPONSE_TO_WOUNDING	152	-0.418099844	-1.712155283	6.12E-05	0.001142616	0.00085929	2815	tags=33%, list=14%, signal=28%	RTN4R/SERPINF2/VKORC1/ALOX5/FGF2/CD34/F7/SIGLEC10/C1QTNF1/ANXA1/CAV1/EPHA4/F2R/TFPI/GRN/KLK8/ST3GAL4/SH2B3/HPSE/LRP1/NOS3/CD9/CD109/TNFAIP3/EPPK1/CLEC7A/FERMT2/SERPINE2/MYLK/PROS1/MDK/F12/CXCR4/GJA1/SMOC2/SERPINB2/EPHB2/SERPING1/CLDN4/APOE/PLAU/TNFRSF12A/THBS1/FLNA/SERPINE1/CCN4/CLDN1/CLDN3/SPP1/FAP
GOBP_INTRINSIC_APOPTOTIC_SIGNALING_PATHWAY	GOBP_INTRINSIC_APOPTOTIC_SIGNALING_PATHWAY	272	-0.355850124	-1.584074778	6.24E-05	0.001157259	0.000870301	3292	tags=27%, list=16%, signal=23%	TRAP1/PML/ABL1/HIPK1/ZNF385A/MSH6/KDM1A/PIK3R1/PARP1/NOX1/LCK/MCL1/MSX1/PRKDC/NUPR1/FIGNL1/DDIT4/NBN/PHLDA3/ACKR3/AEN/SGPP1/LRRK2/RTKN2/BCAP31/CHEK2/PRODH/BDKRB2/NONO/TRAF2/SOD2/SHISA5/MIF/CAV1/BRCA2/IFI6/BCL3/BID/E2F1/HIF1A/MELK/PYCARD/HIC1/MSH2/PPP1R15A/YBX3/GPX1/BCL2L1/PMAIP1/IFI16/SNAI1/ENO1/HMOX1/TP53/GSDME/CD44/TNFRSF10B/BOK/TRIB3/CD74/DDIAS/PLEKHF1/MLLT11/HSPB1/CYP1B1/GRINA/S100A8/CEBPB/BC…
GOBP_APPENDAGE_MORPHOGENESIS	GOBP_APPENDAGE_MORPHOGENESIS	129	-0.443892696	-1.770866091	6.43E-05	0.001189156	0.000894289	2699	tags=28%, list=13%, signal=24%	TGFB2/MBNL1/GPC3/MSX1/ECE1/NOG/GLI2/SOX9/CHST11/HAND2/PITX1/SOX4/NOTCH2/CACNA1C/SKI/ZNF358/NOTCH1/PCSK5/CYP26B1/WNT5A/LEF1/SOX11/TFAP2A/MAP3K20/HOXA11/PKDCC/CRABP2/HOXA13/SALL4/PRRX1/TWIST1/OSR2/HOXC10/GREM1/HOXA10/SFRP2
GOBP_CELLULAR_RESPONSE_TO_VASCULAR_ENDOTHELIAL_GROWTH_FACTOR_STIMULUS	GOBP_CELLULAR_RESPONSE_TO_VASCULAR_ENDOTHELIAL_GROWTH_FACTOR_STIMULUS	58	-0.556626144	-1.933924591	6.46E-05	0.001191839	0.000896307	4159	tags=52%, list=21%, signal=41%	AKT1/DCN/PIK3CD/SEMA6A/DLL4/VEGFB/IL12A/SPRY2/PGF/ADGRA2/ITGB1BP1/ANXA1/ATP2B4/NOTCH1/NR4A1/VCAM1/JCAD/NRP1/ROBO1/RAMP2/NRP2/EGR3/GAS1/FOXC1/VEGFC/HSPB1/PDGFRB/SMOC2/ADAMTS12/SPHK1
GOBP_OUTFLOW_TRACT_MORPHOGENESIS	GOBP_OUTFLOW_TRACT_MORPHOGENESIS	71	-0.519645088	-1.873309673	6.53E-05	0.001200793	0.000903041	3338	tags=41%, list=17%, signal=34%	ROBO2/FOXC2/SOX17/TGFB2/PLXND1/NOG/PITX2/TBX20/HAND2/SIX1/HIF1A/RYR1/NOTCH1/SOX18/WNT5A/GJA5/NRP1/ROBO1/SOX11/ZFPM2/NRP2/HEYL/FOXC1/FZD2/WNT11/ENG/ELN/TWIST1/SFRP2
GOBP_MEIOTIC_CELL_CYCLE	GOBP_MEIOTIC_CELL_CYCLE	233	-0.37100957	-1.621274145	6.58E-05	0.001205876	0.000906863	4664	tags=36%, list=23%, signal=28%	TEX14/NCAPH2/FBXO43/TUBGCP3/TDRKH/SPO11/BUB3/TUBG1/CCNB1IP1/SPIN1/RAD51/M1AP/BCL2L11/BAG6/NSUN2/WASHC5/FANCA/PLCB1/CCNE2/PTTG3P/ZCWPW1/STAG3/FBXO5/STAG2/SYCP2L/NUMA1/MSH4/MSH6/TERB1/P3H4/CDC25C/RAD51D/RAD54B/MYH9/PKMYT1/SGO2/SMC4/MSX1/AURKC/DUSP1/FIGNL1/NBN/RAD51AP1/TDRD1/NDC1/SYCE2/KLHDC3/RAD21/CDK2/SPIRE1/MND1/NANOS2/OVOL1/ZNF318/TTK/CCNB2/ESPL1/CKS2/BRCA2/KIF18A/PTTG1/OSGIN2/BUB1B/PIWIL1/SYCE3…
GOBP_SYNCYTIUM_FORMATION	GOBP_SYNCYTIUM_FORMATION	54	-0.563659469	-1.942595126	6.71E-05	0.001227336	0.000923002	3080	tags=39%, list=15%, signal=33%	MYOG/FLOT1/CDON/MYH9/DYRK1B/CAMK1/CACNA1H/PTGFRN/MYOF/CD9/CD109/CD81/SBNO2/GDF15/TYROBP/ADAM12/EHD2/CXCL10/PLEKHO1/CXCL9/TREM2
GOBP_COLLAGEN_BIOSYNTHETIC_PROCESS	GOBP_COLLAGEN_BIOSYNTHETIC_PROCESS	43	-0.592852305	-1.981231749	7.16E-05	0.001305091	0.000981477	2160	tags=47%, list=11%, signal=42%	P3H4/SERPINF2/ARRB2/TGFB3/ITGA2/F2R/VIM/MYB/P3H3/TGFB1/PDGFRB/RCN3/ENG/CBX8/EMILIN1/CCN2/IL6/COL5A1/COL1A1/SERPINH1
GOBP_POSITIVE_REGULATION_OF_ENDOTHELIAL_CELL_PROLIFERATION	GOBP_POSITIVE_REGULATION_OF_ENDOTHELIAL_CELL_PROLIFERATION	89	-0.489544059	-1.8455994	7.23E-05	0.001313869	0.000988078	4236	tags=48%, list=21%, signal=38%	PDGFB/AKT1/PLXNB3/PIK3CD/HMGB2/ITGA4/ADAM17/FGFR1/PLCG1/VEGFB/PGF/STAT5A/NRARP/MIR10A/HTR2B/FGF2/AGTR1/AKT3/HIF1A/TGFBR1/PROX1/NR4A1/APELA/CAV2/ZNF580/WNT5A/APLNR/HMOX1/JCAD/VIP/NRP1/ECM1/NRP2/APLN/EGR3/MDK/CCL26/VEGFC/EGFL7/WNT2/CDH13/IGF2/THBS4
GOMF_FIBRONECTIN_BINDING	GOMF_FIBRONECTIN_BINDING	28	-0.681829276	-2.049294285	7.29E-05	0.001322604	0.000994647	3572	tags=54%, list=18%, signal=44%	ITGA4/ITGA3/ITGB1/FBLN1/IGFBP3/PLEKHA2/LRRC15/LOXL3/CTSL/CCN2/FSTL3/CTSK/CCDC80/THBS1/SFRP2
GOBP_NEGATIVE_REGULATION_OF_IMMUNE_RESPONSE	GOBP_NEGATIVE_REGULATION_OF_IMMUNE_RESPONSE	141	-0.43418861	-1.75012337	7.32E-05	0.001324	0.000995697	4679	tags=43%, list=23%, signal=33%	PSMA1/NOD2/FER/NLRC5/YTHDF3/IL4R/ADCYAP1/LYN/HLA-B/SOCS5/FGL2/CR1/JAK3/PARP14/HLA-G/LYAR/PTPN6/NMI/NR1H2/SAMSN1/ALOX15/ACOD1/PSMB4/VSIG4/PTPRC/TNFSF18/INPP5D/ARRB2/ANXA1/ADAR/SAMHD1/IL20RB/CTLA4/CD84/A2M/FCRLB/GRN/LOXL3/CD300A/HLX/SERPINB4/IL2RA/IL7R/LILRB4/GPX1/IFI16/LILRB1/SERPINB9/HMOX1/DUSP10/TNFAIP3/CD55/HAVCR2/BCL6/SLAMF8/C4BPA/TNFSF4/COL3A1/SERPING1/MMP12/IL13RA2
GOBP_INTRINSIC_APOPTOTIC_SIGNALING_PATHWAY_IN_RESPONSE_TO_DNA_DAMAGE	GOBP_INTRINSIC_APOPTOTIC_SIGNALING_PATHWAY_IN_RESPONSE_TO_DNA_DAMAGE	98	-0.464520837	-1.789141369	7.43E-05	0.001340967	0.001008457	4177	tags=43%, list=21%, signal=34%	NACC2/BCL2L11/BAG6/BRCA1/RPS3/TNFRSF1B/BCL2L12/PML/ABL1/HIPK1/ZNF385A/MSH6/KDM1A/PIK3R1/MCL1/PRKDC/NUPR1/DDIT4/PHLDA3/ACKR3/AEN/CHEK2/SHISA5/MIF/BRCA2/BCL3/BID/E2F1/PYCARD/HIC1/MSH2/BCL2L1/IFI16/SNAI1/HMOX1/TP53/CD44/BOK/CD74/DDIAS/BCL2A1/SFRP2
GOBP_INFLAMMATORY_RESPONSE_TO_ANTIGENIC_STIMULUS	GOBP_INFLAMMATORY_RESPONSE_TO_ANTIGENIC_STIMULUS	54	-0.561802792	-1.936196278	7.50E-05	0.001342746	0.001009795	5654	tags=59%, list=28%, signal=43%	NLRP6/HLA-E/IL31RA/FCGR2B/TNF/IL10/IL36G/HMGB1/IL37/PSMA1/NOD2/AHCY/ADCYAP1/EXT1/BTK/HMGB2/CD28/CD6/PNMA1/GATA3/PSMB4/KDM6B/IL20RB/NOTCH2/NOTCH1/IL2RA/GPX1/CCR7/CD81/ICAM1/PLA2G2D/C3
GOBP_NEGATIVE_REGULATION_OF_CHEMOTAXIS	GOBP_NEGATIVE_REGULATION_OF_CHEMOTAXIS	56	-0.558118365	-1.933747244	7.48E-05	0.001342746	0.001009795	2486	tags=41%, list=12%, signal=36%	DUSP1/SEMA6B/SEMA4B/SEMA7A/MIF/SEMA5B/SEMA4C/SEMA3A/SLIT2/NOTCH1/RIN3/PADI2/MIR223/WNT5A/NRP1/ROBO1/AIF1/SLAMF8/CCL2/ANGPT2/CXCL13/THBS1/GREM1
GOBP_REGULATION_OF_DNA_METABOLIC_PROCESS	GOBP_REGULATION_OF_DNA_METABOLIC_PROCESS	327	-0.344911443	-1.547424552	7.50E-05	0.001342746	0.001009795	4624	tags=32%, list=23%, signal=25%	UBQLN4/EYA1/SUPT6H/ALYREF/TIGAR/OTUB1/ERCC2/TFDP1/USP1/RAD51/PDGFB/AKT1/ATR/MEN1/BRCA1/RPS3/FANCB/WRNIP1/OTUB2/PARPBP/CCT5/GNL3L/TP53BP1/PTGES3/ZCWPW1/CCT4/TIMELESS/PML/MSH6/RFC4/CD28/KDM1A/CGAS/DDX11/PARP1/HSP90AA1/FUS/MPV17/GATA3/EYA4/FGF2/NUCKS1/PRKDC/PCNA/NIBAN2/DUSP1/RTEL1/FIGNL1/PTPRC/NBN/PPP1R10/RAD51AP1/PRMT5/MAD2L2/CCT6A/CDT1/TFRC/SPIRE1/ARRB2/ZNF365/CLCF1/USP51/WDR18/NVL/NAT10/ACVRL1/KD…
GOBP_MAINTENANCE_OF_GASTROINTESTINAL_EPITHELIUM	GOBP_MAINTENANCE_OF_GASTROINTESTINAL_EPITHELIUM	21	0.741885507	2.050175278	7.63E-05	0.001361416	0.001023835	132	tags=29%, list=1%, signal=28%	VSIG1/TFF2/TFF1/MUC6/PBLD/NEUROD1
GOBP_REGULATION_OF_RESPONSE_TO_BIOTIC_STIMULUS	GOBP_REGULATION_OF_RESPONSE_TO_BIOTIC_STIMULUS	395	-0.331577697	-1.521963813	7.70E-05	0.001370275	0.001030497	4625	tags=36%, list=23%, signal=28%	UFD1/RNF26/NOD2/NLRC5/TIGAR/PSMA7/NFKBIL1/PSMB9/YTHDF3/TRIB1/MUC2/PSMC5/STAT5B/C1QBP/PSMB5/CLEC10A/FCN1/POLR3G/PSMC1/CD274/LYN/POLR3C/HLA-B/PSMD4/TRIM44/HRAS/FGL2/XRCC6/CR1/COCH/MUCL1/PSPC1/HMGB2/IRGM/PAK2/PTPN11/PSMA4/PSMD14/CYBA/PARP14/HLA-G/LYAR/PTPN6/IL12RB1/NMI/IL12A/LRSAM1/NECTIN2/MUC19/ADAM8/APOBEC3G/NR1H2/TXK/CGAS/CDC37/IFIT1/HSP90AA1/FYN/AKIRIN2/PSMB3/ACOD1/PSMB4/PRKDC/ABCE1/PSMC3/VSIG4/…
GOBP_CARDIAC_VENTRICLE_DEVELOPMENT	GOBP_CARDIAC_VENTRICLE_DEVELOPMENT	113	-0.455865447	-1.794355444	7.73E-05	0.001371751	0.001031608	4121	tags=40%, list=21%, signal=32%	FOXH1/HEY2/PPP1R13L/CHD7/PTK7/TMEM65/RYR2/DLL4/AP2B1/ROBO2/FOXC2/GATA3/TGFB2/HEY1/NOG/FKBP1A/TBX20/HAND2/SOX4/HIF1A/TGFBR1/MATR3/PROX1/HEG1/SLIT2/NOTCH1/WNT5A/GJA5/SLIT3/ROBO1/SOX11/ZFPM2/HEYL/FOXC1/FZD2/TGFB1/TNNI3/WNT11/ENG/CCN1/TNNC1/HOXA13/SALL4/SFRP2/COL11A1
GOBP_FATTY_ACID_BETA_OXIDATION	GOBP_FATTY_ACID_BETA_OXIDATION	73	0.535673627	1.92543258	7.77E-05	0.001371929	0.001031741	3185	tags=45%, list=16%, signal=38%	ACADL/ETFDH/EHHADH/HADH/ECI2/BDH2/PEX7/ACOX3/CPT2/ECHDC2/ACOX1/AUH/ACADS/SCP2/HSD17B4/ACACB/ACADM/FABP1/PLIN5/MLYCD/ACAT1/ACAA1/ACADVL/HADHB/ABCD3/ETFBKMT/CROT/ETFA/DECR1/IVD/PPARD/ADIPOQ/ECH1
GOBP_T_CELL_PROLIFERATION	GOBP_T_CELL_PROLIFERATION	186	-0.399949554	-1.686995842	7.75E-05	0.001371929	0.001031741	2836	tags=37%, list=14%, signal=32%	CCND3/RPS3/CR1/TNFRSF1B/JAK3/DNAJA3/CD40LG/CD151/HLA-G/PTPN6/IL12RB1/ABL1/CD28/CD6/CD3E/HLA-DPB1/FYN/RAC2/VSIG4/NCKAP1L/PTPRC/TNFSF18/RIPK2/CD276/TNFSF8/MALT1/TFRC/ANXA1/IL20RB/CTLA4/IL1A/CD70/TNFRSF4/CRTAM/IL23A/MAD1L1/CORO1A/TWSG1/PYCARD/PDCD1LG2/HLA-DMB/HLA-DPA1/IL2RA/LILRB4/IGF1/PRNP/CTPS1/LILRB1/VCAM1/CD4/TP53/LILRB2/MSN/TNFSF13B/CD55/HAVCR2/CD81/CD86/AIF1/TNFSF9/PLA2G2D/TNFSF4/CCL19/CEBPB/I…
GOBP_POSITIVE_REGULATION_OF_MITOTIC_CELL_CYCLE	GOBP_POSITIVE_REGULATION_OF_MITOTIC_CELL_CYCLE	106	-0.460208136	-1.783771111	7.80E-05	0.001374167	0.001033424	4436	tags=43%, list=22%, signal=34%	LSM11/STAT5B/TFDP1/APEX1/AKT1/RB1/CCND3/MEPCE/PTPN11/PLCB1/DBF4B/PHB2/ADAM17/TTL/FBXO5/PHOX2B/ABL1/CDC7/CDC25C/EIF4EBP1/PPP1R10/CDT1/NEUROG1/ANXA1/ESPL1/ADAMTS1/BRCA2/MTBP/DLGAP5/RCC2/CDK1/CDC6/CCNB1/UBE2E2/CDK4/KCNA5/CDC25A/DTL/HSF1/CCND2/AIF1/UBE2C/CDC25B/SMOC2/CDCA5/SPHK1
GOBP_EMBRYONIC_APPENDAGE_MORPHOGENESIS	GOBP_EMBRYONIC_APPENDAGE_MORPHOGENESIS	109	-0.465301176	-1.822748087	7.82E-05	0.001374405	0.001033603	2699	tags=28%, list=13%, signal=25%	TGFB2/MBNL1/GPC3/MSX1/ECE1/NOG/GLI2/CHST11/HAND2/PITX1/NOTCH2/CACNA1C/SKI/ZNF358/NOTCH1/CYP26B1/WNT5A/LEF1/TFAP2A/MAP3K20/HOXA11/CRABP2/HOXA13/SALL4/PRRX1/TWIST1/OSR2/HOXC10/GREM1/HOXA10/SFRP2
GOBP_POSITIVE_REGULATION_OF_MORPHOGENESIS_OF_AN_EPITHELIUM	GOBP_POSITIVE_REGULATION_OF_MORPHOGENESIS_OF_AN_EPITHELIUM	32	-0.642471839	-1.992311128	8.02E-05	0.001404697	0.001056384	3953	tags=50%, list=20%, signal=40%	PIK3CD/SIX4/ABL1/GATA3/SOX8/FGF2/NOG/SOX9/SIX1/AGT/MDK/ITGAX/GJA1/HOXB7/LIF/GREM1
GOCC_ACTIN_FILAMENT	GOCC_ACTIN_FILAMENT	111	-0.448196614	-1.752810852	8.15E-05	0.00142369	0.001070668	4805	tags=50%, list=24%, signal=38%	TWF1/DBNL/ACTA1/MYO5A/TEK/TPM1/POTEKP/EHBP1L1/ACTN2/SPECC1L/DNAJA3/MYO18B/MYO9B/SHROOM4/ESPN/PLS3/JAM3/KPTN/ACTB/PSTPIP1/FYN/WHRN/EHBP1/HCLS1/WIPF1/RAC2/PALLD/GJB6/RHOQ/GAS2L3/TPM4/ANXA1/MISP/DBN1/AIF1L/ACTN3/PKD2/SMTNL2/CORO1A/LMOD1/LCP1/PDLIM2/ACTC1/GAS7/PDLIM4/MYO1B/HCK/AIF1/PDLIM3/ACTN1/PDLIM7/TPM2/SMTN/FLNA/DPYSL3
GOBP_SIGNAL_TRANSDUCTION_IN_RESPONSE_TO_DNA_DAMAGE	GOBP_SIGNAL_TRANSDUCTION_IN_RESPONSE_TO_DNA_DAMAGE	127	-0.437893236	-1.744293254	8.39E-05	0.001461485	0.001099091	3231	tags=40%, list=16%, signal=34%	PLA2R1/SESN2/CNOT9/WNT1/CNOT3/PLK3/TFDP1/GTSE1/ATR/BRCA1/USP10/PML/ABL1/ZNF385A/KDM1A/PLAGL1/CDC25C/CARM1/MSX1/PRKDC/PCNA/NBN/MAD2L2/CDK2/TFDP2/CHEK2/SPRED3/MIF/PRPF19/BRCA2/BCL3/SOX4/CHEK1/BID/E2F1/CDK1/CCNB1/PLK2/PRMT1/HIC1/PMAIP1/SNAI1/AURKA/TFAP4/TP53/CD44/DTL/CD74/FOXM1/PLK1/TWIST1
GOCC_MICROBODY_LUMEN	GOCC_MICROBODY_LUMEN	49	0.608960803	2.041175948	8.56E-05	0.001485279	0.001116985	3680	tags=55%, list=18%, signal=45%	EHHADH/NUDT12/PHYH/ECI2/PEX7/EPHX2/ACOX3/ACOX1/FAR1/SCP2/HSD17B4/FABP1/PRDX5/HMGCL/MLYCD/ACOT4/HACL1/CAT/IDH1/ACAA1/ABCD3/CROT/CRYM/ECH1/GSTK1/NUDT7/DDO
GOBP_RIBONUCLEOPROTEIN_COMPLEX_SUBUNIT_ORGANIZATION	GOBP_RIBONUCLEOPROTEIN_COMPLEX_SUBUNIT_ORGANIZATION	186	-0.399267433	-1.684118641	8.57E-05	0.001485279	0.001116985	7355	tags=52%, list=37%, signal=33%	SF3B1/RPLP0/MDN1/GEMIN4/EIF2S3/DICER1/USP39/SNRPD3/EIF3H/RPL3L/CDC73/SART3/SETX/RPL23A/RPL38/DYRK3/RPL6/VCP/EIF3I/CLP1/CELF1/NAF1/POLR2D/DDX23/DENR/SF3A3/CELF2/RPL24/ABT1/SRSF1/SNUPN/KHDC4/RPS19/PTBP2/PSIP1/OVAAL/SRPK1/NUFIP1/SNRPE/EIF3E/EIF3C/PRPF8/ZNHIT6/PRPF6/WDR77/RPS5/PRPF3/EIF3D/DDX28/BRIX1/SNRPF/ATR/EIF3G/CD2BP2/DDX20/CPSF7/SF1/ERAL1/PTGES3/GCFC2/KIF5B/RUVBL2/SNRPC/PRPF31/SRPK3/AAR2/HSP90A…
GOBP_FIBRINOLYSIS	GOBP_FIBRINOLYSIS	25	-0.681761728	-1.995116339	8.66E-05	0.001498197	0.001126699	528	tags=32%, list=3%, signal=31%	PROS1/F12/SERPINB2/SERPING1/PLAU/THBS1/SERPINE1/FAP
GOBP_SMOOTH_MUSCLE_CELL_MIGRATION	GOBP_SMOOTH_MUSCLE_CELL_MIGRATION	64	-0.519504643	-1.828743738	8.74E-05	0.001507979	0.001134056	1937	tags=30%, list=10%, signal=27%	IGFBP3/ADAMTS1/ITGA2/DOCK4/SLIT2/LRP1/HAS2/IGF1/MIR223/NRP1/NR4A3/S100A11/AIF1/MDK/PDGFRB/NOX4/PLAU/SERPINE1/CCN4
GOBP_REGULATION_OF_NEUTROPHIL_MIGRATION	GOBP_REGULATION_OF_NEUTROPHIL_MIGRATION	42	-0.595858646	-1.959242398	8.79E-05	0.00151137	0.001136607	2509	tags=67%, list=13%, signal=58%	EDN1/IL1R1/RHOG/NOD2/CD99L2/C1QBP/MPP1/RHOH/ADAM8/JAM3/RAC2/NCKAP1L/CD99/CAMK1D/IL23A/CCL21/SLIT2/CCR7/MIR223/C3AR1/BST1/CD74/MDK/SLAMF8/CCL19/C5AR1/THBS4/CXCL8
GOBP_LYMPHANGIOGENESIS	GOBP_LYMPHANGIOGENESIS	17	-0.759532226	-2.030551951	8.94E-05	0.001533264	0.001153071	2283	tags=65%, list=11%, signal=57%	FOXC2/PTPN14/ACVRL1/VASH1/PROX1/SOX18/CLEC14A/FOXC1/VEGFC/TIE1/PDPN
GOBP_MYOTUBE_DIFFERENTIATION	GOBP_MYOTUBE_DIFFERENTIATION	104	-0.465662115	-1.800260722	9.03E-05	0.001546082	0.001162711	3080	tags=37%, list=15%, signal=31%	MYOG/FLOT1/MAMSTR/CDON/MYH9/RBM38/NIBAN2/DYRK1B/SMYD1/AVPR1A/BHLHE41/MMP14/SIX1/CACNA1H/RBM24/RYR1/HOMER1/SKI/SELENON/NOTCH1/CAV2/GPX1/PTGFRN/PLPP7/IGF1/MYOF/CYP26B1/DMPK/CD9/CD81/TMEM119/GDF15/ADAM12/PLD3/EHD2/CXCL10/PLEKHO1/CXCL9
GOBP_INTERLEUKIN_10_PRODUCTION	GOBP_INTERLEUKIN_10_PRODUCTION	56	-0.552566786	-1.914512347	9.08E-05	0.001549782	0.001165493	3002	tags=41%, list=15%, signal=35%	CD28/STAT3/CD34/HSPD1/IL20RB/BCL3/IL23A/TIGIT/PYCARD/PDCD1LG2/CD83/LILRB4/HGF/TLR4/LILRB1/ISG15/CLEC7A/TLR2/TYROBP/TNFSF4/IDO1/IL6/TREM2
GOBP_SENSORY_SYSTEM_DEVELOPMENT	GOBP_SENSORY_SYSTEM_DEVELOPMENT	364	-0.337067829	-1.53300592	9.21E-05	0.001567752	0.001179007	3520	tags=26%, list=18%, signal=21%	RARG/PYGO2/NKD1/LRP5/PBX3/BFSP1/DLL4/ADAMTS18/PHOX2B/SMG9/CRYGB/FOXC2/SPRY2/HIPK1/WNT9B/ABI2/STAT3/ITGAM/CALB1/TULP1/CDON/GATA3/TGFB2/CRYGA/MAB21L2/SOX8/FGF2/P2RY12/TENM3/PITX2/GDF11/SOX9/SLC6A3/HCN1/NTRK2/ANHX/SPRED3/FKBP8/SIX5/LAMB2/ACVRL1/GRHL3/RCN1/HSF4/ATP2B4/TGIF2/VIM/HIF1A/CLIC4/SLC25A25/SRF/TGFBR1/NOTCH2/TWSG1/PROX1/CACNA1C/SKI/SEMA3A/CRYAB/WNT5A/CDK4/KERA/MEIS3/RHOJ/XRN2/SH3PXD2B/NRP1/SO…
GOBP_CARDIAC_CHAMBER_MORPHOGENESIS	GOBP_CARDIAC_CHAMBER_MORPHOGENESIS	114	-0.44900354	-1.773794066	9.29E-05	0.001577653	0.001186453	2732	tags=32%, list=14%, signal=28%	GATA3/TGFB2/HEY1/NOG/FKBP1A/TBX20/HAND2/ADAMTS1/SOX4/HIF1A/SRF/TGFBR1/NOTCH2/PROX1/HEG1/SLIT2/NOTCH1/WNT5A/SLIT3/TP53/NRP1/ROBO1/SOX11/ZFPM2/NRP2/HEYL/FOXC1/FZD2/TGFB1/TNNI3/WNT11/ENG/CCN1/TNNC1/WNT2/SFRP2/COL11A1
GOMF_ARACHIDONIC_ACID_EPOXYGENASE_ACTIVITY	GOMF_ARACHIDONIC_ACID_EPOXYGENASE_ACTIVITY	15	0.821736361	2.097401248	9.40E-05	0.001592972	0.001197974	1857	tags=60%, list=9%, signal=54%	CYP2C18/CYP2C9/CYP4F12/CYP2C19/CYP2S1/CYP2C8/CYP4F2/CYP2J2/CYP2E1
GOBP_SIGNAL_TRANSDUCTION_BY_P53_CLASS_MEDIATOR	GOBP_SIGNAL_TRANSDUCTION_BY_P53_CLASS_MEDIATOR	254	-0.359995649	-1.58211403	9.47E-05	0.001600518	0.001203649	4638	tags=31%, list=23%, signal=24%	PLA2R1/SESN2/CNOT9/CNOT3/DNA2/PLK3/TFDP1/RPA3/CSNK2B/AKT1/GTSE1/BAG6/ATR/BRCA1/PPP1R13L/BCL2L12/BARD1/USP10/PML/HIPK1/ZNF385A/RFC4/KDM1A/PLAGL1/CDC25C/SSRP1/CARM1/CDK5/MSX1/PCNA/PIN1/RPF2/NUPR1/DDIT4/NBN/PHLDA3/PRMT5/AEN/CDK2/TFDP2/CHEK2/BDKRB2/EHMT2/SPRED3/NOP2/SHISA5/MIF/SUPT16H/BRCA2/BCL3/PAK1IP1/SOX4/CHEK1/E2F1/BOP1/CDK1/CCNB1/PLK2/PRMT1/PYCARD/RFC3/HIC1/MSH2/PMAIP1/IFI16/NUAK1/SNAI1/AURKA/RR…
GOBP_NEGATIVE_REGULATION_OF_RESPONSE_TO_WOUNDING	GOBP_NEGATIVE_REGULATION_OF_RESPONSE_TO_WOUNDING	84	-0.490221166	-1.824779129	9.52E-05	0.001604312	0.001206502	2815	tags=35%, list=14%, signal=30%	RTN4R/SERPINF2/ALOX5/FGF2/CD34/SIGLEC10/C1QTNF1/EPHA4/TFPI/KLK8/SH2B3/NOS3/CD9/CD109/EPPK1/SERPINE2/PROS1/MDK/F12/GJA1/SERPINB2/SERPING1/APOE/PLAU/THBS1/SERPINE1/CLDN3/SPP1/FAP
GOBP_ACUTE_INFLAMMATORY_RESPONSE	GOBP_ACUTE_INFLAMMATORY_RESPONSE	101	-0.464296808	-1.784135291	9.71E-05	0.001633092	0.001228145	1098	tags=22%, list=5%, signal=21%	CCR7/VCAM1/NLRP3/CD163/C2CD4A/TNFSF11/ASS1/OSM/F12/OSMR/ICAM1/PLA2G2D/TNFSF4/SERPINA3/S100A8/CEBPB/SERPINA1/IL6/PTGS2/TREM1/FN1/C3
GOBP_APOPTOTIC_CELL_CLEARANCE	GOBP_APOPTOTIC_CELL_CLEARANCE	47	-0.578073479	-1.926563224	9.88E-05	0.001656655	0.001245866	2085	tags=40%, list=10%, signal=36%	ALOX15/RAC2/RARA/ANXA1/FCN3/LRP1/AXL/C4B/SCARB1/C2/MARCO/CCL2/TYROBP/CD300LF/TGM2/MFGE8/THBS1/TREM2/C3
GOCC_LAMELLIPODIUM_MEMBRANE	GOCC_LAMELLIPODIUM_MEMBRANE	21	-0.712571156	-1.9951651	0.000100744	0.001684104	0.001266509	1818	tags=43%, list=9%, signal=39%	PLXND1/PIEZO1/SLC39A6/CSPG4/CD44/FERMT2/ANTXR1/PDPN/FAP
GOBP_CARDIAC_CHAMBER_DEVELOPMENT	GOBP_CARDIAC_CHAMBER_DEVELOPMENT	150	-0.420578135	-1.712019504	0.000100915	0.001684104	0.001266509	2732	tags=29%, list=14%, signal=26%	GATA3/TGFB2/PLXND1/HEY1/NOG/FKBP1A/TBX20/HAND2/ADAMTS1/SNX17/SOX4/HIF1A/SRF/TGFBR1/MATR3/NOTCH2/PROX1/ADAMTS6/HEG1/SLIT2/NOTCH1/WNT5A/GJA5/SLIT3/TP53/NRP1/ROBO1/SOX11/ZFPM2/NRP2/HEYL/FOXC1/FZD2/TGFB1/TNNI3/WNT11/ENG/CCN1/TNNC1/WNT2/HOXA13/SALL4/SFRP2/COL11A1
GOBP_CALCIUM_ION_TRANSPORT_INTO_CYTOSOL	GOBP_CALCIUM_ION_TRANSPORT_INTO_CYTOSOL	144	-0.418662361	-1.700185805	0.000101245	0.0016854	0.001267483	3886	tags=40%, list=19%, signal=32%	CHD7/SNCA/XCR1/CACNB3/RYR2/F2/CLIC2/PLCG1/PTPN6/TRPM2/SLC8B1/PML/ABL1/CALM1/HTR2A/LCK/FYN/P2RX5/HTR2B/FGF2/SLC8A2/PTPRC/RAMP3/TRPC1/FKBP1A/CASQ2/HTR2C/MCOLN1/CAV1/BDKRB1/F2R/ATP2B4/DRD1/SLC8A1/PKD2/TRPV2/RYR1/CX3CL1/CORO1A/CCL21/CACNA1C/SELENON/JPH1/CCR7/PLN/PRNP/CXCL11/P2RY6/CD4/APLNR/P2RX7/GRIN2D/CXCL10/CCL19/CXCL9/THY1/CEMIP
GOBP_RESPIRATORY_SYSTEM_DEVELOPMENT	GOBP_RESPIRATORY_SYSTEM_DEVELOPMENT	186	-0.396498202	-1.672437964	0.00010199	0.001693597	0.001273647	3893	tags=36%, list=19%, signal=29%	SIX4/CHD7/ERRFI1/SPRY1/GLI3/TULP3/PTK7/ASXL1/ITGA3/RARG/FGF18/TIMELESS/PHOX2B/FGF1/SPRY2/ABCA3/STK40/EIF4EBP1/GPC3/HIKESHI/FGF2/SREBF1/NOG/GLI2/EPAS1/YAP1/SOX9/GLI1/TGFB3/MSC/MMP14/SIX1/SRF/LIPA/LOXL3/FGF7/PROX1/SKI/HEG1/NOTCH1/LTBP3/HOXA5/WNT5A/PLOD3/LEF1/SOX11/WT1/ZFPM2/ASS1/LAMA5/ALDH1A3/PDGFRB/WNT11/RCN3/PKDCC/LOX/CCN2/HSD11B1/PDPN/TNC/FSTL3/WNT2/LIF/SPARC/ADAMTS2/MMP12/CHI3L1
GOMF_IGG_BINDING	GOMF_IGG_BINDING	10	-0.839222482	-1.986241101	0.000103159	0.001708765	0.001285054	1843	tags=60%, list=9%, signal=55%	PIP/FCGR2C/FCGR2A/FCGR3B/FCER1G/FCGR1B
GOBP_SODIUM_ION_TRANSPORT	GOBP_SODIUM_ION_TRANSPORT	230	0.398654189	1.677255933	0.000105734	0.001747098	0.001313882	2434	tags=22%, list=12%, signal=19%	ATP4A/ATP4B/SCNN1B/SCN3A/SCNN1G/ADRB2/SCNN1A/SLC9A2/NEDD4L/GPD1L/TESC/FXYD3/SLC9A1/FXYD4/KCNK1/KLHL3/TRPM4/SLC38A11/PRSS8/SLC4A4/PTPN3/FGF13/ARF1/SLC6A20/CNNM4/SLC12A2/SLC6A14/SLC5A7/SLC10A7/CATSPER3/CAMK2D/SCN4B/ASIC5/SLC9A7/SLC5A9/SLC6A4/SLC22A5/CHP1/SLC10A4/SLC13A4/SLC5A5/DMD/SGK1/FGF14/ANK3/SLC17A3/SLC23A1/SLC13A2/SCN8A/SHROOM2
GOBP_RESPONSE_TO_VIRUS	GOBP_RESPONSE_TO_VIRUS	336	-0.340805565	-1.536111137	0.000107233	0.001767495	0.001329221	3311	tags=27%, list=17%, signal=23%	IL12RB1/EXOSC4/NMI/IL12A/ABCC9/PML/APOBEC3G/DDX21/STMN1/CGAS/IFIT1/HSP90AA1/GATA3/VWCE/ACOD1/ABCE1/PTPRC/IRF5/DDIT4/RRP1B/IFNG/SLFN11/MICB/XPR1/IRF3/ADAR/SAMHD1/FCN3/IFI6/BCL3/DHX9/ATAD3A/RNASE2/HNRNPUL1/IFNGR1/TLR8/HIF1A/IL23A/BATF3/DMBT1/TRIM15/PYCARD/ODC1/ZDHHC1/TRIM6/CLPB/IFIT2/GBP1/CARD9/IFI44L/IL2RA/BCL2L1/ITGB8/AIM2/PMAIP1/IFI16/STAT1/ACTA2/SKP2/LILRB1/ISG15/ENO1/HMGA1/EXOSC5/UNC93B1/GSDME…
GOBP_HOMEOSTASIS_OF_NUMBER_OF_CELLS	GOBP_HOMEOSTASIS_OF_NUMBER_OF_CELLS	240	-0.369481783	-1.623593441	0.000108089	0.001777236	0.001336547	4159	tags=35%, list=21%, signal=28%	AKT1/BCL2L11/LYN/EZH2/RB1/SLC46A2/PKN1/PIK3CD/CSF1/LDB1/DOCK10/JAK3/HMGB2/DNAJA3/KLF1/PTPN11/NCAPG2/SPNS2/ASXL1/ADAM17/LYAR/ABL1/JAM3/GPR174/GPR183/STAT3/GATA3/HCLS1/UBAP2L/PRKDC/NCKAP1L/EPAS1/RASSF2/SOX9/AKT3/INPP5D/ZFP36/CCNB2/ANXA1/ADAR/RBFOX2/IL20RB/F2R/ILDR2/SOX4/NLE1/MFHAS1/HIF1A/SRF/ETS1/LIPA/ITPKB/PRMT1/CORO1A/ADGRF5/SH2B3/NOTCH1/DOCK11/IL2RA/IL7R/AXL/PMAIP1/CCR7/STAT1/G6PD/HOXA5/ISG15/SI…
GOBP_NEGATIVE_REGULATION_OF_CELLULAR_RESPONSE_TO_GROWTH_FACTOR_STIMULUS	GOBP_NEGATIVE_REGULATION_OF_CELLULAR_RESPONSE_TO_GROWTH_FACTOR_STIMULUS	92	-0.477033383	-1.813208494	0.000110627	0.001807154	0.001359047	4549	tags=50%, list=23%, signal=39%	WNT1/CHRD/CHRDL1/DLX1/NEDD4/DCN/CASK/SPRY1/SOST/SEMA6A/HGS/NBL1/IL12A/ABL1/SPRY2/CNMD/SPRY4/ADGRA2/GATA3/NGFR/FGF2/NIBAN2/NOG/ATP2B4/CRIM1/HHEX/TWSG1/HTRA3/AGT/SKI/SLIT2/NOTCH1/WNT5A/APLN/GPC1/EMILIN1/HTRA1/SULF2/ADAMTS12/FBN1/FSTL3/CXCL13/THBS1/GREM1/SULF1/SFRP2
GOBP_REGULATION_OF_T_CELL_DIFFERENTIATION	GOBP_REGULATION_OF_T_CELL_DIFFERENTIATION	142	-0.425002766	-1.708811299	0.000110315	0.001807154	0.001359047	4058	tags=42%, list=20%, signal=34%	SLC46A2/SOCS5/FGL2/CR1/GLI3/JAK3/RHOH/FANCA/NFKBID/HLA-G/ZNF683/IL12RB1/SOX13/ABL1/ADAM8/HLA-DOA/CD28/SOX12/GATA3/NRARP/CBFB/NCKAP1L/PTPRC/CLPTM1/TNFSF18/RIPK2/GLI2/DTX1/IFNG/MALT1/SOCS1/RARA/ANXA1/CTLA4/SOX4/CRTAM/IL23A/MYB/KAT2A/ITPKB/LOXL3/HLA-DRA/CD83/HLX/IL2RA/IL7R/LILRB4/CYP26B1/DUSP10/LEF1/LILRB2/NLRP3/EGR3/CD74/BCL6/CD86/MDK/TNFSF9/TNFSF4/CCL19
GOBP_REGULATION_OF_CHROMOSOME_ORGANIZATION	GOBP_REGULATION_OF_CHROMOSOME_ORGANIZATION	262	-0.357579015	-1.577054836	0.000110719	0.001807154	0.001359047	3630	tags=26%, list=18%, signal=22%	CCT5/GNL3L/PTTG3P/CCT4/FBXO5/RUVBL2/GTF2H2/MORC2/NUMA1/PML/WDR5/KDM1A/HECW2/NAA10/DDX11/PARP1/GATA3/SREBF1/DUSP1/RTEL1/NBN/PPP1R10/MAD2L2/CCT6A/LRRK2/CDT1/RAD21/FEN1/CENPE/TTK/ESPL1/NAT10/PRDM12/CCT7/DLGAP5/PTTG1/CENPF/CDC6/CCNB1/DNMT1/MYB/MAD2L1/KAT2A/MAD1L1/CCT3/BUB1B/CCT2/XRCC3/NDC80/CDC20/AURKB/TP53/NABP2/PHF19/ACD/TRIM28/BCL6/MYC/TRIP13/BUB1/TOP2A/UBE2C/NEK2/MCM2/CDCA5/TACC3/PLK1/LIF
GOBP_EPIBOLY	GOBP_EPIBOLY	32	-0.635752897	-1.971475626	0.000112066	0.001824691	0.001372235	793	tags=28%, list=4%, signal=27%	CD44/FERMT2/AJUBA/CCN1/PDPN/COL5A1/MMP12/FLNA/ITGA5
GOBP_UNSATURATED_FATTY_ACID_METABOLIC_PROCESS	GOBP_UNSATURATED_FATTY_ACID_METABOLIC_PROCESS	106	0.483937943	1.832580725	0.000112701	0.001830577	0.001376662	1970	tags=31%, list=10%, signal=28%	CYP2C18/HPGD/AKR1C2/AKR1C1/GSTA1/AKR1C3/CYP2C9/CYP4F12/ELOVL6/CYP2C19/CYP4F3/CBR1/PTGR1/CYP2S1/CYP2C8/AKR1C4/CES2/CYP4F11/EPHX2/ACOX1/CYP4F2/AVP/PTGR2/CYP2J2/CYP4F8/SCP2/HSD17B4/IL1B/FAAH2/CYP2E1/PTGS1/MGLL/CYP1A1
GOBP_MICROGLIAL_CELL_ACTIVATION	GOBP_MICROGLIAL_CELL_ACTIVATION	42	-0.590865068	-1.942823018	0.000113595	0.001840627	0.001384219	2454	tags=48%, list=12%, signal=42%	PTPRC/LRRK2/IFNG/CST7/CTSC/IFNGR1/TLR8/CX3CL1/GRN/FPR2/SYT11/AIF1/ITGB2/TLR2/TYROBP/C1QA/IL6/C5AR1/SPHK1/TREM2
GOBP_CELL_AGING	GOBP_CELL_AGING	100	-0.465686572	-1.787220189	0.000114102	0.001842908	0.001385935	4114	tags=36%, list=21%, signal=29%	RBL1/ATR/HRAS/YBX1/DNAJA3/BCL2L12/HLA-G/FBXO5/CDKN2A/PML/ABL1/NUP62/CGAS/MIR10A/PRKDC/PRELP/AKT3/CHEK2/PNPT1/MIF/BRCA2/CHEK1/VASH1/LMNA/SRF/PLK2/NUAK1/HMGA1/TP53/BCL6/ICAM1/FOXM1/SPI1/NOX4/SERPINE1/TWIST1
GOBP_RESPONSE_TO_REACTIVE_OXYGEN_SPECIES	GOBP_RESPONSE_TO_REACTIVE_OXYGEN_SPECIES	208	-0.375305727	-1.610328941	0.000114838	0.001842908	0.001385935	2777	tags=28%, list=14%, signal=25%	CCNA2/MPV17/FYN/FBLN5/PCNA/DUSP1/LRRK2/SIGMAR1/TRPC6/CDK2/KDM6B/TRAF2/SOD2/MAP1LC3A/UCP2/MB/ANXA1/RHOB/LDHA/PPP5C/SLC8A1/HIF1A/PKD2/ETS1/MYB/GNAO1/MET/AXL/GPX1/ZNF580/SOD3/CCR7/HGF/APOD/CRYAB/NOS3/HMOX1/SIRPA/KCNA5/TNFAIP3/MMP2/NR4A3/HSF1/ECT2/S100A7/DPEP1/CYP1B1/PDGFRB/CBX8/CCL19/APOE/IL6/FOSL1/GUCY1B1/MMP9/COL1A1/SPHK1/AQP1/MMP3
GOBP_POSITIVE_REGULATION_OF_CELLULAR_PROTEIN_LOCALIZATION	GOBP_POSITIVE_REGULATION_OF_CELLULAR_PROTEIN_LOCALIZATION	285	-0.348975438	-1.555395156	0.000114747	0.001842908	0.001385935	4871	tags=40%, list=24%, signal=30%	DTX3L/SLC5A3/HYAL2/ABHD17A/ABLIM3/LEP/RHOG/NKD2/SESN2/BAP1/SPTBN1/ERBB2/TPR/AKAP5/TFDP1/AKT1/PARD6A/GTSE1/PDCD5/NMT1/HRAS/AKT2/SSH1/GLI3/MEPCE/MARK4/TM9SF4/PTPN9/CCT5/GNL3L/DDRGK1/ITGA3/CACNB3/F2/CEP250/ORMDL3/ITGB1/KIF5B/CCT4/GPR137B/AP2B1/ZDHHC8/NUMA1/GPSM2/NUP62/CCDC88A/ENTR1/ITGAM/PIK3R1/PARP1/YWHAQ/FYN/CDK5/PRKCH/HCLS1/NGFR/IPO5/RAC2/STAC/RAMP3/RAN/CLIP3/JUP/MTCL1/YAP1/CCT6A/ITGB1BP1/CDT1/IF…
GOBP_POSITIVE_REGULATION_OF_CELL_DEVELOPMENT	GOBP_POSITIVE_REGULATION_OF_CELL_DEVELOPMENT	285	-0.348923007	-1.555161471	0.000114747	0.001842908	0.001385935	2651	tags=24%, list=13%, signal=21%	PLXND1/SOX8/PRKCH/NGFR/PRKDC/NIBAN2/PRMT5/PLXNA1/ISLR2/FBXO31/IFNG/NAP1L1/ZNF365/LIMS2/S1PR2/NTRK2/CLCF1/GDI1/SEMA7A/PRPF19/DBN1/EPHA4/E2F1/HIF1A/SRF/MYADM/TRPV2/CX3CL1/MYB/CDH5/SLIT2/NOTCH1/LRP1/HAS2/AURKA/ANAPC2/NRP1/ROBO1/SOX11/CLEC7A/SHANK3/PLXNC1/FERMT2/TNFSF11/SERPINE2/ILK/MAP1B/S100A10/PLXNB1/MDK/CXCR4/TLR2/TYROBP/VEGFC/TGFB1/HOXA11/TENM4/LRP8/EPHB2/CRABP2/PDE3A/SERPINF1/IL6/EGR2/WNT2/LIF/…
GOMF_DNA_REPLICATION_ORIGIN_BINDING	GOMF_DNA_REPLICATION_ORIGIN_BINDING	23	-0.697586756	-2.002445503	0.000115462	0.001844091	0.001386825	3334	tags=57%, list=17%, signal=47%	MCM8/DDX11/HSPD1/MCM3/DHX9/MCM4/CDC6/MCM5/MCM7/MCM10/ORC1/MCM2/CDC45
GOBP_SPINDLE_ASSEMBLY	GOBP_SPINDLE_ASSEMBLY	107	-0.453406732	-1.767014947	0.000115202	0.001844091	0.001386825	4620	tags=36%, list=23%, signal=27%	TUBGCP3/MZT1/TPR/CCSAP/DYNC1H1/RPS3/WASHC5/KIFC2/HAUS6/FBXO5/STAG2/NUMA1/EML3/GPSM2/AURKC/RACGAP1/CHEK2/CCNB2/KIF2A/MISP/RCC1/SPAG5/MAPRE1/AAAS/TUBB/SAC3D1/AURKA/KIF4A/CDC20/AURKB/PRC1/KIF23/NEK2/KIFC1/TPX2/MYBL2/PLK1/FLNA
GOBP_DRUG_METABOLIC_PROCESS	GOBP_DRUG_METABOLIC_PROCESS	42	0.62509328	2.027541604	0.000116308	0.001853172	0.001393654	2164	tags=43%, list=11%, signal=38%	CYP2C18/CYP3A5/ADH1A/CYP2C9/FMO5/CYP4F12/CYP2C19/CBR1/CYP2S1/FMO4/CYP2C8/CYP3A4/CYP4F2/CYP2J2/NR1I2/CYP2E1/CYP1A1/CYP2R1
GOBP_NEGATIVE_REGULATION_OF_CARTILAGE_DEVELOPMENT	GOBP_NEGATIVE_REGULATION_OF_CARTILAGE_DEVELOPMENT	25	-0.675710131	-1.977406866	0.000117895	0.001860747	0.00139935	3703	tags=60%, list=18%, signal=49%	PTPN11/RARG/GDF5/PTHLH/NOG/GLI2/SOX9/FRZB/TGFBR1/LTBP3/NKX3-2/WNT11/ADAMTS12/CCN4/GREM1
GOBP_POSITIVE_REGULATION_OF_INTERLEUKIN_10_PRODUCTION	GOBP_POSITIVE_REGULATION_OF_INTERLEUKIN_10_PRODUCTION	37	-0.613200318	-1.972197791	0.000117895	0.001860747	0.00139935	3002	tags=46%, list=15%, signal=39%	CD28/STAT3/CD34/HSPD1/IL20RB/BCL3/IL23A/TIGIT/PYCARD/CD83/HGF/TLR4/CLEC7A/TLR2/TNFSF4/IL6/TREM2
GOBP_SMOOTH_MUSCLE_CELL_PROLIFERATION	GOBP_SMOOTH_MUSCLE_CELL_PROLIFERATION	127	-0.432771794	-1.723892626	0.000117877	0.001860747	0.00139935	3246	tags=36%, list=16%, signal=31%	IL12A/S1PR1/IRAK1/HTR1B/NOX1/PTAFR/SERPINF2/FGF2/PRKDC/NPR1/IFNG/SOD2/TGFB3/IGFBP3/ADAMTS1/ITGA2/CX3CL1/DNMT1/MYB/STAT1/IGF1/MIR223/P2RY6/APOD/HMOX1/VIP/TNFAIP3/MMP2/NR4A3/CALCRL/APLN/EFEMP2/AIF1/EREG/OGN/GNAI2/GJA1/PDGFRB/TGM2/IL6/CNN1/ELN/MMP9/THBS1/CDH13/CCN4
GOMF_DNA_BINDING_TRANSCRIPTION_ACTIVATOR_ACTIVITY	GOMF_DNA_BINDING_TRANSCRIPTION_ACTIVATOR_ACTIVITY	425	-0.320968674	-1.488826753	0.00011722	0.001860747	0.00139935	3651	tags=27%, list=18%, signal=22%	RXRB/E2F5/TCF3/ALX1/NHLH1/HOXD8/ZNF473/FOS/PHOX2B/HOXB5/ZNF750/ZNF71/FOXC2/NR1H2/MYOG/SOX17/NFKB2/HOXD4/STAT3/DMRT2/ELK4/DLX3/PLAGL1/MAFF/SOX12/SOX30/GATA3/NFATC1/NDN/MSX1/SREBF1/TLX1/IRF5/HOXA7/GLI2/EPAS1/TBX20/SOX9/ETV1/TFDP2/CEBPD/ELK1/HOXA1/HAND2/SIX5/PITX1/IRF3/SATB2/GRHL3/NR6A1/SIX1/EGR1/MEOX1/SOX4/NR4A2/RFX5/E2F1/TCF4/ZNF668/HIF1A/SRF/ELK3/ETS1/HHEX/NR5A2/MYB/HOXB2/ZNF574/ZNF521/E2F3/NR4A1…
GOBP_LYMPH_VESSEL_DEVELOPMENT	GOBP_LYMPH_VESSEL_DEVELOPMENT	25	-0.674530981	-1.973956188	0.000120059	0.001890429	0.001421673	3548	tags=52%, list=18%, signal=43%	TMEM204/FOXC2/PTPN14/ACVRL1/VASH1/PROX1/HEG1/SOX18/CLEC14A/FOXC1/VEGFC/TIE1/PDPN
GOBP_INTESTINAL_ABSORPTION	GOBP_INTESTINAL_ABSORPTION	39	0.644119293	2.046564003	0.000125084	0.001964938	0.001477706	3109	tags=54%, list=16%, signal=46%	AKR1C1/PNLIP/CD36/APOA4/PLS1/LIMA1/KCNQ1/SLC2A2/APOA1/ACO1/FABP2/FABP1/TJP2/MOGAT2/ADRA2A/UGCG/GCNT3/LPCAT3/EZR/LDLR/EPB41
GOBP_DNA_GEOMETRIC_CHANGE	GOBP_DNA_GEOMETRIC_CHANGE	111	-0.442830104	-1.731823463	0.000129411	0.002028151	0.001525245	6285	tags=53%, list=31%, signal=37%	ERCC3/FBH1/BRIP1/G3BP1/SSBP1/GTF2H4/MRE11/RFC2/CUL4B/UBC/ZRANB3/CHD8/DDB1/GTF2F2/CHD3/MCM6/RAD23B/HMGB1/RPA1/DNA2/ERCC2/RAD51/XRCC6/CETN2/CHD7/WRNIP1/HMGB2/RUVBL2/DDB2/RAD54L2/MCM8/GTF2H2/RFC4/DDX11/PARP1/RAD54B/RTEL1/NBN/RECQL4/SMARCAL1/RECQL/MCM3/ERCC6L/TWNK/ANXA1/DHX9/HMGB3/POLQ/MCM4/DSCC1/MCM5/MCM7/RFC3/HMGA1/TP53/RUVBL1/TOP2A/RAD54L/MCM2
GOBP_TRANSFORMING_GROWTH_FACTOR_BETA_PRODUCTION	GOBP_TRANSFORMING_GROWTH_FACTOR_BETA_PRODUCTION	41	-0.582857436	-1.912072824	0.00013055	0.002041211	0.001535066	2811	tags=51%, list=14%, signal=44%	SERPINF2/TGFB2/CD34/FKBP1A/LAPTM4B/HIF1A/MYB/LTBP3/CD200/ITGB8/LILRB1/NRROS/HSP90AB1/LUM/TYROBP/WNT11/LRRC32/THBS1/PTGS2/FN1/CDH3
GOMF_GROWTH_FACTOR_ACTIVITY	GOMF_GROWTH_FACTOR_ACTIVITY	154	-0.414369782	-1.696821482	0.00013111	0.002045195	0.001538062	3538	tags=36%, list=18%, signal=30%	F2/FGF18/FGF19/CSF2/GDF5/VEGFB/IL12A/GMFG/FGF1/CSPG5/PGF/ENDOU/MACC1/HDGFL3/TGFB2/FGF2/THPO/FGF11/DKK1/GDF11/CLCF1/TGFB3/GRN/FGF7/AGT/OSGIN2/INHBB/HDGF/GPI/JAG2/HGF/BMP8A/IGF1/CSF3/LEFTY1/TYMP/BMP1/CCN6/OSM/EREG/MDK/GDF15/OGN/VEGFC/TGFB1/PPBP/CCN2/IL11/IL6/CLEC11A/LIF/CXCL1/TIMP1/IGF2/THBS4/INHBA
GOBP_NEGATIVE_REGULATION_OF_INTRACELLULAR_SIGNAL_TRANSDUCTION	GOBP_NEGATIVE_REGULATION_OF_INTRACELLULAR_SIGNAL_TRANSDUCTION	469	-0.314765011	-1.4678945	0.000133733	0.002081261	0.001565185	3547	tags=28%, list=18%, signal=23%	ITGA3/HLA-G/PHB/SH3BP1/DGKG/ABL2/PTPN6/TNFAIP1/CHRNA9/GPS2/TRAP1/NMI/USP10/ABL1/EFNA1/SPRY2/ADGRG3/ZNF385A/NUP62/RCAN1/SPRY4/STMN1/KDM1A/KPTN/RGS2/FBLN1/MCL1/TGFB2/OTUD7A/GPS1/KCTD13/PIN1/DUSP1/FIGNL1/PTPRC/HOMER3/DDIT4/INPP5E/PDE10A/PHLDA3/RASSF2/KCTD10/ACKR3/RNF157/ITGB1BP1/LRRK2/RTKN2/ARRB2/MARVELD3/BDKRB2/NONO/RASA2/SOD2/SPRED3/TNFAIP8L1/DUSP8/MIF/CAV1/MINAR1/WTIP/ATP2B4/BID/PPP2R1A/HIF1A/ACT…
GOBP_POSITIVE_REGULATION_OF_GRANULOCYTE_CHEMOTAXIS	GOBP_POSITIVE_REGULATION_OF_GRANULOCYTE_CHEMOTAXIS	27	-0.664732799	-1.980076707	0.000134685	0.002091207	0.001572665	2509	tags=52%, list=13%, signal=45%	RAC2/NCKAP1L/CAMK1D/IL23A/CCL21/CCR7/C3AR1/CD74/S100A7/MDK/CCL19/C5AR1/THBS4/CXCL8
GOBP_RESPONSE_TO_VITAMIN_D	GOBP_RESPONSE_TO_VITAMIN_D	32	-0.632507041	-1.961410197	0.000135546	0.002096357	0.001576538	1051	tags=31%, list=5%, signal=30%	STC1/FES/CD4/CYP27B1/STC2/PENK/MN1/CXCL10/TNC/SPP1
GOBP_POSITIVE_REGULATION_OF_BLOOD_VESSEL_ENDOTHELIAL_CELL_MIGRATION	GOBP_POSITIVE_REGULATION_OF_BLOOD_VESSEL_ENDOTHELIAL_CELL_MIGRATION	53	-0.554322435	-1.89570452	0.000135643	0.002096357	0.001576538	4236	tags=51%, list=21%, signal=40%	PDGFB/HDAC7/AKT1/FGF18/ADAM17/FGFR1/PLCG1/ABL1/FOXC2/STAT5A/MIR10A/FGF2/AKT3/ANXA1/HIF1A/ETS1/PLK2/NOS3/HMOX1/RHOJ/JCAD/VEGFC/TGFB1/HSPB1/SRPX2/THBS1/PTGS2
GOMF_MICROTUBULE_BINDING	GOMF_MICROTUBULE_BINDING	260	-0.356804931	-1.571953161	0.000137613	0.002121909	0.001595754	3958	tags=32%, list=20%, signal=26%	RPS3/MAP7D3/CETN2/MAST2/CNN3/MARK4/KIFC2/KIF2B/FNTA/KATNAL2/HAUS6/KIF5B/KIF20B/EML1/CLIP4/NUMA1/EML3/SAXO1/CCDC88A/LZTS1/TPGS1/KIF22/KIFC3/DYNC1I1/KIF24/KIF15/HDGFL3/PSRC1/KIF3C/NDE1/RACGAP1/REEP2/CLIP3/SKA1/MTCL1/LRRK2/CKAP5/GLI1/CENPE/GAPDH/GJB6/RAE1/GAS2L3/MAP4K4/KIF18B/SGIP1/MAP1LC3A/NEFH/KIF2A/MAP1A/DLGAP5/KIF18A/PPP5C/SPAG5/RCC2/CENPF/MAPRE1/NAV3/DPYSL5/KIF20A/BIRC5/NUSAP1/KIF26B/FES/PRNP/K…
GOBP_SENSORY_ORGAN_MORPHOGENESIS	GOBP_SENSORY_ORGAN_MORPHOGENESIS	238	-0.369929825	-1.620856166	0.000138346	0.002128298	0.001600559	3520	tags=26%, list=18%, signal=22%	RARG/NKD1/LRP5/CHRNA9/OSR1/CRYGB/SPRY2/HIPK1/LHFPL5/ABI2/STAT3/CALB1/TULP1/CDON/GATA3/WHRN/SOX8/MSX1/NOG/GLI2/TENM3/PITX2/GDF11/SOX9/HCN1/NEUROG1/GJB6/NTRK2/HOXA1/GRHL3/SIX1/HIF1A/USH1G/FRZB/NOTCH2/PROX1/SKI/CYP26B1/SIX2/WNT5A/SOX11/ATOH1/MAFB/NKX3-2/TFAP2A/FZD2/COL8A2/ALDH1A3/EPHB2/FBN1/COL5A1/WNT2/FJX1/COL5A2/PRRX1/TWIST1/OSR2/THY1/MFAP2/COL8A1/CTHRC1/COL11A1
GOBP_POSITIVE_REGULATION_OF_BINDING	GOBP_POSITIVE_REGULATION_OF_BINDING	163	-0.406551105	-1.673623327	0.000140559	0.00215739	0.001622437	3593	tags=36%, list=18%, signal=30%	DDRGK1/PYGO2/CLIC2/RAMP1/ABL1/CALM1/STMN1/KDM1A/GPSM1/FLOT1/DDX11/PARP1/GATA3/PLXND1/CDK5/NIBAN2/PIN1/RAN/RIPK2/FKBP1A/LRRK2/CDT1/IFNG/HOXA3/RARA/HAND2/NVL/CAV1/ITGA2/KDM4D/EPHA4/DHX9/MAPRE1/PLK2/SKI/TRIM6/NME1/STK3/LRP1/MET/IGF1/CSF3/EBF2/WNT5A/HSP90AB1/NRP1/RAMP2/ACD/HSF1/DACT1/TRIB3/S100A10/TRIM28/FOXC1/TGFB1/APOE/MMP9/TWIST1/CTHRC1
GOBP_INNATE_IMMUNE_RESPONSE_IN_MUCOSA	GOBP_INNATE_IMMUNE_RESPONSE_IN_MUCOSA	15	0.815203286	2.080726216	0.00014203	0.002174978	0.001635664	1294	tags=53%, list=6%, signal=50%	LTF/DEFB1/BPIFB1/PLA2G1B/DEFA5/DEFA6/APOA4/DEFA4
GOBP_REGULATION_OF_GRANULOCYTE_CHEMOTAXIS	GOBP_REGULATION_OF_GRANULOCYTE_CHEMOTAXIS	49	-0.55417638	-1.86113743	0.000142599	0.002178702	0.001638464	2509	tags=45%, list=13%, signal=39%	RAC2/NCKAP1L/TNFSF18/CAMK1D/CSF1R/IL23A/CCL21/SLIT2/CCR7/CMKLR1/MIR223/C3AR1/BST1/CD74/S100A7/MDK/RARRES2/CCL19/C5AR1/THBS1/THBS4/CXCL8
GOBP_POSITIVE_REGULATION_OF_CELL_CYCLE_PHASE_TRANSITION	GOBP_POSITIVE_REGULATION_OF_CELL_CYCLE_PHASE_TRANSITION	93	-0.467263588	-1.774439344	0.000143221	0.002183225	0.001641866	4436	tags=44%, list=22%, signal=34%	LSM11/TFDP1/APEX1/AKT1/EZH2/RB1/CCND3/MEPCE/PLCB1/DBF4B/DDRGK1/PHB2/ADAM17/FBXO5/PHOX2B/CDC7/CDC25C/ATAD5/CDT1/GLI1/NEUROG1/ANXA1/ESPL1/ADAMTS1/MTBP/DLGAP5/RCC2/CDK1/CDC6/CCNB1/UBE2E2/CDK4/KCNA5/CDC25A/DTL/CCND2/AIF1/UBE2C/CDC25B/CDCA5/FAM83D
GOBP_SODIUM_ION_HOMEOSTASIS	GOBP_SODIUM_ION_HOMEOSTASIS	53	0.584160357	1.983424798	0.000145809	0.002202601	0.001656437	1315	tags=25%, list=7%, signal=23%	ATP4A/ATP4B/SCNN1B/SCNN1G/CYP4F12/SCNN1A/NEDD4L/SLC9A1/TMPRSS3/CYP4F2/MC3R/AVP/SLC12A2
GOBP_REGULATION_OF_CYTOSOLIC_CALCIUM_ION_CONCENTRATION	GOBP_REGULATION_OF_CYTOSOLIC_CALCIUM_ION_CONCENTRATION	328	-0.339552373	-1.523507774	0.000145145	0.002202601	0.001656437	3596	tags=32%, list=18%, signal=26%	CACNB2/CACNB3/RYR2/F2/CLIC2/PLCG1/ABL2/PTPN6/CHRNA9/TRPM2/SLC8B1/GPR20/PTGER1/CALB2/NMB/PML/ABL1/S1PR1/CALM1/GPR174/HTR2A/HTR1B/CALB1/LCK/FYN/CDK5/P2RX5/HTR2B/GPR4/FGF2/GNA15/AGTR1/SLC8A2/PTPRC/RAMP3/TRPC1/ACKR3/FKBP1A/CASQ2/TRPC6/BCAP31/HTR2C/BDKRB2/AVPR1A/C1QTNF1/MCOLN1/CAV1/CIB2/BDKRB1/F2R/ATP2B4/LPAR4/DRD1/SLC8A1/GPR65/PKD2/TRPV2/RYR1/CX3CL1/CORO1A/CCL21/CXCR2/FPR2/YWHAE/CACNA1C/SELENON/S1PR3…
GOBP_NUCLEAR_TRANSPORT	GOBP_NUCLEAR_TRANSPORT	318	-0.337621772	-1.511002823	0.000145746	0.002202601	0.001656437	5386	tags=38%, list=27%, signal=28%	BAG3/FAM53A/SRSF1/KHDRBS1/SNUPN/U2AF1/NPM1/RBM22/MAPK14/LZTS2/KPNB1/KPNA5/AGTR2/PSIP1/LTV1/NUP98/IPO9/HYAL2/LEP/RITA1/BACH2/SNRPE/CPSF4/XPO4/SUPT6H/ALYREF/U2AF2/TPR/DHX38/NEDD4/XPO1/AKT1/GTSE1/NXF3/NUP188/NOL6/SNRPF/NUP85/IPO7/NSUN2/NFKBIA/GLI3/SEH1L/PTPN11/DDX20/CPSF3/KPNA4/IPO11/PHB2/UHMK1/ENY2/NUP133/BARD1/PML/EIF4A3/XPOT/NUP62/PKIA/NUP58/FYTTD1/STAT3/PIK3R1/NUP107/PPP1R12A/RANBP17/SNRPG/NCBP2…
GOBP_NCRNA_PROCESSING	GOBP_NCRNA_PROCESSING	365	-0.330016292	-1.500161052	0.000145572	0.002202601	0.001656437	6465	tags=43%, list=32%, signal=30%	INTS11/DUS4L/NOL8/TRNT1/CLP1/ISG20L2/EXOSC8/FTSJ1/METTL3/RRP1/PUSL1/WDR12/RPS16/ELP5/NAF1/EXOSC10/INTS1/RPS7/SAGE1/NPM3/METTL16/RPL27/MOCS3/UTP14A/THADA/UTP15/WDR75/RRP15/RBFA/DDX56/UTP23/NSUN5P1/OSGEPL1/NIFK/WDR4/MPHOSPH10/ABT1/CDKAL1/TFB2M/USP36/INTS2/RPL7L1/RIOK1/DUS2/NOL9/TRUB1/DHX37/TRMT61A/RPS19/POP7/RPS21/QTRT2/POP4/NSUN5/UTP25/EMG1/TSR1/CPSF4/BUD23/ZNHIT6/MRM2/TEX10/TRMT12/RPUSD1/ERCC2/HS…
GOBP_PEPTIDE_SECRETION	GOBP_PEPTIDE_SECRETION	377	0.348729242	1.54672786	0.000146412	0.002206737	0.001659548	2876	tags=24%, list=14%, signal=21%	KRT20/FAM3B/RFX6/CHGA/ADTRP/CLTRN/NEUROD1/ANG/GHRL/NR0B2/FOXA2/PLA2G1B/GCG/FAM3D/PTPRN2/MYRIP/SMPD3/GPER1/MTTP/FKBP1B/DISP1/ACVR1C/GIP/GIPR/F2RL1/FGA/PCLO/ISL1/SIRT4/ENHO/HADH/TRPM4/SYTL4/SCG2/OXCT1/STEAP3/MIA2/FGG/GHRH/SLC16A10/EDN3/ARF1/CCDC186/AACS/NAGPA/RAPGEF4/RAB11FIP2/ABCG1/SLC2A2/MCU/SLC12A2/SSTR5/HMGCR/GPR27/IL1RN/RSAD2/RPH3AL/SLC25A4/CD2AP/RAB3D/SLC16A1/MIA3/IL1B/CACNA1A/ABCC8/GOLPH3L/I…
GOBP_POSITIVE_REGULATION_OF_RECEPTOR_MEDIATED_ENDOCYTOSIS	GOBP_POSITIVE_REGULATION_OF_RECEPTOR_MEDIATED_ENDOCYTOSIS	48	-0.565615559	-1.896184146	0.000147735	0.002216681	0.001667026	2160	tags=31%, list=11%, signal=28%	ARRB2/SGIP1/PPT1/CCL21/APELA/BICD1/DAB2/AP2A1/APLN/CCL19/SELE/SERPINE1/C3/GREM1/SFRP4
GOBP_REGULATION_OF_PROTEIN_CONTAINING_COMPLEX_ASSEMBLY	GOBP_REGULATION_OF_PROTEIN_CONTAINING_COMPLEX_ASSEMBLY	417	-0.319168892	-1.477232554	0.00014747	0.002216681	0.001667026	4012	tags=29%, list=20%, signal=23%	PRUNE1/ATR/RPS3/SSH1/SKAP1/WASHC5/SNCA/BAG4/ATAT1/IRGM/CAPG/PTPN11/SOST/GNL3L/RHOC/CSF2/TCL1A/DDB2/GTF2H2/NUMA1/GMFG/ABL1/ANKRD53/NR1H2/JAM3/ABCA3/NAPA/STMN1/ABI2/TMSB10/PARP1/ALOX15/HSP90AA1/STXBP1/STX1A/PSRC1/EIF4EBP1/CDC42EP1/HCLS1/P2RY12/PSMC3/NCKAP1L/TNFSF18/CLIP3/CDC42EP3/TBX20/DKK1/SOX9/CDT1/CKAP5/IFNG/TFRC/SPIRE1/PSMC4/TRAF2/MAGEL2/PIEZO1/DBN1/LCAT/BID/BAIAP2L2/ABCA1/TRABD2B/PLEKHG2/MYADM…
GOBP_REGULATION_OF_OSTEOBLAST_DIFFERENTIATION	GOBP_REGULATION_OF_OSTEOBLAST_DIFFERENTIATION	113	-0.444810522	-1.750841583	0.000150786	0.002257407	0.001697654	2459	tags=27%, list=12%, signal=24%	NOG/RASSF2/YAP1/SOX9/GLI1/HAND2/DDR2/CRIM1/CITED1/TWSG1/SKI/NOTCH1/TWIST2/HGF/IGF1/SOX11/FERMT2/LRP3/WWTR1/TMEM119/VEGFC/IFITM1/CEBPB/PDLIM7/CCN1/IL6/TWIST1/CCN4/GREM1/CTHRC1/SFRP2
GOBP_NCRNA_METABOLIC_PROCESS	GOBP_NCRNA_METABOLIC_PROCESS	438	-0.307386441	-1.436940423	0.000152267	0.002274485	0.001710497	6465	tags=42%, list=32%, signal=29%	INTS11/DUS4L/NOL8/TRNT1/NARS2/CLP1/ISG20L2/EXOSC8/FTSJ1/METTL3/RRP1/TRIR/PUSL1/WDR12/DARS2/RPS16/ELP5/NAF1/EXOSC10/INTS1/RPS7/SND1/SAGE1/RELA/TRIM71/NPM3/METTL16/RPL27/MOCS3/UTP14A/TARS2/THADA/UTP15/WDR75/MOV10L1/RRP15/RBFA/DDX56/UTP23/NSUN5P1/NFKB1/OSGEPL1/RC3H2/NIFK/WDR4/MPHOSPH10/ABT1/CDKAL1/TFB2M/USP36/IARS2/INTS2/RPL7L1/RIOK1/DUS2/NOL9/TRUB1/DHX37/TRMT61A/RPS19/POP7/RPS21/QTRT2/POP4/NSUN5/UT…
GOBP_MUSCLE_CONTRACTION	GOBP_MUSCLE_CONTRACTION	334	-0.336962016	-1.518628321	0.000153624	0.002289641	0.001721895	2420	tags=24%, list=12%, signal=22%	STAC/JUP/ADRA2C/TBX20/NUP155/CASQ2/NEUROG1/BDKRB2/SSPN/TPM4/MB/VCL/CAV1/DYSF/STC1/ITGA2/F2R/ATP2B4/SGCA/KCNE5/CACNA1H/VIM/SLC8A1/ACTN3/SRF/NEB/RYR1/TLN1/HOMER1/DOCK4/GNAO1/LMOD1/CACNA1C/CTNNA3/KCNMA1/ACTC1/PLN/OXTR/ACTA2/MYOF/ENO1/DMPK/CRYAB/GJA5/ANXA6/ITGA1/KCNA5/KCNN2/HSPB6/SYNM/PPP1R12B/GJC1/PDE4B/KCNJ2/CALCRL/TNNT1/MYLK/CHRNA3/TACR2/ACTG2/CXCR4/GJA1/PROK2/TNNI3/CALD1/CCN2/DES/SULF2/TPM2/SMTN/…
GOBP_DETOXIFICATION_OF_INORGANIC_COMPOUND	GOBP_DETOXIFICATION_OF_INORGANIC_COMPOUND	14	0.80121228	2.009399451	0.000154308	0.002294724	0.001725718	3361	tags=86%, list=17%, signal=71%	MT1M/MT1F/MT1G/MT1H/MT1E/MT1HL1/MT1X/MT3/MT2A/ATP7A/MT4/ABCC2
GOCC_MICROBODY	GOCC_MICROBODY	130	0.461108017	1.801416571	0.000156892	0.002327981	0.001750728	5617	tags=53%, list=28%, signal=38%	PXMP2/EHHADH/NUDT12/ALDH3A2/PHYH/PEX11A/ECI2/PEX7/EPHX2/ACSL3/XDH/ARF1/ACOX3/ACOX1/FAR1/MGST1/HMGCR/SCP2/HSD17B4/FABP1/PRDX5/ISOC1/HMGCL/MLYCD/ACOT4/ZADH2/HACL1/CAT/IDH1/ACAA1/HSDL2/SERHL2/ACSL1/ABCD3/CROT/CRYM/FNDC5/ECH1/ATAD1/GSTK1/ACBD5/RIDA/NUDT7/PEX12/DDO/PXMP4/PECR/ABCD4/IDH2/DECR2/PEX2/PEX11B/PMVK/CRAT/PIK3C3/LACC1/DAO/PEX13/IDI1/PEX1/PEX3/MARF1/PAOX/PEX26/MPV17L/TMEM135/VWA8/AMACR/ACOT8
GOBP_POSITIVE_REGULATION_OF_CELL_ADHESION_MEDIATED_BY_INTEGRIN	GOBP_POSITIVE_REGULATION_OF_CELL_ADHESION_MEDIATED_BY_INTEGRIN	21	-0.70294454	-1.968211035	0.000157487	0.002331646	0.001753484	3880	tags=62%, list=19%, signal=50%	SKAP1/PTPN6/FOXC2/CD3E/TGFB2/P2RY12/NCKAP1L/PIEZO1/CCL21/PODXL/LIF/CXCL13/SFRP2
GOBP_PRIMARY_ALCOHOL_CATABOLIC_PROCESS	GOBP_PRIMARY_ALCOHOL_CATABOLIC_PROCESS	14	0.8005423	2.007719175	0.000159092	0.002345032	0.001763551	1731	tags=71%, list=9%, signal=65%	AKR1B10/ADH7/SULT1B1/SULT2A1/AKR1C3/ALDH2/SULT1A1/SULT1E1/SULT1A2/ALDH3B1
GOBP_REGULATION_OF_RESPONSE_TO_CYTOKINE_STIMULUS	GOBP_REGULATION_OF_RESPONSE_TO_CYTOKINE_STIMULUS	162	-0.401905894	-1.65726817	0.000158793	0.002345032	0.001763551	3734	tags=36%, list=19%, signal=30%	IRGM/PTPN11/RBCK1/PARP14/TRAIP/ADAM17/PTPN6/VRK2/GPS2/HIPK1/NR1H2/TXK/IRAK1/SHARPIN/CDC37/TRAF1/CBFB/ABCE1/PTPRC/RIPK2/CLIP3/IFNG/SOCS1/TRAF2/IRF3/ADAR/SAMHD1/CAV1/DHX9/PXDN/C1QTNF4/IFNGR1/HIF1A/PYCARD/TRIM6/SH2B3/SLIT2/CCDC3/AXL/CPNE1/STAT1/TLR4/PADI2/WNT5A/SLIT3/HSP90AB1/ECM1/ROBO1/TNFAIP3/SOCS3/CD74/CXCR4/TLR2/CD300LF/LAPTM5/IL6/MMP12/SPHK1/TREM2
GOBP_TERTIARY_ALCOHOL_METABOLIC_PROCESS	GOBP_TERTIARY_ALCOHOL_METABOLIC_PROCESS	20	0.757370602	2.061143672	0.000161484	0.002369856	0.001782219	717	tags=35%, list=4%, signal=34%	AKR1B10/AKR1C2/AKR1C1/AKR1C3/BMP2/BMP5/AKR1C4
GOBP_PEPTIDE_HORMONE_SECRETION	GOBP_PEPTIDE_HORMONE_SECRETION	242	0.394094966	1.660446899	0.000161462	0.002369856	0.001782219	2550	tags=23%, list=13%, signal=20%	FAM3B/RFX6/CHGA/CLTRN/NEUROD1/GHRL/NR0B2/FOXA2/GCG/FAM3D/PTPRN2/MYRIP/SMPD3/GPER1/FKBP1B/ACVR1C/GIP/GIPR/FGA/PCLO/ISL1/SIRT4/ENHO/HADH/TRPM4/SYTL4/OXCT1/FGG/GHRH/SLC16A10/EDN3/CCDC186/AACS/RAPGEF4/RAB11FIP2/SLC2A2/MCU/SSTR5/GPR27/IL1RN/SLC25A4/SLC16A1/IL1B/CACNA1A/ABCC8/ITPR3/MPC2/PER2/KALRN/FGB/ADRA2A/ICA1/CLOCK/CACNA2D2/PICK1/FFAR1
GOBP_LEUKOCYTE_APOPTOTIC_PROCESS	GOBP_LEUKOCYTE_APOPTOTIC_PROCESS	99	-0.460374013	-1.763265908	0.000162482	0.002379284	0.001789309	4176	tags=42%, list=21%, signal=34%	CD274/AKT1/BCL2L11/LYN/SLC46A2/PKN1/PIK3CD/CRKL/BTK/GLI3/JAK3/DNAJA3/ORMDL3/ADAM17/CDKN2A/EFNA1/ADAM8/GIMAP8/HCLS1/IRF3/ANXA1/PIP/HIF1A/ITPKB/CCL21/PLEKHO2/IL2RA/IL7R/AXL/CCR7/LILRB1/WNT5A/FAS/AURKB/TP53/CD74/BCL6/SLC39A10/CCL19/CTSL/IDO1/IL6
GOBP_RIBOSOMAL_LARGE_SUBUNIT_BIOGENESIS	GOBP_RIBOSOMAL_LARGE_SUBUNIT_BIOGENESIS	66	-0.521036566	-1.845041094	0.000164061	0.002397157	0.00180275	7382	tags=68%, list=37%, signal=43%	URB1/RPLP0/MDN1/ZNF622/RPL3L/NOC2L/RPL23A/RPL38/RPL6/RSL1D1/WDR12/MALSU1/RRP15/RPL26L1/NIFK/RPL24/RPL7L1/NPM1/NIP7/NOL9/NOP16/ZNHIT6/SURF6/GTF3A/DDX28/BRIX1/LAS1L/MAK16/FTSJ3/RPL35/DDX18/EBNA1BP2/WDR74/RPF2/NHP2/PES1/EIF6/GTPBP4/NOP2/NVL/MRTO4/PAK1IP1/NLE1/BOP1/RRS1
GOBP_REGULATION_OF_PHAGOCYTOSIS	GOBP_REGULATION_OF_PHAGOCYTOSIS	87	-0.470680726	-1.767805371	0.000165785	0.002417068	0.001817725	2462	tags=36%, list=12%, signal=31%	TULP1/ALOX15/NCKAP1L/PTPRC/IFNG/CAMK1D/DYSF/ITGA2/APOA2/PYCARD/FPR2/CD300A/SYT11/LRP1/C4B/SCARB1/SIRPA/C2/CLEC7A/HCK/IL2RG/FGR/TLR2/CCL2/CD300LF/FCER1G/MFGE8/RAB31/SPHK1/TREM2/C3
GOBP_NEURON_PROJECTION_GUIDANCE	GOBP_NEURON_PROJECTION_GUIDANCE	268	-0.350358582	-1.549383292	0.000166286	0.002419096	0.00181925	2741	tags=26%, list=14%, signal=23%	FYN/GATA3/PLXND1/SHC3/CDK5/NFASC/NGFR/NIBAN2/RAC2/NOG/GLI2/PLXNA1/PALLD/SEMA6B/EPHB4/CSF1R/SEMA4B/SEMA7A/LAMB2/SHC1/BSG/EPHA4/LAMC2/EFNA4/SEMA5B/LGR6/GRB7/NOTCH2/DPYSL5/SEMA4C/SPTAN1/SEMA3A/SLIT2/NOTCH1/DOK2/LRP1/ISL2/FEZ1/GAB2/WNT5A/NEXN/TRIO/SLIT3/EFNA2/DPYSL2/NRP1/ROBO1/ATOH1/SHANK3/EPHB1/PLXNC1/NRP2/BOC/GPC1/PLXNB1/EPHA3/CXCR4/LAMA5/DOK5/ANOS1/ROBO3/NOTCH3/EPHB2/FOXD1/PDLIM7/NRXN3/EGR2/CHN1/E…
GOBP_SKIN_DEVELOPMENT	GOBP_SKIN_DEVELOPMENT	318	-0.335948919	-1.503516087	0.000169379	0.002458757	0.001849076	2880	tags=25%, list=14%, signal=22%	KRT14/KRT4/PTCH2/ITGB4/WNT10A/PIP5K1A/GJB3/SLC27A4/TGFB2/CAPNS1/CBFB/PRKCH/NGFR/NOM1/HOXA7/GLI2/JUP/YAP1/KRTAP4-5/PALLD/LTB/SGPP1/SOX9/SPINK6/OVOL1/ZFP36/ANXA1/SPRR2B/GRHL3/ITGA2/ALOXE3/CLIC4/SRF/RYR1/KRTAP4-1/KRT33B/CTSV/FGF7/DSG3/KRT6A/EVPL/NOTCH1/HPSE/LGR5/SPRR1B/MET/SOX18/SNAI1/KRT7/CYP26B1/CNFN/CYP27B1/WNT5A/CD109/KRT15/ZBED2/S100A7/EREG/GAL/LAMA5/KRT6B/FOXC1/ETV4/CTSL/COL3A1/CLDN4/PI3/COL5A…
GOBP_OVULATION_CYCLE	GOBP_OVULATION_CYCLE	59	-0.537321218	-1.876510327	0.000172929	0.002496704	0.001877613	2699	tags=34%, list=13%, signal=29%	TGFB2/PCNA/ARRB2/NRIP1/TGFB3/ADAMTS1/EGR1/ETS1/MMP19/RETN/SLIT2/AXL/HAS2/OXTR/SLIT3/EREG/MDK/SERPINF1/MMP7/INHBA
GOCC_FICOLIN_1_RICH_GRANULE_LUMEN	GOCC_FICOLIN_1_RICH_GRANULE_LUMEN	120	-0.442156934	-1.764303247	0.000173113	0.002496704	0.001877613	5243	tags=44%, list=26%, signal=33%	PSMB1/MAPK14/KPNB1/HMGB1/ACTR2/DBNL/ARPC5/PGAM1/KRT1/ASAH1/PPIA/PDAP1/FCN1/CSNK2B/CANT1/FTH1/FGL2/XRCC6/ARSB/PSMD14/GMFG/IMPDH2/ILF2/HSP90AA1/PRG2/ALOX5/PSMC3/BIN2/PSMD11/JUP/GNS/GYG1/PSMB7/VCL/MIF/PGM2/PSMD2/PLEKHO2/PSMD3/GPI/PYGL/CTSD/HSP90AB1/HSPA6/PKM/CTSB/TIMP2/HK3/MNDA/SERPINA1/CDA/MMP9/TNFAIP6
GOBP_IN_UTERO_EMBRYONIC_DEVELOPMENT	GOBP_IN_UTERO_EMBRYONIC_DEVELOPMENT	325	-0.340913376	-1.52863593	0.000172809	0.002496704	0.001877613	2978	tags=26%, list=15%, signal=23%	MGAT1/SOX17/ZNF335/RIC8A/MAFF/RRP7A/GJB3/GATA3/MYH9/MBNL1/SOX8/CCDC24/MSX1/HEY1/WDR74/NOG/PELO/XAB2/GLI2/NBN/EPAS1/YAP1/EOMES/CHST11/HAND2/TGFB3/CCNB2/PRPF19/DBN1/RCN1/BRCA2/NXN/VASH1/NLE1/CITED1/HIF1A/SRF/ASF1B/PKD2/CCNB1/TGFBR1/KAT2A/PCDH12/PRMT1/NOTCH2/TFEB/MSH2/HEG1/STK3/NOTCH1/YBX3/GINS4/CDX2/SOX18/JAG2/SNAI1/IGF1/STIL/PLOD3/GINS1/MDFI/TP53/LEF1/PLPP4/ZFPM2/JUNB/SOCS3/HORMAD1/TRIM28/RSPO3/FO…
GOBP_POSITIVE_REGULATION_OF_RELEASE_OF_SEQUESTERED_CALCIUM_ION_INTO_CYTOSOL	GOBP_POSITIVE_REGULATION_OF_RELEASE_OF_SEQUESTERED_CALCIUM_ION_INTO_CYTOSOL	37	-0.60715353	-1.952749885	0.000174138	0.002506087	0.00188467	3835	tags=49%, list=19%, signal=39%	SNCA/F2/PLCG1/ABL1/CALM1/TRPC1/BDKRB1/F2R/DRD1/PKD2/CX3CL1/CXCL11/P2RY6/APLNR/CXCL10/CXCL9/THY1/CEMIP
GOMF_CALCIUM_DEPENDENT_CYSTEINE_TYPE_ENDOPEPTIDASE_ACTIVITY	GOMF_CALCIUM_DEPENDENT_CYSTEINE_TYPE_ENDOPEPTIDASE_ACTIVITY	16	0.780467387	2.014464105	0.000177105	0.00254332	0.001912671	1422	tags=31%, list=7%, signal=29%	CAPN9/CAPN8/CAPN13/CAPN5/CAPN2
GOBP_ASTROCYTE_DEVELOPMENT	GOBP_ASTROCYTE_DEVELOPMENT	38	-0.6120141	-1.978069526	0.000180804	0.002590876	0.001948435	2243	tags=39%, list=11%, signal=35%	IFNG/LAMB2/TSPAN2/IFNGR1/VIM/GRN/FPR2/LRP1/TLR4/C1QA/S100A8/IL6/C5AR1/S100A9/TREM2
GOBP_REGULATION_OF_VESICLE_MEDIATED_TRANSPORT	GOBP_REGULATION_OF_VESICLE_MEDIATED_TRANSPORT	486	-0.310387634	-1.448446064	0.000181529	0.00259571	0.00195207	3596	tags=26%, list=18%, signal=22%	CACNB2/ARFGAP1/CD151/CYBA/HGS/LYAR/KIF5B/ABL2/AP2B1/STXBP2/ATP13A2/LRSAM1/ABL1/BACE1/PTPN23/RAB8B/CALM1/NR1H2/SEPTIN1/PIP4P2/CSPG5/HTR2A/FLOT1/HIP1/ITGAM/HTR1B/ARC/TULP1/ALOX15/PRKAR1B/PTAFR/DOC2B/STXBP1/STX1A/RAB29/CFTR/GPC3/CDK5/SEPTIN2/RAC2/NCKAP1L/PTPRC/CLIP3/DKK1/LRRK2/IFNG/CAMK1D/DOC2A/ARRB2/SYT2/AP2S1/SGIP1/SH3GL1/ANXA1/PACSIN3/CAV1/SNX17/DYSF/ITGA2/CD84/ANKRD13B/APOA2/CACNA1H/SYT1/PPT1/AD…
GOCC_PROTEIN_COMPLEX_INVOLVED_IN_CELL_ADHESION	GOCC_PROTEIN_COMPLEX_INVOLVED_IN_CELL_ADHESION	36	-0.609031797	-1.953630258	0.000182791	0.002606753	0.001960375	4167	tags=56%, list=21%, signal=44%	ITGA9/LYN/ITGA4/ITGA3/ITGB1/JAM3/CD28/ITGAM/ITGB4/CTLA4/ITGA2/ITGA11/ITGB8/ITGA1/ITGB2/ITGAX/EMILIN1/ITGA7/ITGBL1/ITGA5
GOBP_SKELETAL_MUSCLE_ORGAN_DEVELOPMENT	GOBP_SKELETAL_MUSCLE_ORGAN_DEVELOPMENT	153	-0.410707999	-1.681621888	0.00018308	0.002606753	0.001960375	4216	tags=37%, list=21%, signal=29%	HOXD10/KLHL41/BCL9L/RB1/DCN/MYOD1/SIX4/ATF3/FOS/GTF3C5/PHOX2B/MYOG/FLOT1/MAFF/MYL6B/CDON/CDK5/SOX8/NIBAN2/NUPR1/SMYD1/VAMP5/CFL2/PITX1/MSC/CAV1/SIX1/EGR1/IGSF8/ASB2/ACTN3/RBM24/RYR1/HOMER1/SKI/SELENON/HLX/NOTCH1/YBX3/CAV2/GPX1/CYP26B1/POPDC2/SOX11/WT1/EPHB1/SVIL/GPC1/ASS1/HEYL/TGFB1/MEOX2/EGR2/ELN/IGF2/TWIST1
GOBP_DNA_CONFORMATION_CHANGE	GOBP_DNA_CONFORMATION_CHANGE	268	-0.349173153	-1.544140996	0.00018691	0.002655629	0.001997131	6306	tags=45%, list=31%, signal=31%	CHAF1A/ERCC3/FBH1/BRIP1/G3BP1/BAZ2A/SSBP1/SMARCA5/TOP3A/GTF2H4/MRE11/MBD3/RFC2/PRDM9/INCENP/CUL4B/UBC/NCAPD2/SMC2/ZRANB3/CHD8/DDB1/TSPYL2/GTF2F2/SMYD3/CHD3/HMGA2/RBBP7/RNF8/NPM1/MCM6/RAD23B/HMGB1/RPA1/DAXX/SRPK1/NCAPH2/CABIN1/DNA2/ERCC2/TPR/RAD51/M1AP/PHF13/SET/XRCC6/TOP3B/CETN2/CHD7/WRNIP1/KNL1/PARP10/HMGB2/NCAPG2/HELLS/RUVBL2/DDB2/RAD54L2/MCM8/GTF2H2/MORC2/CENPA/CDKN2A/ABL1/CENPN/RFC4/NAA10/DDX…
GOBP_RESPONSE_TO_UV_A	GOBP_RESPONSE_TO_UV_A	13	-0.795718711	-2.016257553	0.000188198	0.002657014	0.001998173	880	tags=38%, list=4%, signal=37%	MMP1/MMP2/MMP9/TIMP1/MMP3
GOBP_ORGANIC_HYDROXY_COMPOUND_CATABOLIC_PROCESS	GOBP_ORGANIC_HYDROXY_COMPOUND_CATABOLIC_PROCESS	72	0.52380583	1.871969141	0.000188199	0.002657014	0.001998173	1147	tags=24%, list=6%, signal=22%	AKR1B10/ADH7/LDHD/SULT1B1/SULT2A1/AKR1C3/CYP4F12/CYP4F3/MAOA/IMPA2/ALDH2/HSD17B6/CYP4F11/SULT1A1/SULT1E1/SULT1A2/CYP4F2
GOBP_BIOLOGICAL_PROCESS_INVOLVED_IN_INTERACTION_WITH_HOST	GOBP_BIOLOGICAL_PROCESS_INVOLVED_IN_INTERACTION_WITH_HOST	207	-0.375235645	-1.609497163	0.000187413	0.002657014	0.001998173	2231	tags=21%, list=11%, signal=19%	SIGLEC1/TFRC/XPR1/FCN3/CAV1/ITGA2/BSG/TNFRSF4/CDK1/TYMS/KPNA2/TRIM15/SERPINB3/TRIM6/KRT6A/MET/AXL/SLC52A2/CAV2/BCL2L1/SCARB1/SLC1A5/CD4/SERPINB9/NRP1/CD55/CD81/CD74/TRIM28/CD86/CXCR4/ICAM1/IFITM3/IFITM1/IFITM2/CTSL/LGALS1/CLEC5A/RPSA/ITGA5/CLDN1/LY6E/CXCL8
GOBP_ADAPTIVE_IMMUNE_RESPONSE_BASED_ON_SOMATIC_RECOMBINATION_OF_IMMUNE_RECEPTORS_BUILT_FROM_IMMUNOGLOBULIN_SUPERFAMILY_DOMAINS	GOBP_ADAPTIVE_IMMUNE_RESPONSE_BASED_ON_SOMATIC_RECOMBINATION_OF_IMMUNE_RECEPTORS_BUILT_FROM_IMMUNOGLOBULIN_SUPERFAMILY_DOMAINS	260	-0.353369892	-1.556819624	0.000189056	0.002663505	0.002003054	4068	tags=35%, list=20%, signal=28%	CRP/PKN1/HLA-B/IGHG1/SOCS5/HRAS/C17orf99/CR1/BTK/TNFRSF1B/JAK3/PLA2G4A/CD40LG/NFKBID/TP53BP1/HLA-G/PHB/ADAM17/PTPN6/IL12RB1/IL12A/NECTIN2/MSH6/CD1B/CD28/NFKB2/STAT3/HLA-DQB1/GATA3/PTPRC/TNFSF18/RIPK2/C7/NBN/MAD2L2/MALT1/CD1E/TFRC/HSPD1/INPP5D/TRAF2/CLCF1/GZMM/ANXA1/IL20RB/CTSC/CD70/BCL3/TLR8/IL23A/LOXL3/HLA-DRA/MSH2/HLX/IL7R/LILRB4/IL18BP/C4B/TLR4/CD1C/LILRB1/CD4/LEF1/NLRP3/RFTN1/C2/TNFSF13B/TNFA…
GOBP_AXON_DEVELOPMENT	GOBP_AXON_DEVELOPMENT	490	-0.311545077	-1.455341766	0.000189625	0.002665904	0.002004859	4050	tags=29%, list=20%, signal=24%	NUMBL/BRSK2/MYCBP2/EXT1/PLXNB3/TRAK2/SEMA4F/PIK3CD/S100B/GLI3/RHOH/PICALM/PAK2/PTPN11/CRMP1/SEMA6A/ITGA4/LLGL1/YTHDF1/TTL/KIF5B/PLCG1/ROBO2/PHOX2B/SLITRK1/ABL1/EFNA1/SLITRK5/JAM3/LIMK1/TUBB3/STMN1/FLOT1/PTPRA/PIK3R1/HSP90AA1/RTN4R/ACTB/STXBP1/FYN/APBB1/GATA3/NDN/PLXND1/SHC3/CDK5/NFASC/NGFR/NREP/NIBAN2/RAC2/NOG/GLI2/PLXNA1/ISLR2/PALLD/SEMA6B/NTRK2/LRRC4C/EPHB4/CSF1R/GDI1/SEMA4B/NEFH/SEMA7A/VCL/LAM…
GOCC_CONDENSED_CHROMOSOME_OUTER_KINETOCHORE	GOCC_CONDENSED_CHROMOSOME_OUTER_KINETOCHORE	14	-0.776723595	-1.999707307	0.000190684	0.002675174	0.00201183	3388	tags=64%, list=17%, signal=53%	NUP133/SKA3/SKA1/CENPF/CCNB1/BUB1B/NDC80/BUB1/PLK1
GOBP_MULTICELLULAR_ORGANISMAL_HOMEOSTASIS	GOBP_MULTICELLULAR_ORGANISMAL_HOMEOSTASIS	499	0.326449822	1.48284333	0.00019218	0.002684905	0.002019148	1531	tags=14%, list=8%, signal=13%	VSIG1/TFF2/LTF/ESRRG/RDH12/CA2/SCNN1B/CLDN18/TFF1/SLC28A2/SH3GL2/JCHAIN/IRX3/MUC6/PBLD/AQP4/NEUROD1/MRAP2/AZGP1/PLAC8/SCNN1G/GHRL/FA2H/ALDH1A1/ADRB2/CYP4F12/SCNN1A/ELOVL6/PRDM16/HOMER2/GCNT2/PIGR/ACADL/COL2A1/CXADR/OCLN/CD36/FLG2/ZG16B/NAPEPLD/TJP3/ID1/MYO5B/PLCL2/LYZ/PM20D1/PROM1/HADH/ADIPOR2/KDF1/PDK4/PRLR/ESRRB/ABHD6/IRF4/CPT2/RAB11FIP2/CYP4F2/SIGLEC15/MC3R/SFTPD/AVP/IGKC/SLC12A2/OMA1/ACOT11/G…
GOCC_CELL_CELL_JUNCTION	GOCC_CELL_CELL_JUNCTION	467	-0.310435305	-1.446387215	0.000191992	0.002684905	0.002019148	3676	tags=28%, list=18%, signal=23%	GJA8/PTK7/ATP2A2/TMEM65/TMEM204/CLDN15/KRT18/SH3BP1/ADAM17/SHROOM4/PANX1/PLCG1/ARVCF/CDH6/PTPN6/CALB2/NECTIN2/JAM3/ABCB4/CDCA3/ABI2/PTPRU/FLOT1/PIK3R1/KIFC3/ACTB/CD3E/GJB3/DCHS1/MYH9/CDC42EP1/LIN7A/NFASC/NGFR/NIBAN2/JUP/EPB41L3/EPCAM/PECAM1/VAMP5/CLDN16/TRPC6/GJB6/MARVELD3/PLXDC1/ADAM15/LIMS2/PIP5K1C/CCDC85B/CDH18/ANXA1/VCL/CNN2/LCP2/UBA1/WTIP/DBN1/EPHA4/SGCA/BAIAP2L2/FLRT1/SLC8A1/CLIC4/MYADM/STE…
GOBP_RESPONSE_TO_KETONE	GOBP_RESPONSE_TO_KETONE	186	-0.389089623	-1.641188419	0.000193275	0.002694569	0.002026416	2863	tags=31%, list=14%, signal=27%	PARP1/PTAFR/TGFB2/FOXP2/CFTR/ACOD1/PCNA/SREBF1/DUSP1/DDIT4/F7/YAP1/ELK1/AVPR1A/ADAM15/TGFB3/CAV1/UCN3/CPS1/TYMS/CCL21/CYBB/GJB2/NME1/SLIT2/PPP1R9B/CCR7/PLN/OXTR/ADCY3/TFAP4/CDK4/SLIT3/RAMP2/MSN/CAD/PTGFR/FOSB/HSF1/HOXB13/FIBIN/ASS1/TLR2/ICAM1/TGFB1/TNFSF4/CCL19/IGFBP7/CLDN4/SERPINF1/FBXO32/FOSL1/TNC/THBS1/AQP1/CLDN1/SPP1
GOBP_REGULATION_OF_RESPONSE_TO_DNA_DAMAGE_STIMULUS	GOBP_REGULATION_OF_RESPONSE_TO_DNA_DAMAGE_STIMULUS	212	-0.373301058	-1.60884063	0.000198767	0.002765383	0.00207967	5076	tags=36%, list=25%, signal=27%	FEM1B/TMEM161A/HMGB1/ACTR2/DTX3L/CDKN2D/POLH/PLA2R1/UBQLN4/EYA1/TIGAR/OTUB1/IER3/USP1/RAD51/NACC2/ATR/BRCA1/RPS3/FANCB/WRNIP1/OTUB2/NSMCE1/BCL2L12/PARPBP/TP53BP1/ZCWPW1/FBXO5/TIMELESS/PML/ABL1/ZNF385A/KDM1A/CGAS/DDX11/PARP1/FUS/MCL1/EYA4/MSX1/PRKDC/PCNA/RTEL1/FIGNL1/PPP1R10/RAD51AP1/ACKR3/MAD2L2/SPIRE1/CHEK2/ZNF365/USP51/SPRED3/MIF/KDM4D/DHX9/CHEK1/BID/POLQ/AUNIP/HIC1/BCL2L1/PMAIP1/PPP4C/SNAI1/TP…
GOMF_OXIDOREDUCTASE_ACTIVITY_ACTING_ON_THE_ALDEHYDE_OR_OXO_GROUP_OF_DONORS	GOMF_OXIDOREDUCTASE_ACTIVITY_ACTING_ON_THE_ALDEHYDE_OR_OXO_GROUP_OF_DONORS	44	0.605174447	1.967551097	0.000199744	0.002773215	0.002085561	1731	tags=32%, list=9%, signal=29%	AKR1B10/ALDH3A1/ADH7/AKR1C3/FMO5/ALDH1A1/ALDH3A2/ALDH6A1/AKR1C4/ALDH2/DHTKD1/FAR1/BCKDHB/ALDH3B1
GOMF_CHEMOKINE_RECEPTOR_BINDING	GOMF_CHEMOKINE_RECEPTOR_BINDING	51	-0.553283515	-1.876837415	0.000202054	0.002799467	0.002105303	1716	tags=49%, list=9%, signal=45%	CXCL16/CCL20/CXCL3/CX3CL1/CCL21/CCL17/CXCL11/CXCL5/CXCL2/NES/CCL2/CCL26/CCL4/CCL7/CCL22/CCL8/CXCL10/CCL19/CXCL6/PPBP/CCL18/CXCL13/CXCL1/CXCL9/CXCL8
GOMF_AMYLOID_BETA_BINDING	GOMF_AMYLOID_BETA_BINDING	81	-0.482013667	-1.789016613	0.000204782	0.00282758	0.002126445	3216	tags=41%, list=16%, signal=34%	BACE1/CLSTN1/DLGAP3/ITGAM/APBB1/TGFB2/NGFR/PFDN2/RAMP3/ITGA2/BCHE/EPHA4/PFDN4/LDLRAD3/FPR2/APBA2/LRP1/PRNP/TLR4/SCARB1/CRYAB/LILRB2/MARCO/CD74/ITGB2/TLR2/HSPG2/C1QA/MSR1/LRP8/EPHB2/APOE/TREM2
GOBP_MUSCLE_SYSTEM_PROCESS	GOBP_MUSCLE_SYSTEM_PROCESS	416	-0.314495618	-1.457289355	0.000204928	0.00282758	0.002126445	2648	tags=24%, list=13%, signal=21%	SLMAP/CAMK2G/SLN/HTR2B/PIN1/STAC/JUP/ADRA2C/TBX20/NUP155/CASQ2/NEUROG1/BDKRB2/SSPN/TPM4/HAND2/MB/VCL/CAV1/DYSF/STC1/ITGA2/F2R/ATP2B4/PDE9A/SGCA/KCNE5/CACNA1H/VIM/LMNA/SLC8A1/ACTN3/SRF/NEB/RYR1/TLN1/GTF2IRD1/HOMER1/DOCK4/GNAO1/LMOD1/CACNA1C/AGT/CTNNA3/KCNMA1/NOTCH1/ACTC1/G6PD/PLN/IGF1/OXTR/ACTA2/MYOF/ENO1/DMPK/CRYAB/NOS3/GJA5/RGS4/HMOX1/ANXA6/ITGA1/KCNA5/KCNN2/HSPB6/SYNM/PPP1R12B/GJC1/PDE4B/KCNJ2/…
GOBP_QUINONE_METABOLIC_PROCESS	GOBP_QUINONE_METABOLIC_PROCESS	34	0.666256103	2.053087131	0.000212173	0.002915524	0.002192582	1147	tags=26%, list=6%, signal=25%	AKR1B10/AKR1C2/AKR1C1/AKR1C3/CYP4F12/CYP4F3/AKR1C4/CYP4F11/CYP4F2
GOBP_LYMPHOCYTE_MIGRATION	GOBP_LYMPHOCYTE_MIGRATION	104	-0.452368305	-1.748866539	0.000212016	0.002915524	0.002192582	4020	tags=42%, list=20%, signal=34%	EXT1/PIK3CD/CRKL/CKLF/SPNS2/ITGA4/ADAM17/SLC8B1/ADAM8/S1PR1/C10orf99/GPR183/GATA3/CD99/CXCL16/CCL20/CRTAM/CX3CL1/PYCARD/CCL21/CCL17/CD200/CCR7/CH25H/CXCL11/PADI2/APOD/WNT5A/ECM1/MSN/S100A7/AIF1/ICAM1/CCL2/CCL26/CCL4/CCL7/CCL22/CCL8/CXCL10/CCL19/CCL18/HSD3B7/CXCL13
GOBP_NEGATIVE_REGULATION_OF_PHOSPHORUS_METABOLIC_PROCESS	GOBP_NEGATIVE_REGULATION_OF_PHOSPHORUS_METABOLIC_PROCESS	482	-0.309779333	-1.442974132	0.000215833	0.002959744	0.002225837	4548	tags=35%, list=23%, signal=27%	URI1/PPME1/CABIN1/DNAJA1/TIGAR/CDKN2C/RD3/TRIB1/ADARB1/PPIA/PPP1R35/MLXIPL/PDGFB/SPOCD1/DTNBP1/AKT1/PARD6A/LYN/RB1/SET/SPAG9/PKN1/MEN1/SOCS5/CBL/CRKL/IPO7/CD2BP2/SNCA/ZGPAT/ERRFI1/SPRY1/KNL1/WDR81/BAG4/RHOH/SLC7A14/PAK2/INKA2/PARP14/PHACTR3/DLG2/LRP5/PTPN6/DBNDD1/PWP1/GPS2/CDKN2A/GMFG/ABL1/SPRY2/CALM1/NUP62/MYOG/SPRY4/SAMSN1/PKIA/ITPRIP/PIP4K2A/INKA1/PARP1/PRR5L/PRKAR1B/RGS2/FBLN1/PCIF1/TGFB2/PKM…
GOBP_REGULATION_OF_BIOMINERALIZATION	GOBP_REGULATION_OF_BIOMINERALIZATION	89	-0.470369698	-1.773311343	0.000221888	0.003036555	0.002283602	2574	tags=34%, list=13%, signal=30%	HEY1/ALOX5/ANKH/SOX9/TGFB3/SRGN/DDR2/SLC8A1/HIF1A/NOTCH1/LTBP3/ISG15/CYP27B1/NOS3/P2RX7/ECM1/CCR1/TMEM119/TFAP2A/OMD/TGFB1/PKDCC/CEBPB/CCN1/MGP/COMP/TWIST1/OSR2/GREM1/ASPN
GOMF_METAL_ION_TRANSMEMBRANE_TRANSPORTER_ACTIVITY	GOMF_METAL_ION_TRANSMEMBRANE_TRANSPORTER_ACTIVITY	410	0.337753921	1.505360474	0.000233407	0.003187667	0.002397243	2824	tags=20%, list=14%, signal=17%	ATP4A/KCNE2/ATP4B/KCNJ16/SCNN1B/SLC28A2/TMEM38A/SCN3A/KCNJ15/SCNN1G/SCNN1A/KCNJ13/TRPA1/KCNK10/FKBP1B/SLC9A2/KCNMB2/SLC39A11/ATP2A3/SLC9A1/FXYD4/TMEM37/SLC1A2/KCNK1/TRPM4/SLC4A4/NIPAL1/ATP7B/KCNK17/SLC6A20/KCNK5/MCOLN3/CNNM4/KCNQ1/KCNJ6/TPCN2/MCU/SLC12A2/SLC18A1/SLC5A7/NIPAL3/SLC28A1/CATSPER3/SCN4B/ASIC5/CATSPER2/CACNG7/SLC9A7/SLC5A9/SLC6A4/KCNJ4/NIPAL2/SLC10A4/SLC13A4/SLC5A5/CACNA1A/ABCC8/ITPR3/…
GOBP_EPITHELIAL_STRUCTURE_MAINTENANCE	GOBP_EPITHELIAL_STRUCTURE_MAINTENANCE	28	0.687733909	2.033093013	0.000235443	0.003198061	0.00240506	368	tags=25%, list=2%, signal=25%	VSIG1/TFF2/TFF1/MUC6/PBLD/NEUROD1/CXADR
GOBP_POSITIVE_REGULATION_OF_SMOOTH_MUSCLE_CELL_MIGRATION	GOBP_POSITIVE_REGULATION_OF_SMOOTH_MUSCLE_CELL_MIGRATION	35	-0.593700888	-1.896294945	0.000235601	0.003198061	0.00240506	1895	tags=40%, list=9%, signal=36%	ADAMTS1/ITGA2/DOCK4/LRP1/HAS2/IGF1/NRP1/NR4A3/S100A11/AIF1/MDK/PDGFRB/NOX4/CCN4
GOBP_ATTACHMENT_OF_SPINDLE_MICROTUBULES_TO_KINETOCHORE	GOBP_ATTACHMENT_OF_SPINDLE_MICROTUBULES_TO_KINETOCHORE	35	-0.593218437	-1.894753985	0.000235601	0.003198061	0.00240506	4916	tags=60%, list=25%, signal=45%	SGO1/BOD1/TEX14/BUB3/RB1/KNL1/SEH1L/AURKC/RACGAP1/CDT1/CENPE/SPAG5/RCC2/CCNB1/MAD1L1/KIF2C/NDC80/AURKB/ECT2/NUF2/NEK2
GOBP_RNA_LOCALIZATION	GOBP_RNA_LOCALIZATION	216	-0.372753111	-1.609074635	0.000239488	0.003244232	0.002439782	4681	tags=58%, list=23%, signal=45%	SMG5/THOC5/THOC1/PIH1D1/SLBP/LSG1/SHQ1/EIF5A/RBM8A/NOP9/POM121L12/SRSF7/HNRNPU/NXT2/ATXN2/DDX19A/MAGOH/NUP37/MAGOHB/NUP42/RANBP2/SMG7/UPF1/CASC3/CCT8/SRSF3/GLE1/NUP205/MRPL18/PCID2/SRSF11/RBFOX1/LRPPRC/NUP153/TGFBR2/NAF1/EXOSC10/WRAP53/POLR2D/NUP35/SMG6/NUP43/NUP160/SRSF1/KHDRBS1/SNUPN/U2AF1/NPM1/LTV1/NUP98/ZFP36L1/CPSF4/ZNHIT6/SUPT6H/ALYREF/U2AF2/PRPF6/TPR/DHX38/XPO1/NXF3/QKI/NUP188/NOL6/ATR/YBX…
GOBP_REGULATION_OF_GTPASE_ACTIVITY	GOBP_REGULATION_OF_GTPASE_ACTIVITY	444	-0.311719575	-1.452372041	0.00024177	0.003268534	0.002458058	4769	tags=35%, list=24%, signal=28%	RHOG/TBC1D26/ARHGAP4/ELMOD3/PLXNA3/AGFG2/PLXNA4/ARHGEF10L/ARAP1/CCL23/PREX1/ERBB2/IQGAP3/AGAP4/DLC1/SBF1/DVL3/ADCYAP1/EZH2/RASA3/ARAP3/PLXNB3/ADPRH/HRAS/AKT2/TBC1D17/CRKL/RAP1GDS1/TBC1D2/SRGAP1/DOCK10/ERRFI1/SPRY1/RHOH/TBC1D16/PICALM/AGAP3/FGD1/PLCB1/ACAP3/ARFGAP1/MYO9B/ARHGAP15/LLGL1/SH3BP1/ITGB1/GPR137B/PGAM5/GPS2/FGD5/SPRY2/S1PR1/ARHGAP27/STMN1/GPSM1/VAV2/RIC8A/SYDE1/FGD3/RTN4R/RGS2/PIP5K1A/SL…
GOBP_NEGATIVE_REGULATION_OF_BIOMINERALIZATION	GOBP_NEGATIVE_REGULATION_OF_BIOMINERALIZATION	27	-0.655519952	-1.952633886	0.000244713	0.003301653	0.002482965	2574	tags=44%, list=13%, signal=39%	HEY1/SOX9/SRGN/HIF1A/NOTCH1/LTBP3/NOS3/ECM1/CCR1/TGFB1/GREM1/ASPN
GOBP_INFLAMMATORY_RESPONSE_TO_WOUNDING	GOBP_INFLAMMATORY_RESPONSE_TO_WOUNDING	14	-0.771141032	-1.985334764	0.000246225	0.003308708	0.002488271	2560	tags=71%, list=13%, signal=62%	ALOX5/SIGLEC10/IL1A/F2R/HIF1A/GRN/HMOX1/MDK/TGFB1/TIMP1
GOBP_REGULATION_OF_TYPE_2_IMMUNE_RESPONSE	GOBP_REGULATION_OF_TYPE_2_IMMUNE_RESPONSE	30	-0.633552464	-1.926494253	0.000245761	0.003308708	0.002488271	2085	tags=43%, list=10%, signal=39%	GATA3/RARA/ANXA1/HLX/NLRP3/ECM1/CD81/CD74/BCL6/CD86/TNFSF4/IDO1/IL6
GOBP_REGULATION_OF_PEPTIDE_HORMONE_SECRETION	GOBP_REGULATION_OF_PEPTIDE_HORMONE_SECRETION	206	0.395055588	1.638317277	0.000251933	0.003378627	0.002540853	3960	tags=32%, list=20%, signal=26%	RFX6/CHGA/CLTRN/NEUROD1/GHRL/NR0B2/FOXA2/GCG/FAM3D/MYRIP/GPER1/FKBP1B/ACVR1C/GIP/GIPR/FGA/ISL1/SIRT4/ENHO/HADH/TRPM4/SYTL4/OXCT1/FGG/GHRH/AACS/RAPGEF4/SLC2A2/MCU/SSTR5/GPR27/SLC25A4/SLC16A1/IL1B/CACNA1A/ABCC8/ITPR3/MPC2/PER2/KALRN/FGB/ADRA2A/ICA1/CLOCK/CACNA2D2/PICK1/FFAR1/ANO1/SLC25A5/EFNA5/PPARD/JAK2/PCK2/SELENOT/BAD/NKX6-1/NMU/BAIAP3/GLUD1/NR1H4/PFKFB2/KCNS3/TFR2/RAP1A/ARNTL/CPT1A
GOBP_RESPONSE_TO_INTERLEUKIN_1	GOBP_RESPONSE_TO_INTERLEUKIN_1	189	-0.383514155	-1.617563054	0.000254019	0.003399793	0.00255677	4591	tags=35%, list=23%, signal=27%	NOD2/CCL23/PSMA7/PSMB9/KMO/PSMC5/PSMB5/IRAK2/PSMC1/RPS6KA4/PSMD4/SNCA/NFKBIA/PLCB1/PSMA4/PSMD14/VRK2/USP10/GBP2/IRAK1/AKAP12/PSMB3/ACOD1/PSMB4/PSMC3/NOD1/PSMD11/RIPK2/SOX9/PSMB7/PSMC4/ANXA1/PSME3/IL1A/EGR1/PSMD2/CCL20/TFPI/CITED1/HIF1A/ETS1/CX3CL1/PYCARD/CCL21/PTGIS/GBP1/PSMD3/CCL17/HAS2/SIRPA/MAP3K8/ICAM1/CCL2/CCL26/CCL4/CCL7/CCL22/CCL8/CCL19/CEBPB/CCL18/ADAMTS12/IL6/SELE/CHI3L1/CXCL8
GOBP_TRANSFORMING_GROWTH_FACTOR_BETA_RECEPTOR_SIGNALING_PATHWAY	GOBP_TRANSFORMING_GROWTH_FACTOR_BETA_RECEPTOR_SIGNALING_PATHWAY	188	-0.386450622	-1.634494603	0.000255559	0.003409863	0.002564343	4171	tags=37%, list=21%, signal=29%	BCL9L/PARD6A/GDF10/FOXH1/ADAMTSL2/MEN1/CBL/DKK3/LTBP1/SPRY1/LTBP4/FNTA/ITGA3/ADAM17/GDF5/FOS/PML/SPRY2/PARP1/FAM89B/TGFB2/NREP/PIN1/VASN/ARRB2/CHST11/SPRED3/TGFB3/ACVRL1/CAV1/CITED1/TGFBR1/LATS2/PEG10/TWSG1/CDH5/HTRA3/SKI/LTBP3/CAV2/ITGB8/DAB2/LEFTY1/NRROS/CD109/TP53/HSP90AB1/ONECUT2/SOX11/TGFB1I1/FERMT2/LTBP2/HTRA4/IL17RD/GDF15/ZNF703/TGFB1/ENG/LOX/EMILIN1/HTRA1/ZYX/LRRC32/COL3A1/FBN1/THBS1/PMEP…
GOMF_TUBULIN_BINDING	GOMF_TUBULIN_BINDING	354	-0.331669629	-1.509454279	0.000255791	0.003409863	0.002564343	4158	tags=34%, list=21%, signal=28%	KIF12/SPATA4/RITA1/JAKMIP1/CLIP2/ARL4C/NCALD/CENPJ/KATNAL1/TUBGCP3/CAMSAP2/TPR/CCSAP/BCL2L11/GTSE1/LYN/PDCD5/PRUNE1/TAOK1/BRCA1/RPS3/MAP7D3/CETN2/MAST2/SNCA/CNN3/MARK4/CACYBP/KIFC2/CCT5/KIF2B/FNTA/KATNAL2/HAUS6/KIF5B/KIF20B/EML1/CLIP4/NUMA1/EML3/SAXO1/GPAA1/HSPH1/CCDC88A/LZTS1/TPGS1/STMN1/KIF22/KIFC3/DYNC1I1/RGS2/RAD51D/FYN/KIF24/KIF15/HDGFL3/NDN/PSRC1/KIF3C/NDE1/RACGAP1/RABGAP1/REEP2/CLIP3/SKA1/…
GOBP_CANONICAL_WNT_SIGNALING_PATHWAY	GOBP_CANONICAL_WNT_SIGNALING_PATHWAY	320	-0.336330811	-1.505373817	0.000263915	0.003511174	0.002640533	4204	tags=31%, list=21%, signal=25%	DVL3/WNK2/PSMC1/BCL9L/ATP6AP2/EXT1/IGFBP6/PSMD4/TMEM198/MED12/DKK3/GLI3/TCF7L1/SOST/PTK7/PSMA4/PSMD14/RARG/PYGO2/NKD1/LRP5/RUVBL2/AXIN1/SOX13/RNF220/SHISA3/WNT9B/PTPRU/SOX17/ADGRA2/WNT10A/RBMS3/GATA3/PSMB3/NRARP/GPC3/LRRK1/PSMB4/SOX7/PSMC3/PIN1/NOG/PSMD11/JUP/YAP1/MAD2L2/DKK1/SOX9/LRRK2/GLI1/PSMB7/PSMC4/IGFBP1/PSME3/CAV1/EGR1/PSMD2/SOX4/NR4A2/DKKL1/NLE1/KREMEN2/FZD7/FRZB/HHEX/LATS2/LGR6/PSMD3/STK…
GOMF_TESTOSTERONE_DEHYDROGENASE_NAD_P_ACTIVITY	GOMF_TESTOSTERONE_DEHYDROGENASE_NAD_P_ACTIVITY	10	0.851447679	1.988099534	0.00027225	0.003602419	0.002709152	790	tags=60%, list=4%, signal=58%	AKR1C1/AKR1C3/DHRS9/HSD17B2/AKR1C4/HSD17B6
GOBP_POSITIVE_REGULATION_OF_NEUTROPHIL_MIGRATION	GOBP_POSITIVE_REGULATION_OF_NEUTROPHIL_MIGRATION	29	-0.645693759	-1.955647776	0.000273465	0.003602419	0.002709152	2509	tags=48%, list=13%, signal=42%	RAC2/NCKAP1L/CD99/CAMK1D/IL23A/CCL21/CCR7/C3AR1/CD74/MDK/CCL19/C5AR1/THBS4/CXCL8
GOBP_RIBOSOMAL_SMALL_SUBUNIT_BIOGENESIS	GOBP_RIBOSOMAL_SMALL_SUBUNIT_BIOGENESIS	72	-0.49202978	-1.782208671	0.000271511	0.003602419	0.002709152	5569	tags=47%, list=28%, signal=34%	UTP23/ABT1/NPM1/RIOK1/DHX37/RPS19/LTV1/RPS21/UTP25/EMG1/TSR1/SURF6/ERCC2/RPS5/NOL11/NOP14/KRI1/ERAL1/BMS1/DCAF13/SRFBP1/RRP7A/HEATR1/PRKDC/NOM1/NOB1/RPP40/NAT10/TBL3/WDR46/UTP4/RRS1/BYSL/RPSA
GOBP_REGULATION_OF_CARTILAGE_DEVELOPMENT	GOBP_REGULATION_OF_CARTILAGE_DEVELOPMENT	61	-0.510065754	-1.776458443	0.000273187	0.003602419	0.002709152	2504	tags=39%, list=13%, signal=35%	PTHLH/NOG/GLI2/SOX9/ACVRL1/FRZB/TGFBR1/KAT2A/TRPS1/LTBP3/SIX2/WNT5A/LOXL2/BMP1/NKX3-2/MDK/HOXA11/WNT11/PKDCC/CCN2/ADAMTS12/CCN1/CCN4/GREM1
GOBP_POSITIVE_REGULATION_OF_IMMUNE_EFFECTOR_PROCESS	GOBP_POSITIVE_REGULATION_OF_IMMUNE_EFFECTOR_PROCESS	204	-0.373017026	-1.595530545	0.000273011	0.003602419	0.002709152	4601	tags=41%, list=23%, signal=32%	CD46/NOD2/CD1A/FER/IL4R/STAT5B/NOS2/FCER2/LYN/HLA-B/SOCS5/C17orf99/CR1/BTK/NFKBID/TP53BP1/HLA-G/PHB/IL12RB1/STXBP2/IL12A/NECTIN2/DDX21/CD1B/CD28/ITGAM/PTAFR/STXBP1/GATA3/RAC2/PTPRC/RIPK2/MAD2L2/IFNG/MALT1/CD1E/TFRC/HSPD1/RARA/TRAF2/CLCF1/ANXA1/SEMA7A/KLK7/CD84/TNFRSF4/CRTAM/IL23A/ADGRE2/MYB/SH2D1A/HLA-DRA/HLA-DMB/MSH2/TRIM6/CD300A/HLX/GPI/FES/TLR4/CD1C/GAB2/LILRB1/WNT5A/HMOX1/SLC7A5/NLRP3/VAV1/CL…
GOBP_EPOXYGENASE_P450_PATHWAY	GOBP_EPOXYGENASE_P450_PATHWAY	19	0.75238443	2.021330237	0.000276228	0.003610392	0.002715148	1970	tags=58%, list=10%, signal=52%	CYP2C18/CYP2C9/CYP4F12/CYP2C19/CYP2S1/CYP2C8/EPHX2/CYP4F2/CYP2J2/CYP2E1/CYP1A1
GOBP_CELL_CYCLE_DNA_REPLICATION	GOBP_CELL_CYCLE_DNA_REPLICATION	63	-0.512063655	-1.801788043	0.000275718	0.003610392	0.002715148	5058	tags=52%, list=25%, signal=39%	MCM6/RPA1/PRIM2/ORC3/DNA2/RAD51/RPA3/POLD2/PRIM1/DBF4B/FBXO5/DBF4/CDC7/WIZ/RFC4/PCNA/RTEL1/TIPIN/POLD1/CDT1/FEN1/CHEK2/LIG1/MCM3/BRCA2/MCM4/MCM5/MCM7/RFC3/GINS1/BCL6/MCM2/CDC45
GOBP_MEIOTIC_CELL_CYCLE_PROCESS	GOBP_MEIOTIC_CELL_CYCLE_PROCESS	176	-0.382118912	-1.59451587	0.000275897	0.003610392	0.002715148	4664	tags=39%, list=23%, signal=30%	TEX14/NCAPH2/FBXO43/TDRKH/SPO11/TUBG1/CCNB1IP1/RAD51/M1AP/BCL2L11/BAG6/NSUN2/WASHC5/FANCA/PLCB1/CCNE2/PTTG3P/ZCWPW1/STAG3/FBXO5/SYCP2L/MSH4/MSH6/TERB1/P3H4/CDC25C/RAD51D/RAD54B/MYH9/SGO2/SMC4/MSX1/FIGNL1/RAD51AP1/NDC1/SYCE2/KLHDC3/RAD21/SPIRE1/MND1/NANOS2/OVOL1/TTK/CCNB2/ESPL1/CKS2/BRCA2/KIF18A/PTTG1/BUB1B/SYCE3/AURKA/CYP26B1/WNT5A/CDC20/GPR3/CDC25A/CCNE1/HORMAD1/TRIP13/BUB1/EREG/TOP2A/NUF2/RAD54…
GOBP_REGULATION_OF_CELL_MORPHOGENESIS	GOBP_REGULATION_OF_CELL_MORPHOGENESIS	297	-0.334943983	-1.490107895	0.000275957	0.003610392	0.002715148	3712	tags=31%, list=19%, signal=25%	MOV10/FGD1/ZNF135/RHOC/S100A13/F2/ARHGAP15/RHOBTB3/FGD5/ABL1/BCL11A/ATP10A/SPRY4/CSPG5/SEPTIN7/CUL7/ARC/FGD3/FBLN1/FYN/MYH9/PLXND1/CDC42EP1/PRKDC/RAC2/PALMD/CDC42EP3/EPB41L3/RNF157/PLXNA1/ITGB1BP1/FBXO31/RND3/RHOQ/SYT2/LIMS2/CSF1R/ANXA1/RHOB/WTIP/DBN1/FMNL3/EPHA4/LST1/PARVB/RCC2/MYADM/SYT1/FMNL1/CORO1A/ACTN4/GBP1/HAS2/NTNG2/CDC42EP2/FES/FMNL2/ANAPC2/WNT5A/STRIP2/RHOJ/NRP1/CD44/MSN/PLXNC1/FERMT2/F…
GOBP_BLOOD_VESSEL_REMODELING	GOBP_BLOOD_VESSEL_REMODELING	40	-0.575245332	-1.881566833	0.000282001	0.00367866	0.002766488	2362	tags=42%, list=12%, signal=38%	EXT1/CHD7/DLL4/FOXC2/EPAS1/HOXA3/ACVRL1/AGT/AXL/NOS3/RSPO3/FOXC1/TGFB1/TGM2/LIF/FLNA/BGN
GOMF_OXIDOREDUCTASE_ACTIVITY_ACTING_ON_NAD_P_H	GOMF_OXIDOREDUCTASE_ACTIVITY_ACTING_ON_NAD_P_H	92	0.484294419	1.804667054	0.000283144	0.003686385	0.002772298	3596	tags=38%, list=18%, signal=31%	DUOX2/AKR1C2/AKR1C1/AKR1C3/FMO5/NQO1/CBR1/AKR1C4/DUOX1/CYB5R1/GMPR/NNT/AIFM1/NDUFV3/NDUFA1/DCXR/NDUFS1/NDUFS4/NDUFC1/RNLS/CYB5R4/NDUFS7/TXNRD1/CBR4/GSR/NDUFA5/TXNRD2/SELENOT/MT-ND6/NDUFB6/GMPR2/NDUFA10/ADH4/NDUFB7/NDUFA6
GOBP_REGULATION_OF_CHEMOKINE_MEDIATED_SIGNALING_PATHWAY	GOBP_REGULATION_OF_CHEMOKINE_MEDIATED_SIGNALING_PATHWAY	10	-0.821342423	-1.943923231	0.000284227	0.003693298	0.002777496	1613	tags=70%, list=8%, signal=64%	HIF1A/SH2B3/SLIT2/PADI2/SLIT3/ROBO1/TREM2
GOBP_MUSCLE_ORGAN_MORPHOGENESIS	GOBP_MUSCLE_ORGAN_MORPHOGENESIS	70	-0.502539881	-1.807447012	0.000288893	0.003746655	0.002817624	4413	tags=46%, list=22%, signal=36%	ADARB1/TPM1/FOXH1/HEY2/CHD7/RYR2/DLL4/FOXC2/S1PR1/ARID5B/TGFB2/NOG/FKBP1A/TBX20/TGFBR1/PROX1/HEG1/NOTCH1/ACTC1/WNT5A/ZFPM2/MYLK/EFEMP2/FOXC1/FZD2/TGFB1/TNNI3/ENG/TNNC1/WNT2/LIF/COL11A1
GOBP_REGULATION_OF_DNA_REPLICATION	GOBP_REGULATION_OF_DNA_REPLICATION	104	-0.448723093	-1.734774064	0.000294288	0.00380383	0.002860621	3994	tags=41%, list=20%, signal=33%	ATR/HRAS/WRNIP1/CACYBP/DBF4B/FBXO5/TNFAIP1/TIMELESS/DBF4/STOML2/CDC7/WIZ/CCDC88A/RFC4/CCNA2/LIG3/NUCKS1/PCNA/KCTD13/TIPIN/ATAD5/GLI2/NBN/CDT1/GLI1/CHEK2/SMARCAL1/SLFN11/EHMT2/GTPBP4/WDR18/ACVRL1/TICRR/BRCA2/DHX9/PPP2R1A/DSCC1/CDC6/RFC3/TP53/BCL6/S100A11/EREG
GOMF_TETRAPYRROLE_BINDING	GOMF_TETRAPYRROLE_BINDING	139	0.436508754	1.727006625	0.000294439	0.00380383	0.002860621	2362	tags=26%, list=12%, signal=23%	CBLIF/CYP2C18/DUOX2/TCN1/CYP3A5/CYP2C9/FA2H/CYP4F12/CYP2C19/CYP4X1/CYP4F3/CYP3A43/PGRMC2/CYP2S1/CYP2C8/CYB5A/CYP3A4/DUOX1/CYP4F11/CYP4F2/MMUT/FLVCR1/CYP2J2/CYP4F8/HBB/CYP2E1/PTGS1/CYP4B1/CYP1A1/HMOX2/CYB561D2/CYB5D2/CYB561D1/CYP2R1/CAT/CYP4F22
GOBP_REGULATION_OF_CELL_CYCLE_G1_S_PHASE_TRANSITION	GOBP_REGULATION_OF_CELL_CYCLE_G1_S_PHASE_TRANSITION	161	-0.400974164	-1.653087582	0.000295514	0.003810363	0.002865534	4848	tags=43%, list=24%, signal=33%	CDKN2D/PAGR1/GML/CNOT9/CNOT3/CDKN2C/LSM11/PLK3/TFDP1/WEE1/SUSD2/APEX1/NACC2/AKT1/GTSE1/EZH2/RBL1/RB1/CCND3/MEPCE/PLCB1/DDRGK1/PHB2/ADAM17/PTPN6/CDKN2A/PML/ZNF385A/C10orf99/PLAGL1/PLK5/CDC25C/CARM1/MIR10A/PRKDC/PCNA/FBXO31/GLI1/CDK2/TFDP2/CHEK2/SLFN11/DCUN1D3/ANXA1/PSME3/ADAMTS1/MTBP/ATP2B4/SOX4/BID/E2F1/CDK1/CDC6/PKD2/CCNB1/UBE2E2/PLK2/PRMT1/AURKA/KIF14/CDK4/TP53/KCNA5/DACT1/CCND2/AIF1/CCL2/MN1/F…
GOBP_LIPID_MODIFICATION	GOBP_LIPID_MODIFICATION	252	0.375921092	1.596892982	0.000296471	0.003815359	0.002869291	2923	tags=28%, list=15%, signal=24%	ADH7/PIK3C2G/ITPKA/CYP3A5/FA2H/ACADL/DGKD/ETFDH/EHHADH/PPARG/MBOAT1/STARD4/ALDH3A2/PHYH/CYP2C8/PIP5K1B/SIRT4/CYP3A4/IMPA2/HADH/ECI2/IP6K3/ADIPOR2/PDK4/BDH2/APOA4/PLPP5/PEX7/EPHX2/PLPP6/SGPP2/PIP4K2C/ACOX3/CPT2/ECHDC2/ACOX1/ABCG1/AUH/ACSM1/ACADS/APOA1/SCP2/PIK3C2B/HSD17B4/ACACB/ACADM/FABP1/PLIN5/CYP2E1/MLYCD/CYP1A1/B4GALNT2/SOCS2/ACAT1/HACL1/ACAA1/ACADVL/FABP3/SOAT1/SACM1L/LPCAT3/GBA2/HADHB/ABCD3/…
GOCC_ACTIN_FILAMENT_BUNDLE	GOCC_ACTIN_FILAMENT_BUNDLE	70	-0.501904664	-1.805162375	0.000298138	0.003829439	0.00287988	2361	tags=36%, list=12%, signal=32%	LPP/PALLD/TPM4/CNN2/ACTN4/LCP1/XIRP1/PDLIM2/SEPTIN11/CRYAB/PDLIM4/TRIP6/FERMT2/MYLK/ILK/MYH10/PDLIM3/ACTN1/FHL3/FSCN1/ZYX/PDLIM7/NOX4/MYL9/FLNA
GOBP_POSITIVE_REGULATION_OF_FIBROBLAST_PROLIFERATION	GOBP_POSITIVE_REGULATION_OF_FIBROBLAST_PROLIFERATION	44	-0.574618299	-1.911839182	0.000303048	0.003885052	0.002921703	2777	tags=50%, list=14%, signal=43%	CCNA2/NGFR/PRKDC/MIF/DDR2/DHX9/E2F1/CDC6/CCNB1/MYB/AGT/IGF1/WNT5A/CDK4/CD74/MYC/EREG/PDGFRB/WNT2/SPHK1/AQP1/FN1
GOBP_AMINOGLYCOSIDE_ANTIBIOTIC_METABOLIC_PROCESS	GOBP_AMINOGLYCOSIDE_ANTIBIOTIC_METABOLIC_PROCESS	10	0.848528784	1.981284019	0.000305979	0.003899661	0.002932689	717	tags=50%, list=4%, signal=48%	AKR1B10/AKR1C2/AKR1C1/AKR1C3/AKR1C4
GOBP_NEGATIVE_REGULATION_OF_FIBROBLAST_GROWTH_FACTOR_RECEPTOR_SIGNALING_PATHWAY	GOBP_NEGATIVE_REGULATION_OF_FIBROBLAST_GROWTH_FACTOR_RECEPTOR_SIGNALING_PATHWAY	18	-0.70817353	-1.928543631	0.000305272	0.003899661	0.002932689	3168	tags=67%, list=16%, signal=56%	SPRY1/SPRY2/SPRY4/GATA3/NGFR/FGF2/WNT5A/APLN/GPC1/SULF2/THBS1/SULF1
GOBP_PROTEIN_LOCALIZATION_TO_CHROMOSOME_CENTROMERIC_REGION	GOBP_PROTEIN_LOCALIZATION_TO_CHROMOSOME_CENTROMERIC_REGION	25	-0.65111191	-1.905422314	0.000306518	0.003899661	0.002932689	4826	tags=64%, list=24%, signal=49%	BOD1/BUB3/RB1/KNL1/CENPA/CDT1/TTK/ZWILCH/MTBP/HASPIN/RCC2/CDK1/BUB1B/CENPT/NDC80/AURKB
GOBP_LIPID_OXIDATION	GOBP_LIPID_OXIDATION	108	0.472448353	1.779935588	0.000306388	0.003899661	0.002932689	3185	tags=40%, list=16%, signal=34%	ADH7/ACADL/ETFDH/EHHADH/PPARG/ALDH3A2/PHYH/SIRT4/HADH/ECI2/ADIPOR2/PDK4/BDH2/PEX7/ACOX3/CPT2/ECHDC2/ACOX1/AUH/ACSM1/ACADS/SCP2/HSD17B4/ACACB/ACADM/FABP1/PLIN5/MLYCD/ACAT1/HACL1/ACAA1/ACADVL/FABP3/HADHB/ABCD3/ETFBKMT/CROT/ETFA/DECR1/IVD/PPARD/ADIPOQ/ECH1
GOBP_SUBSTRATE_ADHESION_DEPENDENT_CELL_SPREADING	GOBP_SUBSTRATE_ADHESION_DEPENDENT_CELL_SPREADING	108	-0.440743192	-1.725693462	0.000309689	0.003932515	0.002957397	3217	tags=33%, list=16%, signal=28%	ABL1/EFNA1/SPRY4/CSPG5/PIK3R1/FBLN1/ITGB1BP1/LIMS2/LAMB2/SRGAP2/PARVB/RCC2/FZD7/MYADM/LAMB1/ACTN4/GBP1/AXL/HAS2/NTNG2/KIF14/LAMC1/PARVG/NRP1/FERMT2/CORO1C/ILK/S100A10/MELTF/ANTXR1/MDK/LAMA5/PDPN/OLFM4/FLNA/FN1
GOBP_REGULATION_OF_WOUND_HEALING	GOBP_REGULATION_OF_WOUND_HEALING	122	-0.420506508	-1.675924605	0.000312004	0.003954419	0.002973869	1274	tags=29%, list=6%, signal=27%	C1QTNF1/ANXA1/CAV1/F2R/TFPI/ST3GAL4/SH2B3/HPSE/NOS3/CD9/CD109/TNFAIP3/EPPK1/CLEC7A/FERMT2/SERPINE2/MYLK/PROS1/F12/CXCR4/GJA1/SMOC2/SERPINB2/EPHB2/SERPING1/CLDN4/APOE/PLAU/TNFRSF12A/THBS1/SERPINE1/CCN4/CLDN1/CLDN3/FAP
GOBP_REGULATION_OF_ENDOTHELIAL_CELL_CHEMOTAXIS	GOBP_REGULATION_OF_ENDOTHELIAL_CELL_CHEMOTAXIS	21	-0.689150003	-1.929586992	0.00031653	0.003996635	0.003005618	3491	tags=48%, list=17%, signal=39%	FGF18/FGFR1/FGF1/FGF2/NOTCH1/MET/HSPB1/SMOC2/CXCL13/THBS1
GOBP_POSITIVE_CHEMOTAXIS	GOBP_POSITIVE_CHEMOTAXIS	56	-0.530365222	-1.837589212	0.000315983	0.003996635	0.003005618	3365	tags=41%, list=17%, signal=34%	VEGFB/S1PR1/PGF/FGF2/F7/MIF/ITGA2/CX3CL1/CORO1A/FPR2/FGF7/LRP1/MET/HGF/WNT5A/NRP1/VEGFC/ROBO3/ANGPT2/CXCL10/CDH13/GPNMB/CXCL8
GOBP_GLYCEROLIPID_METABOLIC_PROCESS	GOBP_GLYCEROLIPID_METABOLIC_PROCESS	403	0.334101194	1.486517968	0.000331613	0.004179195	0.003142909	1982	tags=16%, list=10%, signal=15%	LIPF/CWH43/PIK3C2G/AADAC/ITPKA/ETNPPL/ENPP6/NKX2-3/GDPD3/LIPH/ANG/PNLIPRP2/PLAAT2/GPAT3/PLA2G1B/DGKD/CDS1/MTTP/GPD1L/GDPD1/ETNK1/GAL3ST1/MBOAT1/NAPEPLD/GALR2/SLC44A4/PIP5K1B/RGN/CHPT1/SLC44A2/IMPA2/IP6K3/PNPLA4/SLC44A3/APOA4/ABHD3/PLCE1/PNPLA7/LPCAT4/LPIN2/ACSL3/APOB/INSIG1/PIP4K2C/CHKA/ARF1/APOC3/ABHD6/STARD10/ENPP2/FAR1/PIGN/APOA1/CAPN2/PIK3C2B/PNPLA1/SLC44A1/FABP2/FABP1/MOGAT2/PLIN5/CYP2E1/MGL…
GOMF_CCR_CHEMOKINE_RECEPTOR_BINDING	GOMF_CCR_CHEMOKINE_RECEPTOR_BINDING	29	-0.641779383	-1.943792092	0.000333756	0.004198293	0.003157272	1716	tags=48%, list=9%, signal=44%	CCL20/CX3CL1/CCL21/CCL17/NES/CCL2/CCL26/CCL4/CCL7/CCL22/CCL8/CCL19/CCL18/CXCL13
GOBP_POSITIVE_REGULATION_OF_CALCIUM_ION_TRANSPORT_INTO_CYTOSOL	GOBP_POSITIVE_REGULATION_OF_CALCIUM_ION_TRANSPORT_INTO_CYTOSOL	50	-0.543626629	-1.829323326	0.000347188	0.004359068	0.003278181	3538	tags=46%, list=18%, signal=38%	SNCA/F2/PLCG1/ABL1/CALM1/P2RX5/RAMP3/TRPC1/CAV1/BDKRB1/F2R/DRD1/PKD2/CX3CL1/CXCL11/P2RY6/CD4/APLNR/P2RX7/CXCL10/CXCL9/THY1/CEMIP
GOBP_DETECTION_OF_MOLECULE_OF_BACTERIAL_ORIGIN	GOBP_DETECTION_OF_MOLECULE_OF_BACTERIAL_ORIGIN	12	-0.796089951	-1.966232667	0.000348995	0.004373544	0.003289067	1449	tags=58%, list=7%, signal=54%	DMBT1/LY96/C4B/TLR4/SCARB1/TLR2/TREM2
GOBP_POSITIVE_REGULATION_OF_TRANSMEMBRANE_RECEPTOR_PROTEIN_SERINE_THREONINE_KINASE_SIGNALING_PATHWAY	GOBP_POSITIVE_REGULATION_OF_TRANSMEMBRANE_RECEPTOR_PROTEIN_SERINE_THREONINE_KINASE_SIGNALING_PATHWAY	99	-0.447005275	-1.712062669	0.000350063	0.004378738	0.003292973	2863	tags=34%, list=14%, signal=30%	PARP1/TGFB2/GPC3/MSX1/RBPMS/PELO/GDF11/FKBP8/TGFB3/TTK/ACVRL1/CITED1/ZC3H3/TGFBR1/NOTCH2/TWSG1/CDH5/NOTCH1/INHBB/DAB2/BMP8A/LEFTY1/HSP90AB1/SOX11/TGFB1I1/GDF15/ZNF423/TGFB1/ENG/FOXD1/CCN1/THBS1/SULF1/INHBA
GOBP_NEGATIVE_REGULATION_OF_TRANSMEMBRANE_RECEPTOR_PROTEIN_SERINE_THREONINE_KINASE_SIGNALING_PATHWAY	GOBP_NEGATIVE_REGULATION_OF_TRANSMEMBRANE_RECEPTOR_PROTEIN_SERINE_THREONINE_KINASE_SIGNALING_PATHWAY	122	-0.419444592	-1.67169235	0.000353604	0.004405324	0.003312966	2494	tags=29%, list=12%, signal=25%	PIN1/VASN/NOG/TBX20/DKK1/CHST11/SPRED3/TGFB3/CAV1/CRIM1/TGFBR1/PEG10/TWSG1/HTRA3/SKI/NOTCH1/CAV2/WNT5A/NRROS/CD109/TP53/ONECUT2/TGFB1I1/HTRA4/IL17RD/TGFB1/EMILIN1/HTRA1/CILP/FBN1/FSTL3/PMEPA1/GREM1/ASPN/SFRP2
GOBP_HOMOPHILIC_CELL_ADHESION_VIA_PLASMA_MEMBRANE_ADHESION_MOLECULES	GOBP_HOMOPHILIC_CELL_ADHESION_VIA_PLASMA_MEMBRANE_ADHESION_MOLECULES	145	-0.405517683	-1.641282845	0.000354164	0.004405324	0.003312966	4513	tags=45%, list=23%, signal=35%	TRO/CDH7/DSC1/ROBO4/FAT1/PCDHA5/DSC3/NECTIN1/CELSR2/PLXNB3/FAT3/PCDHB18P/PCDHGA1/ITGB1/CDH6/CDH16/ROBO2/PCDHGC3/PCDHGB7/PTPN23/CLSTN1/NECTIN2/PCDHGA8/PCDHGA10/DCHS1/PCDH10/TENM3/PCDH17/PECAM1/PALLD/PCDHB9/CELSR3/CDH18/PCDHB6/PCDHAC2/BSG/PCDHGA3/CD84/PCDHB3/PCDHB8/IGSF21/PCDH12/CEACAM6/CDH5/CLSTN3/ESAM/DSG3/PCDHB11/PCDHGA4/PCDHB7/NEXN/PCDHB13/ROBO1/PCDHB12/PCDHB14/PCDHB2/ROBO3/PCDHB5/HMCN1/PCDHB16…
GOBP_PROTEIN_DNA_COMPLEX_SUBUNIT_ORGANIZATION	GOBP_PROTEIN_DNA_COMPLEX_SUBUNIT_ORGANIZATION	199	-0.375779228	-1.597705438	0.000353725	0.004405324	0.003312966	5433	tags=36%, list=27%, signal=27%	DDB1/TSPYL2/SMYD3/RBBP7/RNF8/NPM1/NFE2/TAF7L/ARID1A/MCM6/RAD23B/HMGB1/RPA1/DAXX/ORC3/SUPT6H/CABIN1/ERCC2/PSMC5/RAD51/RPA3/VPS72/RB1/SET/HEY2/CETN2/BRF1/SMARCD1/KNL1/HMGB2/TAF1B/HELLS/DDB2/GTF2H2/CENPA/CENPN/PARP1/OIP5/PSMC3/CENPH/SOX9/CDT1/CENPE/IPO4/PSMC4/NAP1L1/MCM3/SUPT16H/POLR1E/CENPM/CENPL/DLGAP5/CHAF1B/TCF4/MCM4/ASF1B/CENPF/MCM5/MCM7/CENPI/CENPW/PIWIL1/CENPT/ANP32E/HMGA1/TP53/NAP1L3/HJURP/M…
GOBP_REGULATION_OF_PROTEIN_BINDING	GOBP_REGULATION_OF_PROTEIN_BINDING	187	-0.377461309	-1.592213218	0.000359461	0.004462918	0.00335628	5212	tags=43%, list=26%, signal=32%	PRMT8/ADD1/SNAPIN/IL10/MFNG/CAPRIN2/NFATC4/HDAC4/DTX3L/TEX14/DISC1/BTBD1/CCL23/AKTIP/PCSK9/ANXA2/PDGFB/DTNBP1/AKT1/MEN1/CRMP1/CFHR5/ATP2A2/GNL3L/ITGA4/DZIP1/RUVBL2/RAMP1/CARD18/ABL1/KDM1A/FLOT1/DDX11/IFIT1/CDON/ACTB/PLXND1/CDK5/PIN1/NOG/RAN/RIPK2/FKBP1A/DKK1/ITGB1BP1/LRRK2/ARRB2/HOXA3/ADAM15/NVL/CAV1/LRRC6/CAMK1/TGFBR1/MAPRE1/PLK2/XIRP1/IFIT2/STK3/LRP1/PCBD1/DAB2/CSF3/AURKA/WNT5A/AURKB/HSP90AB1/L…
GOBP_REGULATION_OF_MICROGLIAL_CELL_ACTIVATION	GOBP_REGULATION_OF_MICROGLIAL_CELL_ACTIVATION	16	-0.736181387	-1.950057345	0.000363901	0.004509674	0.003391442	2454	tags=62%, list=12%, signal=55%	PTPRC/LRRK2/CST7/CTSC/CX3CL1/GRN/SYT11/IL6/SPHK1/TREM2
GOMF_METALLOENDOPEPTIDASE_ACTIVITY	GOMF_METALLOENDOPEPTIDASE_ACTIVITY	103	-0.451495697	-1.736178699	0.000367201	0.004542158	0.003415871	4291	tags=41%, list=21%, signal=32%	PAPLN/ADAM18/ADAMTS5/ADAMTSL2/ADAMTS10/MMP20/ADAM17/ADAM22/ECE2/ADAMTS18/ECEL1/ADAM8/MMP16/ADAMDEC1/ADAM19/THOP1/ECE1/MMP10/ADAMTS8/ADAM15/ADAMTS1/MMP14/ADAMTS9/TRABD2B/MMP19/ADAMTSL4/ADAMTS6/ADAM32/TRABD2A/MMP1/MMP2/BMP1/ADAMTS14/ADAM12/MMP13/ADAMTS12/MMP11/MMP9/ADAMTS2/MMP12/MMP3/MMP7
GOBP_NEGATIVE_REGULATION_OF_FAT_CELL_DIFFERENTIATION	GOBP_NEGATIVE_REGULATION_OF_FAT_CELL_DIFFERENTIATION	45	-0.549483901	-1.826508419	0.000369196	0.004558413	0.003428095	3603	tags=44%, list=18%, signal=37%	ASXL1/GPS2/ZFP36L2/GATA3/YAP1/CCDC85B/RUNX1T1/E2F1/WNT5A/TRIO/ZFPM2/TGFB1I1/FERMT2/TRIB3/LRP3/WWTR1/TGFB1/IL6/MMP11/CCN4
GOBP_REGULATION_OF_ADAPTIVE_IMMUNE_RESPONSE	GOBP_REGULATION_OF_ADAPTIVE_IMMUNE_RESPONSE	162	-0.389989929	-1.608132416	0.000371164	0.00457427	0.003440021	4199	tags=40%, list=21%, signal=32%	NOD2/CD1A/SUPT6H/IL4R/FCER2/CD274/PKN1/HLA-B/SOCS5/C17orf99/CR1/SKAP1/BTK/TNFRSF1B/JAK3/PLA2G4A/NFKBID/TP53BP1/HLA-G/PTPN6/IL12RB1/IL12A/NECTIN2/SAMSN1/CD1B/CD28/ALOX15/GATA3/PTPRC/TNFSF18/RIPK2/MAD2L2/MALT1/CD1E/TFRC/HSPD1/ADCY7/TRAF2/CLCF1/ANXA1/IL20RB/IL23A/LOXL3/PYCARD/HLA-DRA/MSH2/HLX/IL7R/LILRB4/CD1C/LILRB1/CD4/DUSP10/NLRP3/TNFSF13B/TNFAIP3/HAVCR2/CD81/BCL6/C4BPA/TGFB1/TNFSF4/CCL19/IL6/C3
GOMF_CARBONATE_DEHYDRATASE_ACTIVITY	GOMF_CARBONATE_DEHYDRATASE_ACTIVITY	13	0.803384817	1.959680565	0.000373376	0.004593069	0.003454158	2625	tags=54%, list=13%, signal=47%	CA2/CA9/CA4/CA14/CA8/CA1/CA3
GOBP_REGULATION_OF_EXTRACELLULAR_MATRIX_ASSEMBLY	GOBP_REGULATION_OF_EXTRACELLULAR_MATRIX_ASSEMBLY	15	-0.753784485	-1.965349072	0.000376804	0.004609818	0.003466754	2287	tags=53%, list=11%, signal=47%	SOX9/AGT/NOTCH1/HAS2/ANTXR1/TGFB1/TIE1/EMILIN1
GOBP_PLATELET_DEGRANULATION	GOBP_PLATELET_DEGRANULATION	123	-0.425569982	-1.701493047	0.000376715	0.004609818	0.003466754	2004	tags=27%, list=10%, signal=24%	TGFB3/VCL/SRGN/A2M/TLN1/ACTN4/VWF/CTSW/HGF/IGF1/CD9/CD109/PLEK/ECM1/PROS1/RARRES2/TIMP3/VEGFC/TGFB1/ACTN1/ITIH3/SERPINA3/PPBP/SERPINA1/SERPING1/SPARC/THBS1/FLNA/TIMP1/IGF2/ISLR/SERPINE1/FN1
GOCC_EXTRINSIC_COMPONENT_OF_PLASMA_MEMBRANE	GOCC_EXTRINSIC_COMPONENT_OF_PLASMA_MEMBRANE	162	-0.389803958	-1.607365558	0.000375892	0.004609818	0.003466754	4522	tags=41%, list=23%, signal=32%	FER/CDH7/GNG11/GNA13/PCSK9/GNB1/FCN1/AKT1/CYTH3/LYN/CRKL/GNA12/ERRFI1/DNAJA3/PICALM/SCUBE1/ATP2A2/PHB/GNB3/CDH6/NUMA1/STOML2/CDK16/GRAMD2A/HIP1/ALOX15/LCK/FYN/DCHS1/GNA15/RACGAP1/STAC/JUP/GNGT2/ESYT2/GNB5/GNA14/ESYT1/CDH18/ANXA1/KCNIP1/KCNAB2/GNAT2/KPNA2/SLA/GNAO1/CDH5/CAV2/FES/GNAL/SHANK3/FERMT2/SERPINE2/HCK/S100A10/GNB4/FGR/GNAI2/RGS1/MFGE8/CDH17/PLEKHA4/WNT2/CDH11/CDH13/CDH3
GOBP_POSITIVE_REGULATION_OF_DNA_METABOLIC_PROCESS	GOBP_POSITIVE_REGULATION_OF_DNA_METABOLIC_PROCESS	191	-0.36809646	-1.559651577	0.000380591	0.004647654	0.003495208	3994	tags=31%, list=20%, signal=25%	ATR/BRCA1/RPS3/FANCB/CCT5/TP53BP1/PTGES3/ZCWPW1/CCT4/TIMELESS/PML/RFC4/CD28/DDX11/PARP1/HSP90AA1/FUS/EYA4/FGF2/PRKDC/PCNA/RTEL1/PTPRC/NBN/PPP1R10/RAD51AP1/MAD2L2/CCT6A/TFRC/SPIRE1/ARRB2/CLCF1/NVL/KDM4D/DHX9/CCT7/DSCC1/RFC3/MSH2/CCT3/CCT2/HGF/FGFR4/AURKB/HSP90AB1/NABP2/WT1/ACD/HSF1/TRIM28/MYC/NEK2/TGFB1/FOXM1/PDGFRB/SMOC2/TNFSF4/CBX8/IL6/GREM1
GOBP_POTASSIUM_ION_IMPORT_ACROSS_PLASMA_MEMBRANE	GOBP_POTASSIUM_ION_IMPORT_ACROSS_PLASMA_MEMBRANE	45	0.597690403	1.961467715	0.000382786	0.004665944	0.003508962	273	tags=13%, list=1%, signal=13%	ATP4A/KCNE2/ATP4B/KCNJ16/KCNJ15/KCNJ13
GOBP_T_CELL_RECEPTOR_SIGNALING_PATHWAY	GOBP_T_CELL_RECEPTOR_SIGNALING_PATHWAY	191	-0.368091277	-1.559629617	0.000385261	0.004687572	0.003525228	6047	tags=49%, list=30%, signal=35%	EIF2B2/PSMD7/ZAP70/RELA/EIF2B3/WAS/TEC/PSMB2/NFKB1/RC3H2/BTN2A3P/CEACAM1/ITK/KHDRBS1/PSMB1/NCK1/PSMD8/CSK/DUSP3/HLA-DRB4/TRBC1/PSMA1/PVRIG/PSMA7/PSMB9/PSMC5/PSMB5/TRAC/PSMC1/PSMD4/HRAS/RPS3/PIK3CD/CRKL/TRAT1/SKAP1/PAK2/RBCK1/NFKBID/PSMA4/PSMD14/CACNB3/PLCG1/PTPN6/ABL1/STOML2/NECTIN2/TXK/CD28/PIK3R1/UBASH3A/LCK/CD3E/HLA-DQB1/HLA-DPB1/FYN/GATA3/THEMIS2/RAB29/PSMB3/PSMB4/PSMC3/PTPRC/PSMD11/RIPK2/CD2…
GOBP_VENTRICULAR_SEPTUM_MORPHOGENESIS	GOBP_VENTRICULAR_SEPTUM_MORPHOGENESIS	36	-0.595805177	-1.911202383	0.000389125	0.004708963	0.003541314	2699	tags=44%, list=13%, signal=39%	TGFB2/HEY1/NOG/SOX4/TGFBR1/PROX1/SLIT2/NOTCH1/WNT5A/SLIT3/ROBO1/SOX11/ZFPM2/HEYL/FZD2/WNT11
GOBP_REGULATION_OF_CELL_AGING	GOBP_REGULATION_OF_CELL_AGING	49	-0.533593906	-1.792013567	0.00038913	0.004708963	0.003541314	4114	tags=45%, list=21%, signal=36%	RBL1/YBX1/BCL2L12/HLA-G/FBXO5/CDKN2A/ABL1/CGAS/MIR10A/PRKDC/AKT3/PNPT1/MIF/VASH1/LMNA/PLK2/NUAK1/HMGA1/TP53/BCL6/FOXM1/TWIST1
GOBP_REGULATION_OF_BMP_SIGNALING_PATHWAY	GOBP_REGULATION_OF_BMP_SIGNALING_PATHWAY	84	-0.4687009	-1.744672976	0.00038913	0.004708963	0.003541314	2653	tags=33%, list=13%, signal=29%	GPC3/MSX1/NOG/PELO/FKBP8/ACVRL1/CRIM1/NOTCH2/TWSG1/CDH5/HTRA3/SKI/NOTCH1/WNT5A/SOX11/ZNF423/FSTL1/ENG/FOXD1/HTRA1/CCN1/FBN1/FSTL3/HOXA13/GREM1/SULF1/SFRP2/SFRP4
GOBP_PROTEIN_OXIDATION	GOBP_PROTEIN_OXIDATION	14	-0.757604057	-1.950483257	0.000396098	0.004776011	0.003591737	1648	tags=57%, list=8%, signal=52%	APOA2/TRABD2B/LOXL3/GPX1/TRABD2A/LOXL2/LOXL1/LOX
GOBP_REGULATION_OF_NERVOUS_SYSTEM_DEVELOPMENT	GOBP_REGULATION_OF_NERVOUS_SYSTEM_DEVELOPMENT	401	-0.311802821	-1.437064168	0.000395786	0.004776011	0.003591737	2651	tags=22%, list=13%, signal=20%	PLXND1/CDK5/SOX8/PRKCH/NGFR/HEY1/NOG/PRMT5/YAP1/PLXNA1/ISLR2/FBXO31/IFNG/TRPC6/SEMA6B/ASIC2/HES7/NAP1L1/ZNF365/NTRK2/CLCF1/CST7/AGRN/GDI1/SEMA4B/SEMA7A/BHLHE41/PRPF19/CTSC/DBN1/EPHA4/E2F1/HIF1A/SRF/SEMA5B/TRPV2/CX3CL1/MYB/KLK8/SKI/CLSTN3/SEMA4C/SEMA3A/SLIT2/NOTCH1/LRP1/HGF/OXTR/ANAPC2/KIF14/TYMP/WNT5A/DUSP10/TP53/NRP1/ROBO1/SOX11/HES6/LINGO1/SHANK3/EPHB1/PLXNC1/HOXB3/SERPINE2/MAP1B/SYNDIG1/PLXNB1…
GOBP_TYPE_2_IMMUNE_RESPONSE	GOBP_TYPE_2_IMMUNE_RESPONSE	36	-0.595131394	-1.909041046	0.00039782	0.004788156	0.00360087	2085	tags=36%, list=10%, signal=32%	RARA/ANXA1/BCL3/HLX/NLRP3/ECM1/CD81/CD74/BCL6/CD86/TNFSF4/IDO1/IL6
GOBP_EAR_MORPHOGENESIS	GOBP_EAR_MORPHOGENESIS	106	-0.43306807	-1.678575958	0.00039927	0.004796975	0.003607502	3364	tags=30%, list=17%, signal=25%	CHRNA9/OSR1/SPRY2/LHFPL5/GATA3/WHRN/MSX1/NOG/GLI2/SOX9/NEUROG1/GJB6/HOXA1/GRHL3/SIX1/USH1G/FRZB/PROX1/SIX2/WNT5A/ATOH1/MAFB/NKX3-2/TFAP2A/FZD2/ALDH1A3/EPHB2/PRRX1/TWIST1/OSR2/CTHRC1/COL11A1
GOBP_REGULATION_OF_FIBRINOLYSIS	GOBP_REGULATION_OF_FIBRINOLYSIS	14	-0.757097933	-1.94918022	0.00040038	0.004801688	0.003611047	491	tags=29%, list=2%, signal=28%	F12/THBS1/SERPINE1/FAP
GOBP_REGULATION_OF_MYELOID_CELL_DIFFERENTIATION	GOBP_REGULATION_OF_MYELOID_CELL_DIFFERENTIATION	215	-0.366293657	-1.578010134	0.000403306	0.00482813	0.003630932	2625	tags=34%, list=13%, signal=30%	STAT5B/TFE3/GPR137/PRKCB/LYN/KLF10/RB1/CSF1/LDB1/NFKBIA/HMGB2/MOV10/NCAPG2/CD101/RARG/CSF2/FOS/GPR137B/WDR5/HOXB8/STAT3/PIK3R1/CBFB/HCLS1/PRKDC/THPO/NCKAP1L/HOXA7/RASSF2/IFNG/INPP5D/EIF6/RARA/ZFP36/RBFOX2/HMGB3/HIF1A/IL23A/ETS1/ITPKB/PRMT1/NOTCH2/NME1/LILRB4/STAT1/HOXA5/FES/TLR4/CSF3/MIR223/LILRB1/CSF3R/CD4/ISG15/LEF1/TNFSF11/NR4A3/CCR1/CD74/MYC/MAFB/TYROBP/TGFB1/C1QC/LOX/CEBPB/SPI1/FBN1/FSTL3/LI…
GOBP_EMBRYONIC_CAMERA_TYPE_EYE_FORMATION	GOBP_EMBRYONIC_CAMERA_TYPE_EYE_FORMATION	11	-0.804458302	-1.961238959	0.000410537	0.004905915	0.00368943	1375	tags=55%, list=7%, signal=51%	PROX1/WNT5A/SOX11/TFAP2A/ALDH1A3/TWIST1
GOBP_LYMPHOCYTE_ACTIVATION_INVOLVED_IN_IMMUNE_RESPONSE	GOBP_LYMPHOCYTE_ACTIVATION_INVOLVED_IN_IMMUNE_RESPONSE	183	-0.36948196	-1.554050024	0.000411986	0.004914452	0.00369585	3988	tags=35%, list=20%, signal=28%	SOCS5/FGL2/C17orf99/CR1/DOCK10/JAK3/CD40LG/NFKBID/TP53BP1/ZNF683/IL12RB1/ABL1/MSH6/CD28/GPR183/STAT3/GATA3/PTPRC/TNFSF18/RIPK2/NBN/MAD2L2/IFNG/MALT1/TFRC/HSPD1/EOMES/RARA/CLCF1/ANXA1/BCL3/APBB1IP/IL23A/MYB/LOXL3/CORO1A/NOTCH2/HLA-DRA/HLA-DMB/LCP1/MSH2/HLX/DOCK11/TLR4/CD1C/LILRB1/TP53/LEF1/NLRP3/HAVCR2/EXO1/CD81/CD74/BCL6/CD86/MDK/ICAM1/TGFB1/TNFSF4/CCL19/FCER1G/IL6/LGALS1/CDH17
GOBP_T_CELL_MIGRATION	GOBP_T_CELL_MIGRATION	62	-0.508350818	-1.773437463	0.000414537	0.004936092	0.003712123	3953	tags=42%, list=20%, signal=34%	PIK3CD/CRKL/ITGA4/ADAM17/ADAM8/S1PR1/C10orf99/GPR183/CD99/CXCL16/CCL20/PYCARD/CCL21/CD200/CXCL11/APOD/WNT5A/ECM1/MSN/S100A7/AIF1/ICAM1/CCL2/CCL26/CXCL10/CXCL13
GOBP_MITOTIC_DNA_REPLICATION	GOBP_MITOTIC_DNA_REPLICATION	16	-0.732346744	-1.939899831	0.000415578	0.0049397	0.003714837	2187	tags=56%, list=11%, signal=50%	CHEK2/LIG1/MCM3/BRCA2/MCM4/GINS1/BCL6/MCM2/CDC45
GOBP_VIRAL_LIFE_CYCLE	GOBP_VIRAL_LIFE_CYCLE	333	-0.32572156	-1.467337764	0.000417233	0.004950578	0.003723018	3229	tags=24%, list=16%, signal=20%	PML/LRSAM1/NECTIN2/HAVCR1/APOBEC3G/ANPEP/NUP62/CD28/HTR2A/NUP58/MRC1/NUP107/IFIT1/RAB29/NUCKS1/SELPLG/RAN/NDC1/NUP155/SIGLEC1/TFRC/ATG16L1/RAE1/XPR1/ADAR/FCN3/RAD23A/CAV1/ITGA2/BSG/LRRC15/TNFRSF4/CDK1/KPNA2/NR5A2/TRIM15/AAAS/PROX1/FBXL2/STOM/SERPINB3/TRIM6/NOTCH1/AXL/SLC52A2/CAV2/IFI16/PCSK5/SCARB1/SLC1A5/CD4/ISG15/HSP90AB1/NRP1/LAMP3/CD55/CD81/CD74/TRIM28/CD86/BST2/TOP2A/CXCR4/ICAM1/CCL2/IFITM3/…
GOBP_NEGATIVE_REGULATION_OF_CELL_CELL_ADHESION	GOBP_NEGATIVE_REGULATION_OF_CELL_CELL_ADHESION	170	-0.380533552	-1.57731733	0.00041984	0.004972687	0.003739645	2659	tags=29%, list=13%, signal=26%	NRARP/CBFB/VSIG4/TNFAIP8L2/TNFSF18/EPCAM/MAD2L2/DTX1/SOCS1/C1QTNF1/GTPBP4/ANXA1/IL20RB/CTLA4/CRTAM/TIGIT/MYADM/LOXL3/MAD1L1/TWSG1/PDCD1LG2/CCL21/CD300A/SH2B3/HLX/NOTCH1/IL2RA/LILRB4/PRNP/LILRB1/CD9/LILRB2/HAVCR2/SERPINE2/PODXL/CD74/ASS1/BCL6/CD86/MDK/ZNF703/TGFB1/PLA2G2D/LAPTM5/TNFSF4/FXYD5/CEBPB/IDO1/LRRC32/GPNMB
GOBP_REGULATION_OF_ANATOMICAL_STRUCTURE_SIZE	GOBP_REGULATION_OF_ANATOMICAL_STRUCTURE_SIZE	470	-0.300833079	-1.401833126	0.000423379	0.005005741	0.003764502	3228	tags=26%, list=16%, signal=22%	GMFG/ATP13A2/ABL1/FOXC2/LIMK1/WNT9B/KDM1A/VAV2/HTR2A/ABI2/TMSB10/HTR1B/ALOX15/PTAFR/RTN4R/SERPINF2/RGS2/CDC42EP1/CDK5/HCLS1/HTR2B/SLC12A8/AGTR1/ECE1/NCKAP1L/CDC42EP3/ADRA2C/NPR1/ITGB1BP1/ISLR2/LRRK2/SEMA6B/ASIC2/SPIRE1/AKT3/BDKRB2/AVPR1A/CFL2/SOD2/MAGEL2/GDI1/SEMA4B/SEMA7A/CAV1/DBN1/F2R/HRH1/DRD1/BAIAP2L2/SLC8A1/CPS1/SRF/PLEKHG2/NEB/AKT1S1/MYADM/SEMA5B/TRPV2/SMTNL2/CORO1A/PYCARD/CCL21/DOCK4/LMOD1…
GOCC_CHROMOSOME_TELOMERIC_REGION	GOCC_CHROMOSOME_TELOMERIC_REGION	133	-0.412766635	-1.662927681	0.000432182	0.005100813	0.003836	4551	tags=39%, list=23%, signal=30%	ORC3/ALYREF/CBX3/DNA2/SPO11/RAD51/APEX1/EZH2/ATR/MEN1/CBX5/XRCC6/WDR82/WRNIP1/NSMCE1/TP53BP1/PTGES3/PML/KDM1A/TERB1/PARP1/RAD51D/THOC6/PRKDC/PCNA/SSB/RTEL1/NBN/PPP1R10/RAD51AP1/POLD1/RECQL4/NHP2/FEN1/CHEK2/DCLRE1B/MCM3/NAT10/BRCA2/CHEK1/CBX1/MCM4/NABP1/CDK1/MCM5/MCM7/MSH2/XRCC3/NABP2/ACD/ORC1/MCM2
GOBP_NEGATIVE_REGULATION_OF_IMMUNE_EFFECTOR_PROCESS	GOBP_NEGATIVE_REGULATION_OF_IMMUNE_EFFECTOR_PROCESS	123	-0.42240317	-1.688831656	0.000436804	0.005146291	0.003870201	2699	tags=29%, list=13%, signal=25%	TGFB2/PRKDC/VSIG4/PTPRC/TNFSF18/ARRB2/MICB/TGFB3/ANXA1/IL20RB/CD84/A2M/APOA2/GRN/LOXL3/CD300A/HLX/SERPINB4/IL2RA/IL7R/LILRB4/LILRB1/SERPINB9/HMOX1/DUSP10/CD55/HAVCR2/BCL6/BST2/SLAMF8/C4BPA/TGFB1/TNFSF4/HTRA1/SERPING1/IL13RA2
GOMF_ALDITOL_NADPPLUS_1_OXIDOREDUCTASE_ACTIVITY	GOMF_ALDITOL_NADPPLUS_1_OXIDOREDUCTASE_ACTIVITY	11	0.841008396	1.981229854	0.000438711	0.005159675	0.003880266	717	tags=45%, list=4%, signal=44%	AKR1B10/AKR1C2/AKR1C1/AKR1C3/AKR1C4
GOBP_REGULATION_OF_EXTRINSIC_APOPTOTIC_SIGNALING_PATHWAY_VIA_DEATH_DOMAIN_RECEPTORS	GOBP_REGULATION_OF_EXTRINSIC_APOPTOTIC_SIGNALING_PATHWAY_VIA_DEATH_DOMAIN_RECEPTORS	56	-0.522131356	-1.809060827	0.000445142	0.005226123	0.003930238	1242	tags=29%, list=6%, signal=27%	STK3/GPX1/BCL2L1/PMAIP1/HGF/NOS3/HMOX1/FAS/TNFAIP3/TNFRSF10B/PEA15/ICAM1/TIMP3/THBS1/SERPINE1/SFRP2
GOBP_POSITIVE_REGULATION_OF_PROTEIN_KINASE_B_SIGNALING	GOBP_POSITIVE_REGULATION_OF_PROTEIN_KINASE_B_SIGNALING	160	-0.396299972	-1.63007967	0.000447682	0.00524674	0.003945743	3953	tags=41%, list=20%, signal=33%	PIK3CD/TRAT1/BAG4/PTPN11/TPBG/FGF18/PHB/ITGB1/FGF19/FGFR1/PIK3R5/ADAM8/FGF1/SPRY2/CD28/HIP1/PIK3R1/HSP90AA1/LCK/FYN/GATA3/HCLS1/FGF2/P2RY12/RAC2/THPO/RAMP3/F7/ITGB1BP1/RASD2/ARRB2/C1QTNF1/MFHAS1/TGFBR1/CX3CL1/CCL21/FGF7/STK3/HPSE/MET/AXL/CPNE1/GPX1/MAZ/CCR7/HGF/CSF3/FGFR4/HSP90AB1/VAV1/ICOS/FERMT2/TNFSF11/PIK3AP1/OSM/CD86/EREG/GDF15/TGFB1/PDGFRB/ENG/CCL19/THBS1/IGF2/CHI3L1
GOBP_CELLULAR_RESPONSE_TO_IONIZING_RADIATION	GOBP_CELLULAR_RESPONSE_TO_IONIZING_RADIATION	63	-0.502842244	-1.769340849	0.000462565	0.005411688	0.004069789	3994	tags=38%, list=20%, signal=31%	RAD51/ATR/HRAS/XRCC6/TP53BP1/KDM1A/GATA3/NUCKS1/FIGNL1/RAD51AP1/YAP1/CHEK2/ELK1/RHOB/EGR1/KDM4D/IFI16/CRYAB/TP53/HSF1/ECT2/MAP3K20/NOX4/SFRP2
GOMF_ION_TRANSMEMBRANE_TRANSPORTER_ACTIVITY_PHOSPHORYLATIVE_MECHANISM	GOMF_ION_TRANSMEMBRANE_TRANSPORTER_ACTIVITY_PHOSPHORYLATIVE_MECHANISM	15	0.78912413	2.014161736	0.000464759	0.005427861	0.004081952	532	tags=20%, list=3%, signal=19%	ATP4A/ATP4B/ATP2A3
GOBP_OLEFINIC_COMPOUND_METABOLIC_PROCESS	GOBP_OLEFINIC_COMPOUND_METABOLIC_PROCESS	114	0.468055356	1.781690361	0.000467035	0.005444949	0.004094803	2042	tags=28%, list=10%, signal=25%	CYP2C18/AKR1C2/AKR1C1/GSTA1/AKR1C3/CYP2C9/SDR16C5/CYP4F12/CYP2C19/DHRS9/CYP4F3/BMP2/CBR1/BMP5/CYP2S1/CYP2C8/AKR1C4/CYP4F11/EPHX2/ACOX1/CYP4F2/BCO1/CYP2J2/SCP2/HSD17B4/FAAH2/CYP2E1/PTGS1/MGLL/CYP1A1/WNT4/BMP6
GOBP_POSITIVE_REGULATION_OF_T_CELL_PROLIFERATION	GOBP_POSITIVE_REGULATION_OF_T_CELL_PROLIFERATION	96	-0.447510676	-1.715776584	0.000473013	0.005495493	0.004132814	3002	tags=35%, list=15%, signal=30%	CD28/CD6/CD3E/HLA-DPB1/NCKAP1L/PTPRC/RIPK2/CD276/TFRC/ANXA1/IL1A/CD70/IL23A/CORO1A/PYCARD/PDCD1LG2/HLA-DMB/HLA-DPA1/IL2RA/IGF1/VCAM1/CD4/LILRB2/TNFSF13B/CD55/HAVCR2/CD81/CD86/AIF1/TNFSF9/TNFSF4/CCL19/IL6/IGF2
GOBP_INTERLEUKIN_1_BETA_PRODUCTION	GOBP_INTERLEUKIN_1_BETA_PRODUCTION	87	-0.448999307	-1.686373254	0.000473013	0.005495493	0.004132814	2480	tags=38%, list=12%, signal=33%	LPL/NOD1/RIPK2/IFNG/MALT1/ARRB2/EGR1/F2R/TLR8/LILRA2/CX3CL1/PYCARD/S1PR3/LILRB4/AIM2/IFI16/CCR7/IGF1/TLR4/WNT5A/P2RX7/SIRPA/NLRP3/TNFAIP3/CLEC7A/GBP5/TYROBP/HSPB1/MNDA/CCL19/IL6/SPHK1/TREM2
GOBP_MITOTIC_SPINDLE_ASSEMBLY	GOBP_MITOTIC_SPINDLE_ASSEMBLY	62	-0.505250329	-1.762621069	0.000479426	0.005550726	0.004174351	2543	tags=29%, list=13%, signal=25%	AURKC/RACGAP1/CHEK2/KIF2A/MISP/RCC1/AAAS/KIF4A/CDC20/AURKB/PRC1/KIF23/NEK2/KIFC1/TPX2/MYBL2/PLK1/FLNA
GOBP_LYMPHOCYTE_MEDIATED_IMMUNITY	GOBP_LYMPHOCYTE_MEDIATED_IMMUNITY	248	-0.351679304	-1.546708189	0.00047873	0.005550726	0.004174351	2454	tags=23%, list=12%, signal=21%	PTPRC/C7/NBN/MAD2L2/MALT1/CD1E/TFRC/HSPD1/INPP5D/ARRB2/TRAF2/CLCF1/GZMM/IL20RB/CTSC/CD70/BCL3/GZMB/TLR8/CRTAM/IL23A/CORO1A/SH2D1A/HLA-DRA/MSH2/SERPINB4/IL7R/LILRB4/TUBB/C4B/CD1C/LILRB1/SERPINB9/NLRP3/RFTN1/C2/VAV1/CD55/HAVCR2/EXO1/CD81/CD74/BCL6/ICAM1/C4BPA/C1QB/ULBP2/TGFB1/TNFSF4/C1QA/C1QC/FCER1G/SERPING1/C1R/IL6/C1S/IL13RA2/C3
GOBP_POSITIVE_REGULATION_OF_ENDOCYTOSIS	GOBP_POSITIVE_REGULATION_OF_ENDOCYTOSIS	95	-0.454187787	-1.739980199	0.000484369	0.005598264	0.004210102	2958	tags=32%, list=15%, signal=27%	FLOT1/HIP1/GPC3/NCKAP1L/CLIP3/LRRK2/ARRB2/SGIP1/SH3GL1/ITGA2/PPT1/CCL21/LRP1/APELA/AXL/BICD1/DAB2/WNT5A/AP2A1/APLN/CD14/CCL19/APOE/RAB31/SELE/SERPINE1/TREM2/C3/GREM1/SFRP4
GOBP_NEGATIVE_REGULATION_OF_WNT_SIGNALING_PATHWAY	GOBP_NEGATIVE_REGULATION_OF_WNT_SIGNALING_PATHWAY	202	-0.36625666	-1.56264678	0.000491462	0.005670453	0.004264391	4495	tags=37%, list=22%, signal=29%	PSMA7/PSMB9/PSMC5/PSMB5/APCDD1L/DVL3/PSMC1/IGFBP6/PSMD4/DKK3/GLI3/VGLL4/SOST/PSMA4/PSMD14/NKD1/RUVBL2/AXIN1/SOX13/SHISA3/PTPRU/SOX17/SOX30/RBMS3/NFATC1/PSMB3/GPC3/PSMB4/PSMC3/NOG/PSMD11/MAD2L2/DKK1/SOX9/GLI1/RNF213/PSMB7/PSMC4/IGFBP1/PSME3/CAV1/EGR1/PSMD2/BARX1/NXN/DKKL1/CITED1/TRABD2B/KREMEN2/FRZB/LATS2/HIC1/PSMD3/STK3/NOTCH1/LRP1/NOTUM/DAB2/WNT5A/TRABD2A/MDFI/DKK2/ALPK2/DACT1/WWTR1/BICC1/MDK/WN…
GOBP_MODULATION_BY_SYMBIONT_OF_ENTRY_INTO_HOST	GOBP_MODULATION_BY_SYMBIONT_OF_ENTRY_INTO_HOST	46	-0.548385791	-1.819462271	0.000495013	0.005701599	0.004287814	1905	tags=26%, list=10%, signal=24%	FCN3/CAV1/TRIM6/KRT6A/CD4/CD74/IFITM3/IFITM1/IFITM2/LGALS1/LY6E/CXCL8
GOBP_CELLULAR_RESPONSE_TO_ALDEHYDE	GOBP_CELLULAR_RESPONSE_TO_ALDEHYDE	12	0.818953204	2.000486159	0.000497709	0.005722802	0.004303759	192	tags=33%, list=1%, signal=33%	AKR1B10/RDH12/SCNN1B/SCNN1G
GOBP_REGULATION_OF_NEURON_PROJECTION_DEVELOPMENT	GOBP_REGULATION_OF_NEURON_PROJECTION_DEVELOPMENT	417	-0.308497179	-1.427839891	0.000499636	0.005735104	0.00431301	3726	tags=26%, list=19%, signal=22%	PAK2/ARSB/CRMP1/PTK7/PTPN9/SDC2/SEMA6A/ACAP3/ITGA3/DGKG/ABL2/MYLIP/ROBO2/SLITRK1/EFNA1/BCL11A/MARK1/LIMK1/CCDC88A/LZTS1/KDM1A/ABI2/CUL7/HECW2/ARC/PLK5/RTN4R/RGS2/FYN/GATA3/RAB29/CARM1/PLXND1/CDK5/CAMK2G/NGFR/TENM3/PLXNA1/ISLR2/FBXO31/LRRK2/TRPC6/CAMK1D/SEMA6B/ZNF365/NTRK2/LRRC4C/GDI1/SEMA4B/SEMA7A/RAP2A/CAMK1/MINAR1/DBN1/EPHA4/VIM/SRF/SEMA5B/TRPV2/CX3CL1/SF3A2/GRN/KLK8/NSMF/SEMA4C/SEMA3A/NME1/SLI…
GOBP_REGULATION_OF_CELLULAR_RESPONSE_TO_HEAT	GOBP_REGULATION_OF_CELLULAR_RESPONSE_TO_HEAT	75	-0.479836982	-1.756403367	0.000503178	0.005765874	0.004336151	6328	tags=57%, list=32%, signal=39%	NUP153/MTOR/DNAJC2/RPTOR/NUP35/NUP43/NUP160/BAG3/MLST8/DNAJB1/HSPA1L/RPA1/NUP98/MAPKAPK2/TPR/RPA3/NUP188/ATR/NUP85/BAG4/SEH1L/PTGES3/NUP133/IER5/HSPH1/NUP62/NUP58/NUP107/HSP90AA1/HIKESHI/CAMK2G/CD34/NDC1/NUP155/DNAJB6/RAE1/AKT1S1/AAAS/YWHAE/CRYAB/HSP90AB1/HSF1/BAG2
GOBP_CELL_MIGRATION_INVOLVED_IN_SPROUTING_ANGIOGENESIS	GOBP_CELL_MIGRATION_INVOLVED_IN_SPROUTING_ANGIOGENESIS	54	-0.52083236	-1.794995845	0.000508362	0.005815315	0.004373332	3384	tags=50%, list=17%, signal=42%	DLL4/ABL1/FOXC2/PIK3R3/MIR10A/FGF2/ITGB1BP1/AKT3/EPHB4/ANXA1/SRF/PLK2/SLIT2/NOTCH1/NR4A1/HMOX1/RHOJ/JCAD/NRP1/ROBO1/CLEC14A/EGR3/SRPX2/MEOX2/THBS1/PTGS2/GREM1
GOBP_STEM_CELL_DIFFERENTIATION	GOBP_STEM_CELL_DIFFERENTIATION	244	-0.353945119	-1.559244783	0.000522882	0.005963513	0.004484783	3645	tags=32%, list=18%, signal=26%	EXT1/PSMD4/SEMA4F/LDB1/NSUN2/TCF3/ALX1/SEMA6A/PSMA4/PSMD14/KRT18/PWP1/PHOX2B/OSR1/ABL1/FOXC2/ZFP36L2/SOX17/WNT10A/GATA3/TGFB2/PSMB3/CBFB/SOX8/MSX1/HTR2B/PSMB4/PRKDC/PSMC3/PTPRC/HOXA7/PSMD11/YAP1/PITX2/EPCAM/SOX9/SEMA6B/HOXB4/PSMB7/PSMC4/HAND2/SEMA4B/SEMA7A/SHC4/PSME3/MEOX1/PSMD2/A2M/HIF1A/SRF/RBM24/FRZB/SEMA5B/NOLC1/MYB/TRIM6/SEMA4C/SEMA3A/PSMD3/PUS7/NOTCH1/LTBP3/SOX18/ANXA6/TP53/NRP1/SOX11/NRP2/…
GOBP_SYNAPSE_ORGANIZATION	GOBP_SYNAPSE_ORGANIZATION	396	-0.310303142	-1.428119494	0.0005231	0.005963513	0.004484783	3338	tags=25%, list=17%, signal=21%	ROBO2/PCDHGC3/CBLN1/SLITRK1/SPOCK2/ABL1/EFNA1/CLSTN1/SPARCL1/SLITRK5/ABI2/DLGAP3/ITGAM/ARC/ACTB/FYN/RAB29/PLXND1/CDK5/NFASC/CEL/SHISA7/PIN1/SLC8A2/PCDH17/DKK1/LRRK2/ASIC2/PCDHB9/ZNF365/NTRK2/LRRC4C/AGRN/PCDHB6/NEFH/LAMB2/SRGN/ARHGAP39/CAMK1/LRFN5/DBN1/SIX1/EPHA4/F2R/PCDHB3/DRD1/CX3CL1/PPFIA3/IGSF21/HOMER1/KLK8/ELFN1/CLSTN3/PCDHB11/TUBB/NTNG2/SEPTIN11/PRNP/OXTR/ANAPC2/DMPK/WNT5A/CDC20/PCDHB13/LILR…
GOBP_RESPONSE_TO_AMYLOID_BETA	GOBP_RESPONSE_TO_AMYLOID_BETA	44	-0.562119312	-1.870253223	0.000529064	0.006011032	0.004520519	3572	tags=52%, list=18%, signal=43%	ITGA4/ATP1A3/BACE1/PARP1/FYN/CDK5/NGFR/RAMP3/EPHA4/FPR2/LRP1/IGF1/PRNP/TLR4/VCAM1/MMP2/ICAM1/GJA1/MMP13/MMP9/MMP12/TREM2/MMP3
GOMF_ANION_TRANSMEMBRANE_TRANSPORTER_ACTIVITY	GOMF_ANION_TRANSMEMBRANE_TRANSPORTER_ACTIVITY	433	0.328962264	1.470507649	0.000528702	0.006011032	0.004520519	3608	tags=27%, list=18%, signal=23%	SLC26A9/SLC28A2/MFSD4A/SLC16A9/AZGP1/CLIC6/ANO5/CLCA1/SLC26A7/SLC2A10/SLC14A1/SIDT2/SLC16A7/DISP1/SLC9A2/AQP11/CD36/SLC7A11/ABCC5/ANO7/FXYD3/SLC9A1/SLC1A2/PGRMC2/SLC44A4/SLC7A8/SLC25A20/SLC16A5/AKR1C4/SLC44A2/AQP10/GABRB3/MPC1/SLC38A11/SIDT1/SLC51A/SLCO2A1/SLC16A10/ABCC3/SLC4A4/SLC51B/ABCC6/SLC35D1/CLIC3/SLC6A20/GABRA1/SLC15A1/ABCG1/SLC26A3/FLVCR1/SLC2A2/SLC35A3/SLC12A2/SLC6A14/SLC18A1/SLC5A7/SLC…
GOBP_DISACCHARIDE_METABOLIC_PROCESS	GOBP_DISACCHARIDE_METABOLIC_PROCESS	11	0.836635503	1.970928283	0.000536939	0.006065386	0.004561395	426	tags=36%, list=2%, signal=36%	FBP2/MGAM/TREH/FBP1
GOBP_CELLULAR_RESPONSE_TO_ACID_CHEMICAL	GOBP_CELLULAR_RESPONSE_TO_ACID_CHEMICAL	66	-0.497408705	-1.761372544	0.000534767	0.006065386	0.004561395	2891	tags=35%, list=14%, signal=30%	GLRA2/FYN/IPO5/SOCS1/AVPR1A/NTRK2/AQP2/SIX1/PKD2/CYBB/NSMF/SIPA1/RRAGD/MMP2/HSF1/ASS1/COL16A1/COL6A1/CEBPB/COL1A1/COL4A1/COL5A2/COL1A2
GOBP_SODIUM_ION_TRANSMEMBRANE_TRANSPORT	GOBP_SODIUM_ION_TRANSMEMBRANE_TRANSPORT	167	0.411486485	1.664280899	0.000537419	0.006065386	0.004561395	2434	tags=22%, list=12%, signal=19%	ATP4A/ATP4B/SCNN1B/SCN3A/SCNN1G/SCNN1A/SLC9A2/NEDD4L/GPD1L/TESC/FXYD3/SLC9A1/FXYD4/KCNK1/TRPM4/SLC4A4/PTPN3/FGF13/ARF1/SLC6A20/CNNM4/SLC12A2/SLC6A14/CAMK2D/SCN4B/ASIC5/SLC9A7/SLC6A4/CHP1/DMD/FGF14/ANK3/SLC17A3/SLC23A1/SCN8A/SHROOM2
GOCC_LAMELLIPODIUM	GOCC_LAMELLIPODIUM	192	-0.375551338	-1.591166906	0.000537474	0.006065386	0.004561395	3537	tags=31%, list=18%, signal=26%	ABI3/SH3BP1/ITGB1/PLCG1/FGD5/LIMK1/TUBB3/CCDC88A/CTTNBP2NL/ABI2/FLOT1/FGD3/FAM89B/KPTN/ACTB/PSTPIP1/PIP5K1A/APBB1/PLXND1/CDK5/RAC2/ITGB1BP1/PALLD/IGF2BP1/PIEZO1/DBN1/SRGAP2/APBB1IP/PARVB/ARHGAP31/PKD2/CORO1A/SLC39A6/CTNNA3/NRBP1/PPP1R9B/ACTC1/DGKZ/ACTA2/PLEKHG5/CSPG4/PDLIM4/MTSS2/CD44/FERMT2/FGD6/CORO1C/PODXL/MYLK/ILK/ANTXR1/AIF1/ACTG2/MYH10/AJUBA/FSCN1/PDPN/WASF1/DPYSL3/FAP
GOBP_ENTEROENDOCRINE_CELL_DIFFERENTIATION	GOBP_ENTEROENDOCRINE_CELL_DIFFERENTIATION	27	0.673540641	1.977181436	0.000539175	0.006074344	0.004568132	3974	tags=56%, list=20%, signal=45%	RFX6/NEUROD1/INSM1/NKX2-2/GATA6/BMP5/PAX6/BMP4/BMP6/CLOCK/BAD/NKX6-1/HES1/ARNTL/CDH2
GOBP_HEMATOPOIETIC_STEM_CELL_DIFFERENTIATION	GOBP_HEMATOPOIETIC_STEM_CELL_DIFFERENTIATION	85	-0.458412376	-1.710235881	0.000547944	0.006156448	0.004629877	6327	tags=54%, list=32%, signal=37%	PSMD1/TP73/METTL3/EIF2AK2/GATA1/PSMD7/BATF/PSMB2/SETD1A/PSMB1/PSMD8/PSMA1/PSMA7/PSMB9/ERCC2/PSMC5/PSMB5/PSMC1/EXT1/PSMD4/LDB1/TCF3/PSMA4/PSMD14/ABL1/GATA3/PSMB3/CBFB/PSMB4/PRKDC/PSMC3/PSMD11/YAP1/HOXB4/PSMB7/PSMC4/PSME3/MEOX1/PSMD2/SRF/MYB/PSMD3/PUS7/TP53/OSM/FOXC1
GOBP_REGULATION_OF_MONONUCLEAR_CELL_MIGRATION	GOBP_REGULATION_OF_MONONUCLEAR_CELL_MIGRATION	107	-0.431903664	-1.683213272	0.000548303	0.006156448	0.004629877	1404	tags=27%, list=7%, signal=25%	PYCARD/CCL21/FPR2/SLIT2/CD200/CCR7/CMKLR1/PADI2/APOD/WNT5A/ECM1/MSN/C3AR1/CCR1/S100A7/AIF1/MDK/SLAMF8/RARRES2/CCL2/CCL4/CCL7/CXCL10/C5AR1/CXCL13/THBS1/PLA2G7/SERPINE1/GREM1
GOBP_REGULATION_OF_CELLULAR_RESPONSE_TO_TRANSFORMING_GROWTH_FACTOR_BETA_STIMULUS	GOBP_REGULATION_OF_CELLULAR_RESPONSE_TO_TRANSFORMING_GROWTH_FACTOR_BETA_STIMULUS	120	-0.425727065	-1.698744461	0.000553049	0.006199335	0.004662129	2531	tags=28%, list=13%, signal=25%	NREP/PIN1/VASN/CHST11/SPRED3/TGFB3/CAV1/CITED1/TGFBR1/LATS2/PEG10/HTRA3/SKI/CAV2/DAB2/NRROS/CD109/TP53/HSP90AB1/ONECUT2/SOX11/TGFB1I1/HTRA4/IL17RD/ZNF703/TGFB1/ENG/LOX/EMILIN1/HTRA1/FBN1/THBS1/PMEPA1/ASPN
GOBP_POSITIVE_REGULATION_OF_APOPTOTIC_SIGNALING_PATHWAY	GOBP_POSITIVE_REGULATION_OF_APOPTOTIC_SIGNALING_PATHWAY	113	-0.424185512	-1.669658419	0.000554159	0.006201395	0.004663679	4202	tags=36%, list=21%, signal=29%	LTBR/NACC2/BCL2L11/RPS3/G0S2/SERINC3/ATF3/PAK2/RBCK1/PML/NOX1/LCK/MCL1/NGFR/MSX1/NUPR1/PTPRC/BCAP31/TRAF2/CAV1/CTSC/BID/TGFBR1/PYCARD/AGT/STK3/INHBB/BCL2L1/PMAIP1/FAS/TP53/GSDME/BOK/PLEKHF1/PEA15/TIMP3/S100A8/TNFRSF12A/S100A9/THBS1/INHBA
GOBP_CYTOSOLIC_CALCIUM_ION_TRANSPORT	GOBP_CYTOSOLIC_CALCIUM_ION_TRANSPORT	165	-0.384655158	-1.589390608	0.000557095	0.00622384	0.004680558	3886	tags=37%, list=19%, signal=30%	CHD7/SNCA/XCR1/ATP2A2/CACNB3/RYR2/F2/CLIC2/PLCG1/PTPN6/TRPM2/SLC8B1/PML/ABL1/CALM1/HTR2A/LCK/FYN/P2RX5/HTR2B/FGF2/SLC8A2/PTPRC/RAMP3/TRPC1/FKBP1A/CASQ2/HTR2C/MCOLN1/CAV1/BDKRB1/MCUB/F2R/ATP2B4/DRD1/SLC8A1/PKD2/TRPV2/RYR1/CX3CL1/CORO1A/CCL21/YWHAE/CACNA1C/SELENON/JPH1/CCR7/PLN/PRNP/CXCL11/P2RY6/CD4/APLNR/P2RX7/GRIN2D/CXCL10/CCL19/CCN2/CXCL9/THY1/CEMIP
GOMF_ORGANIC_CATION_TRANSMEMBRANE_TRANSPORTER_ACTIVITY	GOMF_ORGANIC_CATION_TRANSMEMBRANE_TRANSPORTER_ACTIVITY	22	0.694243127	1.938265724	0.000559608	0.006241496	0.004693836	1673	tags=36%, list=8%, signal=33%	SLC44A4/SLC7A8/SLC25A20/SLC44A2/SLC6A20/SLC5A7/SLC22A5/SLC44A1
GOBP_REGULATION_OF_PEPTIDE_SECRETION	GOBP_REGULATION_OF_PEPTIDE_SECRETION	292	0.359890636	1.547964222	0.000565105	0.006292321	0.004732058	2699	tags=23%, list=13%, signal=20%	KRT20/RFX6/CHGA/ADTRP/CLTRN/NEUROD1/ANG/GHRL/NR0B2/FOXA2/PLA2G1B/GCG/FAM3D/MYRIP/GPER1/FKBP1B/DISP1/ACVR1C/GIP/GIPR/F2RL1/FGA/ISL1/SIRT4/ENHO/HADH/TRPM4/SYTL4/OXCT1/FGG/GHRH/ARF1/AACS/RAPGEF4/ABCG1/SLC2A2/MCU/SLC12A2/SSTR5/HMGCR/GPR27/RSAD2/RPH3AL/SLC25A4/CD2AP/SLC16A1/IL1B/CACNA1A/ABCC8/GOLPH3L/ITPR3/MPC2/BMP6/PER2/LLGL2/KCNN4/EXPH5/KALRN/FGB/ADRA2A/ICA1/CLOCK/CACNA2D2/PICK1/FFAR1/EZR/ANO1/WLS
GOBP_FIBROBLAST_PROLIFERATION	GOBP_FIBROBLAST_PROLIFERATION	75	-0.477454909	-1.747683988	0.000569013	0.006325309	0.004756866	2777	tags=35%, list=14%, signal=30%	CCNA2/NGFR/PRKDC/NUPR1/MIF/DDR2/DHX9/E2F1/CDC6/CCNB1/MYB/AGT/SKI/CD300A/IGF1/WNT5A/CDK4/TP53/CD74/MYC/EREG/PDGFRB/WNT2/SPHK1/AQP1/FN1
GOBP_ENDOTHELIAL_CELL_DEVELOPMENT	GOBP_ENDOTHELIAL_CELL_DEVELOPMENT	66	-0.495178476	-1.753475086	0.000580472	0.006441989	0.004844614	2296	tags=32%, list=11%, signal=28%	PECAM1/S1PR2/VCL/STC1/CLIC4/MYADM/CDH5/HEG1/S1PR3/MET/SOX18/GPX1/PLOD3/MSN/ICAM1/COL18A1/COL15A1/ENG/HOXA13/CLDN1/CLDN3
GOBP_POSITIVE_REGULATION_OF_BMP_SIGNALING_PATHWAY	GOBP_POSITIVE_REGULATION_OF_BMP_SIGNALING_PATHWAY	31	-0.607293031	-1.865521444	0.000585136	0.006482998	0.004875454	3434	tags=55%, list=17%, signal=46%	GDF5/NUMA1/GPC3/MSX1/PELO/FKBP8/ACVRL1/NOTCH2/TWSG1/CDH5/NOTCH1/SOX11/ZNF423/ENG/FOXD1/CCN1/SULF1
GOBP_MORPHOGENESIS_OF_AN_EPITHELIAL_SHEET	GOBP_MORPHOGENESIS_OF_AN_EPITHELIAL_SHEET	55	-0.517378651	-1.793056088	0.000589613	0.006521804	0.004904638	2305	tags=33%, list=12%, signal=29%	TBX20/HOXB4/ACVRL1/SRF/HOXB2/NOTCH2/NOTCH1/WNT5A/CD44/SOX11/FERMT2/AJUBA/CCN1/PDPN/COL5A1/MMP12/FLNA/ITGA5
GOBP_REGULATION_OF_HEMATOPOIETIC_PROGENITOR_CELL_DIFFERENTIATION	GOBP_REGULATION_OF_HEMATOPOIETIC_PROGENITOR_CELL_DIFFERENTIATION	86	-0.453345185	-1.692609601	0.000594775	0.006568047	0.004939414	6457	tags=50%, list=32%, signal=34%	DPF2/HES5/PSMD1/TP73/METTL3/EIF2AK2/GATA1/FNIP1/PSMD7/PSMB2/SETD1A/PSMB1/PSMD8/PSMA1/PSMA7/PSMB9/PSMC5/PSMB5/PSMC1/PSMD4/LDB1/TCF3/PSMA4/PSMD14/ABL1/GATA3/PSMB3/CBFB/PSMB4/PRKDC/PSMC3/PSMD11/YAP1/PSMB7/PSMC4/PSME3/PSMD2/MYB/PSMD3/PUS7/NOTCH1/OSM/FOXC1
GOBP_NEGATIVE_REGULATION_OF_TRANSPORT	GOBP_NEGATIVE_REGULATION_OF_TRANSPORT	390	-0.311231372	-1.428038009	0.000601944	0.006636261	0.004990714	3255	tags=25%, list=16%, signal=21%	OSR1/IL12A/NMB/LRSAM1/CALM1/CNIH2/NR1H2/KCNRG/PIP4P2/OAZ2/PKIA/CTTNBP2NL/HTR2A/CD33/HECW2/HTR1B/RGS2/YWHAQ/CDK5/SLN/SLC6A9/SREBF1/P2RY12/ADRA2C/ITGB1BP1/LRRK2/CASQ2/GNB5/NEUROG1/PKIG/UCP2/GDI1/ANXA1/RANGAP1/PACSIN3/CAV1/DYSF/STC1/CD84/ANKRD13B/F2R/SEMG1/KCNE5/APOA2/RHBDF2/PKD2/TRIM15/CORO1A/GNAO1/SESTD1/YWHAE/CD300A/SYT11/NOTCH1/INHBB/RIN3/CD200/PLN/BMP8A/OXTR/LILRB1/APOD/CRYAB/RGS4/HMOX1/SIRPA/V…
GOBP_REGULATION_OF_DNA_DEPENDENT_DNA_REPLICATION	GOBP_REGULATION_OF_DNA_DEPENDENT_DNA_REPLICATION	46	-0.542484531	-1.79988277	0.000615294	0.006761159	0.005084642	3831	tags=50%, list=19%, signal=41%	WRNIP1/DBF4B/FBXO5/TIMELESS/DBF4/STOML2/CDC7/WIZ/RFC4/LIG3/PCNA/TIPIN/NBN/CDT1/CHEK2/SMARCAL1/SLFN11/WDR18/TICRR/BRCA2/DSCC1/RFC3/BCL6
GOBP_REGULATION_OF_HEMATOPOIETIC_STEM_CELL_DIFFERENTIATION	GOBP_REGULATION_OF_HEMATOPOIETIC_STEM_CELL_DIFFERENTIATION	71	-0.485484377	-1.750161021	0.00061477	0.006761159	0.005084642	6327	tags=55%, list=32%, signal=38%	PSMD1/TP73/METTL3/EIF2AK2/GATA1/PSMD7/PSMB2/SETD1A/PSMB1/PSMD8/PSMA1/PSMA7/PSMB9/PSMC5/PSMB5/PSMC1/PSMD4/LDB1/TCF3/PSMA4/PSMD14/ABL1/GATA3/PSMB3/CBFB/PSMB4/PRKDC/PSMC3/PSMD11/YAP1/PSMB7/PSMC4/PSME3/PSMD2/MYB/PSMD3/PUS7/OSM/FOXC1
GOBP_RESPONSE_TO_NITRIC_OXIDE	GOBP_RESPONSE_TO_NITRIC_OXIDE	19	-0.700004458	-1.922565015	0.000622401	0.006817462	0.005126983	2777	tags=47%, list=14%, signal=41%	CCNA2/CDK2/TRAF2/CCR7/DPEP1/CCL19/GUCY1B1/AQP1/MMP3
GOBP_RHO_PROTEIN_SIGNAL_TRANSDUCTION	GOBP_RHO_PROTEIN_SIGNAL_TRANSDUCTION	131	-0.406176076	-1.628225218	0.000622455	0.006817462	0.005126983	3558	tags=34%, list=18%, signal=28%	MYO9B/ITGA3/RIPOR1/ABL2/TNFAIP1/GPR20/ABL1/LIMK1/GPR174/STMN1/FLOT1/RTN4R/CDC42EP1/NGFR/GPR4/KCTD13/AGTR1/CAVIN4/CDC42EP3/KCTD10/ARHGEF25/RHOB/F2R/LPAR4/ABCA1/GPR65/RASGRF2/HEG1/MET/CDC42EP2/PLEKHG5/RHOJ/ARHGDIB/NRP1/ROBO1/RTKN/BCL6/PDGFRB/F2RL2/COL3A1/APOE/PDPN/CDH13/COL1A2
GOBP_ANTIGEN_PROCESSING_AND_PRESENTATION	GOBP_ANTIGEN_PROCESSING_AND_PRESENTATION	218	-0.361062484	-1.563175609	0.000625207	0.006836409	0.005141232	4591	tags=37%, list=23%, signal=29%	NOD2/CD1A/PSMA7/PSMB9/PSMC5/PSMB5/PSMC1/DYNC1H1/WDFY4/HLA-B/EXT1/PSMD4/FGL2/KIF2B/PSMA4/PSMD14/CYBA/HLA-G/YTHDF1/AP2B1/TAP1/RAB8B/HLA-DOA/CD1B/KIF22/DYNC1I1/HLA-DQB1/HLA-DPB1/KIF15/PSMB3/KIF3C/PSMB4/RACGAP1/PSMC3/TAPBP/NOD1/PSMD11/KLC1/CD1E/BCAP31/AP1M1/CENPE/SEC23A/HLA-DQA1/PSMB7/AP2S1/PSMC4/KIF2A/PSME3/PSMD2/KIF18A/CTSV/PYCARD/CCL21/CYBB/HLA-DRA/HLA-DMB/PSMD3/HLA-DPA1/AP1S2/CCR7/CD1C/KIF2C/CTSD…
GOBP_NEGATIVE_REGULATION_OF_TRANSFERASE_ACTIVITY	GOBP_NEGATIVE_REGULATION_OF_TRANSFERASE_ACTIVITY	267	-0.327903586	-1.449610701	0.000627208	0.006847102	0.005149274	4183	tags=33%, list=21%, signal=26%	DTNBP1/AKT1/LYN/RB1/PKN1/MEN1/SOCS5/CBL/IPO7/SNCA/ZGPAT/ERRFI1/SPRY1/RHOH/PAK2/INKA2/ORMDL3/LRP5/FBXO5/PTPN6/DBNDD1/GPS2/CDKN2A/GMFG/ABL1/SPRY2/NUP62/LIMK1/SPRY4/PKIA/ITPRIP/PIP4K2A/INKA1/PRKAR1B/RGS2/SH3BP5/GPS1/IPO5/DUSP1/PTPRC/MAD2L2/ITGB1BP1/IFNG/YWHAG/SOCS1/PKIG/SPRED3/DUSP8/ZFP36/ADAR/CAV1/PPP2R1A/SLC8A1/AKT1S1/HHEX/LATS2/MAD2L1/PYCARD/DUSP6/AGT/UCHL1/SERPINB3/CD300A/HEG1/SH2B3/LILRB4/TFAP4…
GOBP_OXIDATIVE_DEMETHYLATION	GOBP_OXIDATIVE_DEMETHYLATION	19	0.734887779	1.974324334	0.000645213	0.007026644	0.005284296	725	tags=26%, list=4%, signal=25%	CYP3A5/CYP2C9/CYP3A43/CYP2C8/CYP3A4
GOBP_SOMITOGENESIS	GOBP_SOMITOGENESIS	63	-0.494203343	-1.738943323	0.000645754	0.007026644	0.005284296	3452	tags=30%, list=17%, signal=25%	NKD1/FOXC2/DMRT2/NRARP/PRKDC/HES7/MEOX1/NLE1/KAT2A/NOTCH1/POFUT1/CDX2/WNT5A/TP53/LEF1/FOXC1/MEOX2/CDX1/SFRP2
GOBP_REGULATION_OF_DNA_DAMAGE_RESPONSE_SIGNAL_TRANSDUCTION_BY_P53_CLASS_MEDIATOR	GOBP_REGULATION_OF_DNA_DAMAGE_RESPONSE_SIGNAL_TRANSDUCTION_BY_P53_CLASS_MEDIATOR	32	-0.604084121	-1.873270458	0.000651026	0.007061044	0.005310166	3100	tags=38%, list=15%, signal=32%	ZNF385A/KDM1A/MSX1/SPRED3/MIF/HIC1/PMAIP1/SNAI1/TP53/CD44/CD74/TWIST1
GOBP_REGULATION_OF_INFLAMMATORY_RESPONSE_TO_ANTIGENIC_STIMULUS	GOBP_REGULATION_OF_INFLAMMATORY_RESPONSE_TO_ANTIGENIC_STIMULUS	25	-0.632517313	-1.851006845	0.000651018	0.007061044	0.005310166	6181	tags=76%, list=31%, signal=53%	PARK7/FUT7/NLRP6/HLA-E/FCGR2B/TNF/IL10/PSMA1/NOD2/ADCYAP1/BTK/CD28/PSMB4/IL20RB/GPX1/CCR7/CD81/PLA2G2D/C3
GOMF_PLATELET_DERIVED_GROWTH_FACTOR_BINDING	GOMF_PLATELET_DERIVED_GROWTH_FACTOR_BINDING	11	-0.793291864	-1.934015606	0.000655873	0.007102105	0.005341046	380	tags=64%, list=2%, signal=62%	PDGFRB/COL6A1/COL3A1/COL5A1/COL1A1/COL4A1/COL1A2
GOBP_NEGATIVE_REGULATION_OF_CHONDROCYTE_DIFFERENTIATION	GOBP_NEGATIVE_REGULATION_OF_CHONDROCYTE_DIFFERENTIATION	21	-0.669968299	-1.875879139	0.000662152	0.007158514	0.005383468	3703	tags=57%, list=18%, signal=47%	PTPN11/RARG/GDF5/PTHLH/GLI2/SOX9/TGFBR1/LTBP3/NKX3-2/ADAMTS12/CCN4/GREM1
GOBP_CELLULAR_RESPONSE_TO_RADIATION	GOBP_CELLULAR_RESPONSE_TO_RADIATION	182	-0.368511911	-1.551890549	0.000671368	0.007246448	0.005449597	4405	tags=30%, list=22%, signal=23%	ACTR5/GUCA1A/RAD51/NEDD4/GNB1/NMT1/ATR/HRAS/AKT2/XRCC6/C9orf116/FNTA/TP53BP1/RUVBL2/DDB2/MFAP4/CALM1/KDM1A/PIK3R1/PARP1/RRH/GATA3/NUCKS1/PCNA/FIGNL1/RAD51AP1/YAP1/POLD1/CHEK2/ELK1/RHOB/EGR1/KDM4D/CHEK1/PBK/IFI16/GPR88/CRYAB/MMP1/AURKB/TP53/PPEF1/CDC25A/MMP2/HSF1/ECT2/MYC/MAP3K20/NOX4/MMP9/TIMP1/AQP1/MMP3/SFRP2
GOMF_TRANSMEMBRANE_RECEPTOR_PROTEIN_TYROSINE_KINASE_ACTIVITY	GOMF_TRANSMEMBRANE_RECEPTOR_PROTEIN_TYROSINE_KINASE_ACTIVITY	60	-0.496358833	-1.726147916	0.000676295	0.007283247	0.005477271	2079	tags=32%, list=10%, signal=28%	NTRK2/EPHB4/CSF1R/DDR2/EPHA4/CRIM1/EFNA4/MET/AXL/FGFR4/NRP1/EPHB1/NRP2/EPHA3/PDGFRB/TIE1/EPHB2/EFNA3/PDGFRL
GOBP_T_CELL_ACTIVATION_INVOLVED_IN_IMMUNE_RESPONSE	GOBP_T_CELL_ACTIVATION_INVOLVED_IN_IMMUNE_RESPONSE	108	-0.425550192	-1.666206528	0.000676955	0.007283247	0.005477271	2976	tags=32%, list=15%, signal=28%	GPR183/STAT3/GATA3/TNFSF18/RIPK2/IFNG/MALT1/EOMES/RARA/ANXA1/BCL3/APBB1IP/IL23A/MYB/LOXL3/HLA-DRA/HLA-DMB/LCP1/HLX/CD1C/LILRB1/TP53/LEF1/NLRP3/HAVCR2/CD81/CD74/BCL6/CD86/MDK/ICAM1/TNFSF4/CCL19/FCER1G/IL6
GOBP_STEM_CELL_PROLIFERATION	GOBP_STEM_CELL_PROLIFERATION	58	-0.510214383	-1.77267301	0.000692121	0.007434463	0.005590991	3000	tags=38%, list=15%, signal=32%	KDM1A/SOX17/FBLN1/FGF2/THPO/CD34/PTPRC/YAP1/EPCAM/OVOL1/CITED1/LTBP3/SOX18/SIX2/WNT5A/SOX11/CCNE1/FERMT2/NES/VEGFC/GJA1/SFRP2
GOBP_HEART_VALVE_DEVELOPMENT	GOBP_HEART_VALVE_DEVELOPMENT	60	-0.495944425	-1.724706763	0.000694951	0.007452907	0.005604862	3384	tags=47%, list=17%, signal=39%	DLL4/ROBO2/EFNA1/GATA3/NFATC1/DCHS1/TGFB2/HEY1/TBX20/SOX9/SOX4/ADAMTS9/MATR3/NOTCH2/SLIT2/NOTCH1/SNAI1/NOS3/GJA5/SLIT3/ROBO1/HEYL/TGFB1/TIE1/EMILIN1/CCN1/ELN/TWIST1
GOBP_SEQUESTERING_OF_CALCIUM_ION	GOBP_SEQUESTERING_OF_CALCIUM_ION	111	-0.416088197	-1.627241	0.000698565	0.007479677	0.005624994	4142	tags=42%, list=21%, signal=34%	LYN/RASA3/CHD7/SNCA/XCR1/RYR2/F2/CLIC2/PLCG1/PTPN6/TRPM2/SLC8B1/ABL1/CALM1/HTR2A/LCK/HTR2B/FGF2/PTPRC/TRPC1/FKBP1A/CASQ2/HTR2C/MCOLN1/BDKRB1/F2R/DRD1/SLC8A1/PKD2/RYR1/CX3CL1/CORO1A/CCL21/CACNA1C/SELENON/JPH1/CCR7/PLN/CXCL11/P2RY6/APLNR/ANXA6/CXCL10/CCL19/CXCL9/THY1/CEMIP
GOBP_CAMERA_TYPE_EYE_DEVELOPMENT	GOBP_CAMERA_TYPE_EYE_DEVELOPMENT	305	-0.325066518	-1.44412107	0.000711088	0.007601602	0.005716686	3920	tags=28%, list=20%, signal=22%	PPP1R13L/ANGPTL7/CHD7/SPRY1/GLI3/TULP3/GJA8/RP1L1/RARG/PYGO2/LRP5/BFSP1/DLL4/CRYGB/FOXC2/SPRY2/HIPK1/WNT9B/ABI2/CALB1/TULP1/CDON/GATA3/TGFB2/CRYGA/MAB21L2/SOX8/FGF2/TENM3/PITX2/GDF11/SOX9/SLC6A3/HCN1/NTRK2/SPRED3/FKBP8/SIX5/LAMB2/ACVRL1/GRHL3/RCN1/HSF4/ATP2B4/TGIF2/VIM/HIF1A/CLIC4/SLC25A25/SRF/TGFBR1/NOTCH2/TWSG1/PROX1/CACNA1C/SKI/CRYAB/WNT5A/CDK4/KERA/RHOJ/XRN2/NRP1/SOX11/WT1/TFAP2A/NES/FOXC1/CO…
GOBP_MYOBLAST_FUSION	GOBP_MYOBLAST_FUSION	40	-0.548157549	-1.792965552	0.000730019	0.007791531	0.005859519	4549	tags=52%, list=23%, signal=41%	WNT1/IL4R/EHD1/MYOD1/CD53/MYOG/FLOT1/CDON/MYH9/DYRK1B/CACNA1H/PTGFRN/MYOF/CD9/CD81/GDF15/ADAM12/EHD2/CXCL10/PLEKHO1/CXCL9
GOBP_REGULATION_OF_CD4_POSITIVE_ALPHA_BETA_T_CELL_DIFFERENTIATION	GOBP_REGULATION_OF_CD4_POSITIVE_ALPHA_BETA_T_CELL_DIFFERENTIATION	48	-0.530182235	-1.77739656	0.000735575	0.007838321	0.005894708	3988	tags=52%, list=20%, signal=42%	SOCS5/JAK3/NFKBID/IL12RB1/GATA3/CBFB/NCKAP1L/TNFSF18/RIPK2/IFNG/MALT1/SOCS1/RARA/ANXA1/IL23A/MYB/LOXL3/HLA-DRA/CD83/HLX/NLRP3/BCL6/CD86/TNFSF4/CCL19
GOBP_GLANDULAR_EPITHELIAL_CELL_DIFFERENTIATION	GOBP_GLANDULAR_EPITHELIAL_CELL_DIFFERENTIATION	47	0.575539154	1.908970639	0.000737887	0.007850466	0.005903841	2412	tags=36%, list=12%, signal=32%	RFX6/NEUROD1/INSM1/NKX2-2/BMP2/GATA6/BMP5/ASCL1/PAX6/FOXA1/NKX6-3/BMP4/WNT4/BMP6/FGF8/SPDEF/CLOCK
GOBP_REGULATION_OF_OSSIFICATION	GOBP_REGULATION_OF_OSSIFICATION	106	-0.425067963	-1.647567467	0.000746169	0.007925977	0.005960628	2699	tags=33%, list=13%, signal=29%	TGFB2/ALOX5/ANKH/DKK1/SOX9/TGFB3/SRGN/DDR2/CHSY1/SLC8A1/HIF1A/KREMEN2/NOTCH1/LTBP3/ISG15/SIX2/CYP27B1/WNT5A/P2RX7/ECM1/SOX11/CCR1/TMEM119/MDK/TFAP2A/OMD/TGFB1/PKDCC/CCN1/EGR2/MGP/COMP/TWIST1/OSR2/GREM1
GOBP_RESPONSE_TO_MECHANICAL_STIMULUS	GOBP_RESPONSE_TO_MECHANICAL_STIMULUS	196	-0.364821223	-1.548920252	0.000755496	0.008012334	0.006025571	2378	tags=22%, list=12%, signal=20%	JUP/SOX9/ASIC2/NEUROG1/CNN2/ITGA2/PIEZO1/BDKRB1/MMP14/CHEK1/SLC8A1/TLR8/PKD2/ETS1/CCNB1/RETN/TLR4/FAS/KCNA5/SHANK3/CNTNAP2/TNFRSF10B/FOSB/KCNJ2/SERPINE2/MAP1B/MDK/CXCR4/GJA1/NRXN2/WNT11/ANGPT2/ENG/CXCL10/COL3A1/FOSL1/TNC/COL1A1/THBS1/AQP1/MMP7/CHI3L1/COL11A1
GOBP_RESPONSE_TO_DEXAMETHASONE	GOBP_RESPONSE_TO_DEXAMETHASONE	37	-0.577697972	-1.858013817	0.000764616	0.008096223	0.006088659	2819	tags=35%, list=14%, signal=30%	PTAFR/PCNA/DDIT4/CPS1/GJB2/TFAP4/FIBIN/ASS1/ICAM1/SERPINF1/FBXO32/AQP1/CLDN1
GOMF_TRANSFERASE_ACTIVITY_TRANSFERRING_HEXOSYL_GROUPS	GOMF_TRANSFERASE_ACTIVITY_TRANSFERRING_HEXOSYL_GROUPS	178	0.390792578	1.594799025	0.00077451	0.008188031	0.006157703	3136	tags=28%, list=16%, signal=23%	FUT9/UGT2B15/HYAL1/GALNT6/B3GNT6/B4GALNT3/GCNT2/A4GNT/GALNT5/GCNT1/UGT8/GALNT12/B3GAT1/GALNT7/B3GNT7/B3GALT5/UGT2A3/FUT1/GALNT3/FUT2/B3GALT2/B3GNT3/UGT2B28/HAS3/B4GALT4/FUT8/LARGE1/MGAT3/UGT2B17/GCNT4/FUT4/ALG10B/B4GALNT2/PIGV/GALNT10/TMTC2/UGCG/GCNT3/UGT1A8/B3GALT4/GBA2/DPY19L3/ALG9/OSTC/SDF2L1/ALG13/UGT1A6/PIGB/PIGH
GOBP_INTERLEUKIN_2_PRODUCTION	GOBP_INTERLEUKIN_2_PRODUCTION	59	-0.512814138	-1.790923185	0.000781837	0.00823945	0.006196371	4591	tags=59%, list=23%, signal=46%	NOD2/SPTBN1/STAT5B/HDAC7/RPS3/CR1/ABL1/STOML2/CD28/CD3E/GATA3/CD34/VSIG4/PTPRC/HOMER3/RIPK2/MALT1/TRAF2/ZFP36/ANXA1/IL20RB/IL1A/NAV3/CD83/GBP1/CARD9/LILRB4/PRNP/CD4/TNFAIP3/CLEC7A/PDE4B/HAVCR2/CD86/LAPTM5
GOBP_HEMATOPOIETIC_PROGENITOR_CELL_DIFFERENTIATION	GOBP_HEMATOPOIETIC_PROGENITOR_CELL_DIFFERENTIATION	156	-0.386684248	-1.584946191	0.000781011	0.00823945	0.006196371	4712	tags=35%, list=24%, signal=27%	CIAO3/PSMA1/PLD4/KDR/PSMA7/PSMB9/ERCC2/PSMC5/PSMB5/PSMC1/MLF1/EXT1/PSMD4/LDB1/SERPINB12/TCF3/PSMA4/PSMD14/PTPN6/ABL1/JAM3/ARMC6/GATA3/PSMB3/CBFB/PSMB4/PRKDC/PSMC3/PTPRC/PSMD11/YAP1/HOXB4/PSMB7/PSMC4/CSF1R/ADAR/PSME3/MEOX1/PSMD2/SOX4/SRF/MYB/PSMD3/PUS7/NOTCH1/TP53/PLEK/HOXB3/OSM/TOP2A/FOXC1/TGFB1/SPI1/FSTL3/INHBA
GOMF_GLUCOSE_BINDING	GOMF_GLUCOSE_BINDING	10	-0.801892764	-1.897890488	0.000794608	0.008317954	0.006255409	1092	tags=50%, list=5%, signal=47%	G6PD/PYGL/HKDC1/HK3/SLC2A3
GOBP_POSITIVE_REGULATION_OF_ADAPTIVE_IMMUNE_RESPONSE	GOBP_POSITIVE_REGULATION_OF_ADAPTIVE_IMMUNE_RESPONSE	97	-0.4363953	-1.679351496	0.000795501	0.008317954	0.006255409	4199	tags=39%, list=21%, signal=31%	FCER2/CD274/HLA-B/C17orf99/SKAP1/BTK/PLA2G4A/NFKBID/TP53BP1/HLA-G/IL12RB1/IL12A/NECTIN2/CD1B/CD28/GATA3/PTPRC/RIPK2/MAD2L2/MALT1/CD1E/TFRC/HSPD1/TRAF2/CLCF1/IL23A/PYCARD/HLA-DRA/MSH2/CD1C/CD4/NLRP3/TNFSF13B/CD81/TGFB1/TNFSF4/IL6/C3
GOMF_CARBOXYLIC_ESTER_HYDROLASE_ACTIVITY	GOMF_CARBOXYLIC_ESTER_HYDROLASE_ACTIVITY	125	0.43184705	1.669573351	0.000792724	0.008317954	0.006255409	2321	tags=25%, list=12%, signal=22%	LIPF/CA2/AADAC/GDPD3/LIPH/PNLIPRP2/PLAAT2/PLA2G1B/PNLIP/GDPD1/RGN/CES2/PNPLA4/ABHD3/PNPLA7/CHKA/ABHD6/CES3/ENPP2/PAFAH2/ACOT11/PNPLA1/PON3/MGLL/ABHD2/ACOT4/PLA2G12A/CA1/NCEH1/ABHD5/BPHL
GOBP_NEGATIVE_REGULATION_OF_NEURON_PROJECTION_DEVELOPMENT	GOBP_NEGATIVE_REGULATION_OF_NEURON_PROJECTION_DEVELOPMENT	129	-0.399373108	-1.593259589	0.000790594	0.008317954	0.006255409	2815	tags=29%, list=14%, signal=25%	CRMP1/PTPN9/SEMA6A/MYLIP/EFNA1/BCL11A/RTN4R/RAB29/CARM1/CDK5/NGFR/LRRK2/SEMA6B/ZNF365/GDI1/SEMA4B/SEMA7A/MINAR1/EPHA4/VIM/SEMA5B/KLK8/SEMA4C/SEMA3A/LRP1/PTPRG/WNT5A/DENND5A/NRP1/LINGO1/EPHB2/APOE/LGALS1/FLNA/DPYSL3/THY1/SPOCK1/SPP1
GOBP_REGULATION_OF_ENDOCYTOSIS	GOBP_REGULATION_OF_ENDOCYTOSIS	196	-0.363687783	-1.544108009	0.000793508	0.008317954	0.006255409	3218	tags=27%, list=16%, signal=22%	LRSAM1/ABL1/CALM1/NR1H2/FLOT1/HIP1/ARC/ALOX15/GPC3/NCKAP1L/CLIP3/DKK1/LRRK2/ARRB2/AP2S1/SGIP1/SH3GL1/PACSIN3/CAV1/SNX17/ITGA2/ANKRD13B/PPT1/CCL21/STON1/CD300A/SYT11/LRP1/APELA/AXL/RIN3/BICD1/DAB2/LILRB1/WNT5A/AP2A1/UNC119/APLN/EPHA3/CD14/CCL19/APOE/RAB31/SELE/CDH13/SPHK1/APOC1/SERPINE1/TREM2/C3/GREM1/SFRP4
GOBP_RESPONSE_TO_HEAT	GOBP_RESPONSE_TO_HEAT	149	-0.390696148	-1.594164455	0.000799679	0.008340676	0.006272497	5931	tags=51%, list=30%, signal=36%	EIF2B3/POLR2D/RPTOR/SOD1/NUP35/NUP43/NUP160/CRNN/CALCA/BAG3/MLST8/RBBP7/DNAJB1/HSPA1L/PSIP1/RPA1/EIF2S1/NUP98/DAXX/MAPKAPK2/DNAJA1/TPR/CASQ1/RPA3/SLC52A3/AKT1/LYN/NUP188/ATR/NUP85/ST8SIA1/BAG4/DNAJA3/SEH1L/DNAJA4/ATP2A2/PTGES3/DNAJB4/NUP133/IER5/FGF1/HSPH1/NUP62/IRAK1/NUP58/NUP107/HSP90AA1/HIKESHI/CAMK2G/CD34/STAC/NDC1/NUP155/DNAJB6/RAE1/MICB/IL1A/AKT1S1/TRPV2/AAAS/YWHAE/CLPB/IGF1/CRYAB/NOS3/HMOX…
GOBP_NEGATIVE_REGULATION_OF_PHOSPHORYLATION	GOBP_NEGATIVE_REGULATION_OF_PHOSPHORYLATION	369	-0.315115693	-1.438139561	0.000800166	0.008340676	0.006272497	4183	tags=33%, list=21%, signal=26%	DTNBP1/AKT1/PARD6A/LYN/RB1/SPAG9/PKN1/MEN1/SOCS5/CBL/CRKL/IPO7/SNCA/ZGPAT/ERRFI1/SPRY1/RHOH/PAK2/INKA2/PARP14/LRP5/PTPN6/DBNDD1/PWP1/GPS2/CDKN2A/GMFG/ABL1/SPRY2/CALM1/NUP62/MYOG/SPRY4/SAMSN1/PKIA/ITPRIP/PIP4K2A/INKA1/PRR5L/PRKAR1B/RGS2/FBLN1/SH3BP5/GPS1/IPO5/LRRK1/PRKDC/DUSP1/NUPR1/NOG/PTPRC/DDIT4/RASSF2/DKK1/ITGB1BP1/LRRK2/IFNG/YWHAG/ARRB2/SOCS1/BDKRB2/PKIG/SPRED3/FKBP8/DUSP8/ADAR/IGFBP3/CAV1/BD…
GOCC_MICROVILLUS	GOCC_MICROVILLUS	87	0.465754584	1.719554509	0.000801581	0.008342423	0.006273811	1092	tags=21%, list=5%, signal=20%	CBLIF/CA2/CA9/S100P/CLCA1/PTPRH/AQP5/CDHR2/PROM2/MTTP/MYO1A/SLC7A8/SYTL1/IQGAP2/PROM1/FOXA1/KIF13B/STARD10
GOBP_POSITIVE_REGULATION_OF_OSTEOBLAST_DIFFERENTIATION	GOBP_POSITIVE_REGULATION_OF_OSTEOBLAST_DIFFERENTIATION	58	-0.506704441	-1.760478176	0.000803601	0.008350468	0.006279861	1081	tags=26%, list=5%, signal=25%	HGF/IGF1/SOX11/FERMT2/LRP3/WWTR1/TMEM119/IFITM1/CEBPB/PDLIM7/CCN1/IL6/CCN4/CTHRC1/SFRP2
GOBP_PROTEIN_LOCALIZATION_TO_KINETOCHORE	GOBP_PROTEIN_LOCALIZATION_TO_KINETOCHORE	19	-0.693045073	-1.903451037	0.000806195	0.008351485	0.006280626	2278	tags=63%, list=11%, signal=56%	BUB3/KNL1/CDT1/TTK/ZWILCH/MTBP/HASPIN/RCC2/CDK1/CENPT/NDC80/AURKB
GOMF_OXIDOREDUCTASE_ACTIVITY_ACTING_ON_PAIRED_DONORS_WITH_INCORPORATION_OR_REDUCTION_OF_MOLECULAR_OXYGEN	GOMF_OXIDOREDUCTASE_ACTIVITY_ACTING_ON_PAIRED_DONORS_WITH_INCORPORATION_OR_REDUCTION_OF_MOLECULAR_OXYGEN	151	0.413927663	1.652039735	0.000805223	0.008351485	0.006280626	1978	tags=22%, list=10%, signal=20%	CYP2C18/AKR1C2/CYP3A5/AKR1C1/AKR1C3/CYP2C9/FMO5/CYP4F12/CYP2C19/CYP4X1/TPH1/CYP4F3/CYP3A43/P3H2/PHYH/CYP2S1/FMO4/CYP2C8/AKR1C4/CYP3A4/CYP4F11/EGLN3/CYP4F2/CYP2J2/DEGS2/CYP4F8/KDM7A/MSMO1/CYP2E1/PTGS1/CYP4B1/CYP1A1/HMOX2
GOMF_DNA_POLYMERASE_BINDING	GOMF_DNA_POLYMERASE_BINDING	18	-0.684847273	-1.865020069	0.000808203	0.008359339	0.006286532	6323	tags=100%, list=32%, signal=68%	SMARCA4/SMG6/LONP1/FANCD2/HMGB1/CDK2AP1/RAD51/PTGES3/HSP90AA1/PCNA/RTEL1/CDT1/NAT10/FANCI/HSP90AB1/NABP2/ACD
GOBP_REGULATION_OF_CHONDROCYTE_DIFFERENTIATION	GOBP_REGULATION_OF_CHONDROCYTE_DIFFERENTIATION	46	-0.535838253	-1.77783141	0.000818846	0.008456357	0.006359493	3811	tags=48%, list=19%, signal=39%	GLI3/PTPN11/RARG/FGF18/GDF5/PTHLH/GLI2/SOX9/ACVRL1/TGFBR1/TRPS1/LTBP3/SIX2/LOXL2/NKX3-2/MDK/HOXA11/PKDCC/CCN2/ADAMTS12/CCN4/GREM1
GOMF_OXIDOREDUCTASE_ACTIVITY_ACTING_ON_PAIRED_DONORS_WITH_INCORPORATION_OR_REDUCTION_OF_MOLECULAR_OXYGEN_NAD_P_H_AS_ONE_DONOR_AND_INCORPORATION_OF_ONE_ATOM_OF_OXYGEN	GOMF_OXIDOREDUCTASE_ACTIVITY_ACTING_ON_PAIRED_DONORS_WITH_INCORPORATION_OR_REDUCTION_OF_MOLECULAR_OXYGEN_NAD_P_H_AS_ONE_DONOR_AND_INCORPORATION_OF_ONE_ATOM_OF_OXYGEN	47	0.573985859	1.903818611	0.000827327	0.008530777	0.00641546	1970	tags=36%, list=10%, signal=33%	AKR1C2/AKR1C1/AKR1C3/CYP2C9/FMO5/CYP4F12/CYP2C19/CYP4X1/CYP4F3/FMO4/AKR1C4/CYP3A4/CYP4F11/CYP4F2/MSMO1/CYP2E1/CYP1A1
GOBP_CRANIAL_NERVE_MORPHOGENESIS	GOBP_CRANIAL_NERVE_MORPHOGENESIS	25	-0.627498053	-1.836318418	0.000834523	0.00859174	0.006461306	2199	tags=48%, list=11%, signal=43%	NEUROG1/HOXA3/HOXA1/SIX1/HOXB2/SEMA3A/NRP2/HOXB3/MAFB/TFAP2A/EPHB2/EGR2
GOBP_REGULATION_OF_NEUROGENESIS	GOBP_REGULATION_OF_NEUROGENESIS	335	-0.321984616	-1.449247179	0.000838588	0.008620319	0.006482799	2651	tags=22%, list=13%, signal=20%	PLXND1/CDK5/SOX8/PRKCH/NGFR/HEY1/NOG/PRMT5/YAP1/PLXNA1/ISLR2/FBXO31/IFNG/TRPC6/SEMA6B/HES7/NAP1L1/ZNF365/NTRK2/CLCF1/GDI1/SEMA4B/SEMA7A/BHLHE41/PRPF19/DBN1/EPHA4/E2F1/HIF1A/SRF/SEMA5B/TRPV2/CX3CL1/MYB/SKI/SEMA4C/SEMA3A/SLIT2/NOTCH1/LRP1/ANAPC2/WNT5A/DUSP10/TP53/NRP1/ROBO1/SOX11/HES6/LINGO1/SHANK3/PLXNC1/HOXB3/SERPINE2/MAP1B/PLXNB1/MDK/CXCR4/BHLHE40/TLR2/HEYL/VEGFC/TGFB1/TENM4/LRP8/EPHB2/CRABP2/AS…
GOBP_REGULATION_OF_CYTOSKELETON_ORGANIZATION	GOBP_REGULATION_OF_CYTOSKELETON_ORGANIZATION	481	-0.300532987	-1.401787319	0.000842386	0.008646088	0.006502178	4805	tags=35%, list=24%, signal=27%	TWF1/DBNL/SPATA4/RHOG/ARPC5/PLXNA3/TEK/SORBS3/BIN1/CENPJ/ARHGEF10L/ARAP1/SPTBN1/FER/CAMSAP2/PREX1/IQGAP3/TPR/SYNPO2/DLC1/TPM1/CCSAP/PLK4/DYNC1H1/ACTN2/MYCBP2/PRUNE1/TAOK1/HRAS/BRCA1/RPS3/SSH1/WASHC5/SNCA/BAG4/RHOH/ATAT1/SYNPO2L/PAK2/CAPG/RHOC/RHOBTB3/SH3BP1/ABL2/TRPM2/NUMA1/EML3/GPSM2/GMFG/ABL1/S1PR1/ANKRD53/NUP62/JAM3/LIMK1/CCDC88A/STMN1/ABI2/TMSB10/SYDE1/BICD2/PIK3R1/ALOX15/SERPINF2/CORO2B/SKA3…
GOBP_FOCAL_ADHESION_ASSEMBLY	GOBP_FOCAL_ADHESION_ASSEMBLY	84	-0.452140569	-1.68302948	0.000847667	0.008673686	0.006522933	2913	tags=30%, list=15%, signal=26%	PTPRA/CORO2B/PIP5K1A/ITGB1BP1/MAP4K4/VCL/ACVRL1/ITGA2/MMP14/ACTN3/RCC2/LRP1/APOD/TRIP6/NRP1/FERMT2/CORO1C/S100A10/EPHA3/COL16A1/AJUBA/ACTN1/THBS1/THY1/GREM1
GOBP_REGULATION_OF_INTRINSIC_APOPTOTIC_SIGNALING_PATHWAY	GOBP_REGULATION_OF_INTRINSIC_APOPTOTIC_SIGNALING_PATHWAY	149	-0.389645111	-1.58987589	0.000846997	0.008673686	0.006522933	3100	tags=28%, list=15%, signal=23%	ZNF385A/KDM1A/PARP1/NOX1/LCK/MCL1/MSX1/NUPR1/FIGNL1/ACKR3/LRRK2/RTKN2/BCAP31/BDKRB2/NONO/SOD2/MIF/CAV1/BID/HIF1A/PYCARD/YBX3/GPX1/BCL2L1/PMAIP1/SNAI1/ENO1/TP53/GSDME/CD44/BOK/CD74/DDIAS/PLEKHF1/HSPB1/GRINA/S100A8/MMP9/S100A9/MAGEA3/SFRP2
GOBP_REGULATION_OF_APOPTOTIC_SIGNALING_PATHWAY	GOBP_REGULATION_OF_APOPTOTIC_SIGNALING_PATHWAY	323	-0.326014867	-1.462247473	0.000849999	0.008684269	0.006530891	2863	tags=23%, list=14%, signal=20%	PARP1/NOX1/LCK/FYN/MCL1/EYA4/TRAF1/NGFR/MSX1/NUPR1/NOG/FIGNL1/PTPRC/ACKR3/YAP1/LRRK2/RTKN2/BCAP31/ARRB2/BDKRB2/NONO/TRAF2/SOD2/MIF/PSME3/CAV1/CTSC/IL1A/IFI6/NR4A2/BID/NLE1/HIF1A/TGFBR1/CX3CL1/PYCARD/AGT/STK3/INHBB/YBX3/GPX1/BCL2L1/MAZ/PMAIP1/HGF/SNAI1/IGF1/ENO1/NOS3/HMOX1/FAS/TP53/GSDME/CD44/TNFAIP3/TNFRSF10B/BOK/CD74/DDIAS/PLEKHF1/PEA15/ICAM1/TIMP3/GNAI2/HSPB1/GRINA/S100A8/TNFRSF12A/MMP9/S100A9/…
GOBP_KINETOCHORE_ORGANIZATION	GOBP_KINETOCHORE_ORGANIZATION	21	-0.663757583	-1.858489433	0.000852572	0.008697276	0.006540674	3256	tags=57%, list=16%, signal=48%	CENPA/CENPN/SMC4/CENPH/CDT1/CENPE/DLGAP5/CENPF/CENPW/CENPT/NDC80/NUF2
GOBP_INTERLEUKIN_17_PRODUCTION	GOBP_INTERLEUKIN_17_PRODUCTION	35	-0.567171225	-1.811558563	0.00085582	0.008717121	0.006555597	2462	tags=40%, list=12%, signal=35%	PHB/IL12A/NCKAP1L/IFNG/IL23A/PRNP/TLR4/SLC7A5/RFTN1/OSM/TGFB1/TNFSF4/IL6/SPHK1
GOBP_CARDIAC_VENTRICLE_MORPHOGENESIS	GOBP_CARDIAC_VENTRICLE_MORPHOGENESIS	69	-0.479072694	-1.722755517	0.000861613	0.008762786	0.006589939	4278	tags=45%, list=21%, signal=35%	TPM1/FOXH1/HEY2/PPP1R13L/CHD7/RYR2/DLL4/FOXC2/GATA3/TGFB2/HEY1/NOG/FKBP1A/TBX20/HAND2/SOX4/HIF1A/TGFBR1/PROX1/HEG1/NOTCH1/SOX11/ZFPM2/HEYL/FOXC1/TGFB1/TNNI3/ENG/TNNC1/SFRP2/COL11A1
GOBP_NEGATIVE_REGULATION_OF_CELL_CYCLE_G2_M_PHASE_TRANSITION	GOBP_NEGATIVE_REGULATION_OF_CELL_CYCLE_G2_M_PHASE_TRANSITION	104	-0.432334272	-1.671414494	0.000865924	0.008793271	0.006612865	5253	tags=40%, list=26%, signal=30%	HMGA2/PSMB1/PSMD8/HUS1B/PSMA1/PSMA7/PSMB9/PSMC5/PSMB5/PSMC1/TAOK1/NAE1/PSMD4/AVEN/BRCA1/PSMA4/PSMD14/FBXL7/PSMB3/PSMB4/PSMC3/PSMD11/NBN/GPR132/RAD21/PSMB7/PSMC4/PSME3/TICRR/PSMD2/CHEK1/NABP1/CDK1/CDC6/PSMD3/AURKA/BRSK1/AURKB/NABP2/DTL/ORC1/PLK1
GOBP_POSITIVE_REGULATION_OF_ACUTE_INFLAMMATORY_RESPONSE	GOBP_POSITIVE_REGULATION_OF_ACUTE_INFLAMMATORY_RESPONSE	25	-0.626097566	-1.832220016	0.000878215	0.008879405	0.006677641	1098	tags=32%, list=5%, signal=30%	CCR7/C2CD4A/TNFSF11/OSM/OSMR/IL6/PTGS2/C3
GOBP_CELLULAR_ALDEHYDE_METABOLIC_PROCESS	GOBP_CELLULAR_ALDEHYDE_METABOLIC_PROCESS	62	0.521480453	1.817248153	0.00087755	0.008879405	0.006677641	2358	tags=26%, list=12%, signal=23%	ALDH3A1/AKR1C1/AKR7A3/AKR1C3/SDR16C5/ALDH1A1/ALDOB/BMP2/BMP5/ALDH3A2/BCO1/ALDH3B1/WNT4/BMP6/AKR1A1/IDH1
GOBP_POSITIVE_REGULATION_OF_ALPHA_BETA_T_CELL_ACTIVATION	GOBP_POSITIVE_REGULATION_OF_ALPHA_BETA_T_CELL_ACTIVATION	62	-0.490403983	-1.710827964	0.000879714	0.008879405	0.006677641	3988	tags=48%, list=20%, signal=39%	SOCS5/GLI3/NFKBID/IL12RB1/IL12A/HSPH1/CD28/CD3E/CBFB/NCKAP1L/PTPRC/RIPK2/IFNG/MALT1/SOCS1/RARA/ANXA1/IL23A/MYB/ITPKB/HLA-DRA/CD83/HLX/LILRB4/NLRP3/CD55/CD81/CD86/TNFSF4/CCL19
GOMF_VITAMIN_BINDING	GOMF_VITAMIN_BINDING	138	0.42248998	1.668752559	0.000878539	0.008879405	0.006677641	3682	tags=30%, list=18%, signal=25%	CBLIF/GC/ADH7/TCN1/ETNPPL/FOLR1/IRX5/GPT/P3H2/GPT2/ABAT/PHYH/GNMT/KL/EGLN3/HDC/RBP2/DHTKD1/MMUT/CTH/ACACB/TKTL2/GOT1/S100G/CYP2R1/PANK3/C8G/HACL1/KYAT3/PC/LRAT/SPTLC2/LMBRD1/ALAS1/MMAB/PLPBP/PHYKPL/CSAD/GADL1/ADH4/SHMT1/OAT
GOBP_REGULATION_OF_CELL_JUNCTION_ASSEMBLY	GOBP_REGULATION_OF_CELL_JUNCTION_ASSEMBLY	184	-0.369241056	-1.556938947	0.000892256	0.008992436	0.006762644	2297	tags=28%, list=11%, signal=25%	ROBO2/CBLN1/SLITRK1/ABL1/CLSTN1/SLITRK5/FLOT1/PTPRA/CBFB/PRKCH/ITGB1BP1/ASIC2/NTRK2/MAP4K4/AGRN/VCL/ACVRL1/CAV1/LRFN5/MMP14/SIX1/RCC2/AGT/CLSTN3/GPBAR1/LRP1/NTNG2/SNAI1/OXTR/APOD/WNT5A/NRP1/EPHB1/FERMT2/CORO1C/S100A10/SYNDIG1/GPC6/EPHA3/LRFN4/TLR2/COL16A1/GJA1/SRPX2/EPHB2/AMIGO2/THBS1/THY1/CLDN1/CLDN3/GREM1
GOBP_DNA_REPLICATION_INITIATION	GOBP_DNA_REPLICATION_INITIATION	39	-0.567489779	-1.848176352	0.000898879	0.009031382	0.006791933	4634	tags=56%, list=23%, signal=43%	PRIM2/ORC3/GMNC/WRNIP1/ORC6/PRIM1/CCNE2/NBN/CDT1/MCM3/WDR18/NOC3L/TICRR/MCM4/CDC6/MCM5/MCM7/MCM10/CCNE1/ORC1/MCM2/CDC45
GOBP_POSITIVE_REGULATION_OF_B_CELL_PROLIFERATION	GOBP_POSITIVE_REGULATION_OF_B_CELL_PROLIFERATION	39	-0.567251343	-1.847399825	0.000898879	0.009031382	0.006791933	2976	tags=36%, list=15%, signal=31%	GPR183/NCKAP1L/PTPRC/TFRC/CLCF1/MIF/TNFRSF4/TLR4/TNFSF13B/BST1/CD81/CD74/BCL6/SLC39A10
GOBP_CELLULAR_DEFENSE_RESPONSE	GOBP_CELLULAR_DEFENSE_RESPONSE	51	-0.525480476	-1.782524494	0.000900169	0.009031382	0.006791933	1398	tags=33%, list=7%, signal=31%	CD300C/FCMR/LSP1/SH2D1A/CXCR2/LY96/LILRB2/GNLY/TYROBP/ADORA2B/MNDA/RAB23/FOSL1/NCF2/C5AR1/CLEC5A/CXCL9
GOBP_CELL_CELL_JUNCTION_ASSEMBLY	GOBP_CELL_CELL_JUNCTION_ASSEMBLY	138	-0.395418082	-1.588423895	0.000917097	0.009187448	0.006909301	2809	tags=30%, list=14%, signal=26%	ACTB/DCHS1/CBFB/PRKCH/JUP/EPB41L3/PECAM1/CLDN16/GJB6/MARVELD3/PIP5K1C/CDH18/VCL/CAV1/SRF/CNTNAP1/TLN1/ARL2/CDH5/AGT/ESAM/GJB2/HEG1/GPBAR1/GJA4/SNAI1/GJA5/CD9/RAMP2/GJC1/ECT2/ZNF703/GJA1/WNT11/FSCN1/CLDN4/CDH11/CLDN2/CLDN7/CLDN1/CLDN3
GOBP_T_HELPER_2_CELL_DIFFERENTIATION	GOBP_T_HELPER_2_CELL_DIFFERENTIATION	15	-0.72993296	-1.903160777	0.000923849	0.009241256	0.006949766	2732	tags=73%, list=14%, signal=63%	IL4R/SOCS5/GATA3/RARA/ANXA1/BCL3/HLX/NLRP3/BCL6/CD86/TNFSF4
GOBP_ETHANOL_OXIDATION	GOBP_ETHANOL_OXIDATION	12	0.80608082	1.969042327	0.00093259	0.009314769	0.007005051	1312	tags=58%, list=7%, signal=55%	ADH1C/ADH7/ADH1A/ALDH1A1/ADH1B/ALDH2/ACSS2
GOBP_ESTROGEN_METABOLIC_PROCESS	GOBP_ESTROGEN_METABOLIC_PROCESS	33	0.605703358	1.861624468	0.000936303	0.009337917	0.007022459	2659	tags=42%, list=13%, signal=37%	UGT2B15/CYP3A5/CYP2C9/HSD17B2/CYP2C8/CYP3A4/SULT1A1/SULT1E1/HSD17B4/DHRS11/UGT2B17/CYP1A1/HSD17B8/PDGFRA
GOBP_BICARBONATE_TRANSPORT	GOBP_BICARBONATE_TRANSPORT	39	0.599720013	1.905493913	0.000941036	0.009371154	0.007047454	2836	tags=38%, list=14%, signal=33%	SLC26A9/CA2/CA9/SLC26A7/CA4/CA14/SLC4A4/CYB5R1/SLC26A3/HBB/SLC26A4/CA1/CA3/SLC4A8/CYB5R4
GOBP_RESPONSE_TO_ISOQUINOLINE_ALKALOID	GOBP_RESPONSE_TO_ISOQUINOLINE_ALKALOID	29	-0.618060822	-1.871954396	0.000948124	0.009427703	0.007089981	2045	tags=34%, list=10%, signal=31%	MAP1LC3A/PPP5C/GNAO1/PPP1R9B/RGS4/FOSB/PENK/PEA15/CXCR4/PPP1R1B
GOCC_IMMUNOGLOBULIN_COMPLEX	GOCC_IMMUNOGLOBULIN_COMPLEX	18	0.730611004	1.937234861	0.000950719	0.009439478	0.007098837	3580	tags=67%, list=18%, signal=55%	JCHAIN/PIGR/IGLV1-44/IGLV6-57/IGLL5/IGLC1/IGKC/IGLL1/IGKV4-1/IGHM/CD79A/SYK
GOBP_REGULATION_OF_CALCIUM_ION_TRANSPORT_INTO_CYTOSOL	GOBP_REGULATION_OF_CALCIUM_ION_TRANSPORT_INTO_CYTOSOL	89	-0.447161618	-1.685816011	0.000952654	0.009444683	0.007102751	3543	tags=43%, list=18%, signal=35%	CHD7/SNCA/RYR2/F2/CLIC2/PLCG1/PTPN6/PML/ABL1/CALM1/FYN/P2RX5/RAMP3/TRPC1/FKBP1A/CASQ2/CAV1/BDKRB1/F2R/DRD1/SLC8A1/PKD2/CX3CL1/CORO1A/CACNA1C/SELENON/JPH1/PLN/PRNP/CXCL11/P2RY6/CD4/APLNR/P2RX7/CXCL10/CXCL9/THY1/CEMIP
GOBP_REGULATION_OF_T_HELPER_2_CELL_DIFFERENTIATION	GOBP_REGULATION_OF_T_HELPER_2_CELL_DIFFERENTIATION	11	-0.781367004	-1.904943246	0.000961033	0.00951366	0.007154624	2085	tags=82%, list=10%, signal=73%	IL4R/SOCS5/RARA/ANXA1/HLX/NLRP3/BCL6/CD86/TNFSF4
GOBP_POSITIVE_REGULATION_OF_EXTRACELLULAR_MATRIX_ORGANIZATION	GOBP_POSITIVE_REGULATION_OF_EXTRACELLULAR_MATRIX_ORGANIZATION	22	-0.650142364	-1.834660701	0.000966463	0.009553276	0.007184417	2287	tags=45%, list=11%, signal=40%	SOX9/DDR2/COLGALT1/MELTF/EFEMP2/TGFB1/EMILIN1/FSCN1/PDPN/IL6
GOBP_REGULATION_OF_EPITHELIAL_TO_MESENCHYMAL_TRANSITION	GOBP_REGULATION_OF_EPITHELIAL_TO_MESENCHYMAL_TRANSITION	92	-0.441055892	-1.676457703	0.000973521	0.009594702	0.007215571	2732	tags=34%, list=14%, signal=29%	GATA3/TGFB2/VASN/NOG/MAD2L2/SPRED3/TGFB3/TGFBR1/SERPINB3/NOTCH1/DAB2/SNAI1/LEF1/LOXL2/TGFB1I1/FERMT2/WWTR1/IL17RD/EPHA3/MDK/FOXC1/ZNF703/TGFB1/MCRIP1/ENG/PDPN/IL6/COL1A1/TWIST1/GREM1/SFRP2
GOMF_G_PROTEIN_COUPLED_RECEPTOR_BINDING	GOMF_G_PROTEIN_COUPLED_RECEPTOR_BINDING	257	-0.338775289	-1.492978762	0.000972369	0.009594702	0.007215571	2545	tags=25%, list=13%, signal=22%	SLC9A3R2/GNA15/AGTR1/HOMER3/REEP2/ADRA2C/GNA14/ARRB2/BDKRB2/AVPR1A/S1PR2/CXCL16/SH3GL1/CCL20/UCN3/GNAT2/FZD7/CXCL3/CX3CL1/CCL21/HOMER1/GNAO1/AGT/UCHL1/CCL17/APELA/PPP1R9B/BICD1/PRNP/CXCL11/WNT5A/GNAL/FPR1/APLN/MARCO/CXCL5/PENK/PMCH/GAL/CXCL2/NES/CCL2/RSPO3/CCL26/CCL4/GNAI2/PROK2/CCL7/WNT11/CCL22/CCL8/CXCL10/CCL19/CXCL6/PPBP/CCL18/PPP1R1B/WNT2/CXCL13/FLNA/CXCL1/CXCL9/C3/CTHRC1/CXCL8
GOMF_CXCR_CHEMOKINE_RECEPTOR_BINDING	GOMF_CXCR_CHEMOKINE_RECEPTOR_BINDING	17	-0.705858925	-1.887060441	0.000986661	0.009624976	0.007238338	1519	tags=71%, list=8%, signal=65%	CXCL3/CX3CL1/CXCL11/CXCL5/CXCL2/CXCL10/CXCL6/PPBP/CXCL13/CXCL1/CXCL9/CXCL8
GOBP_RETINA_VASCULATURE_DEVELOPMENT_IN_CAMERA_TYPE_EYE	GOBP_RETINA_VASCULATURE_DEVELOPMENT_IN_CAMERA_TYPE_EYE	18	-0.682038635	-1.857371406	0.000978042	0.009624976	0.007238338	1900	tags=44%, list=9%, signal=40%	ACVRL1/HIF1A/CLIC4/RHOJ/NRP1/CYP1B1/PDGFRB/COL4A1
GOBP_DNA_DAMAGE_RESPONSE_SIGNAL_TRANSDUCTION_BY_P53_CLASS_MEDIATOR	GOBP_DNA_DAMAGE_RESPONSE_SIGNAL_TRANSDUCTION_BY_P53_CLASS_MEDIATOR	103	-0.43613387	-1.677106429	0.000985715	0.009624976	0.007238338	4792	tags=42%, list=24%, signal=32%	GML/PLA2R1/SESN2/CNOT9/CNOT3/PLK3/TFDP1/GTSE1/ATR/BRCA1/USP10/PML/ZNF385A/KDM1A/PLAGL1/CDC25C/CARM1/MSX1/PCNA/NBN/CDK2/TFDP2/CHEK2/SPRED3/MIF/BRCA2/BCL3/SOX4/E2F1/CDK1/CCNB1/PLK2/PRMT1/HIC1/PMAIP1/SNAI1/AURKA/TFAP4/TP53/CD44/CD74/FOXM1/TWIST1
GOBP_SOMITE_DEVELOPMENT	GOBP_SOMITE_DEVELOPMENT	81	-0.450828	-1.673269532	0.000986323	0.009624976	0.007238338	3938	tags=37%, list=20%, signal=30%	TBX19/MED12/SIX4/MTHFD1/NKD1/NUP133/FOXC2/DMRT2/NRARP/PRKDC/NOG/HES7/SIX1/MEOX1/NLE1/FRZB/KAT2A/LOXL3/NOTCH1/POFUT1/CDX2/WNT5A/TP53/LEF1/SOX11/FOXC1/WNT11/MEOX2/CDX1/SFRP2
GOBP_RESPONSE_TO_FIBROBLAST_GROWTH_FACTOR	GOBP_RESPONSE_TO_FIBROBLAST_GROWTH_FACTOR	137	-0.3943887	-1.58707282	0.000983662	0.009624976	0.007238338	4408	tags=36%, list=22%, signal=28%	STAR/POLR2E/FGFRL1/IER2/EXT1/CBL/CRKL/SPRY1/PTPN11/FGF18/FGF19/FGFR1/DLL4/FGF1/SPRY2/SPRY4/ZFP36L2/GATA3/NCBP2/FRS3/NGFR/FGF2/NOG/ITGB1BP1/ELK1/ZFP36/RBFOX2/FLRT1/CPS1/SHCBP1/FGF7/NR4A1/FGFR4/WNT5A/CD44/APLN/EGR3/GPC1/CCL2/ANOS1/SMOC2/CCN2/SULF2/TNC/COL1A1/CXCL13/THBS1/SULF1/CXCL8
GOBP_RESPONSE_TO_TOXIC_SUBSTANCE	GOBP_RESPONSE_TO_TOXIC_SUBSTANCE	219	0.37389349	1.563743398	0.000985905	0.009624976	0.007238338	3394	tags=34%, list=17%, signal=28%	AKR1B10/RDH12/DUOX2/MT1M/GSTA1/AKR7A3/NQO1/GPX2/CD36/MT1F/SLC7A11/MT1G/MT1H/MT1E/PDZD3/SLC7A8/MT1HL1/AQP10/DUOX1/APOA4/MT1X/EPHX2/GPX3/GSTZ1/CHKA/SLC22A18/ADAMTS13/ALAD/NFE2L2/MGST1/SLC6A14/NNT/MT3/HBB/SLC6A4/GSTO2/MT2A/SLC22A5/PPP1R9A/FABP1/PRDX5/PON3/PTGS1/CYP1A1/GSTT1/IYD/MAOB/SLC17A3/CDH1/SLC30A10/MGST2/AKR1A1/BPHL/CAT/ATP7A/SLC23A1/SCFD1/ASNS/HBD/MT4/MGST3/TXNRD1/CHUK/DHRS2/TP53INP1/GSR/SDC1…
GOBP_CELL_RECOGNITION	GOBP_CELL_RECOGNITION	159	-0.375929402	-1.539705468	0.000985085	0.009624976	0.007238338	2852	tags=33%, list=14%, signal=29%	FCN1/ADAM18/NRCAM/CRP/ACR/IGHG1/EXT1/CNTNAP3/CCT5/OVGP1/CCT4/ROBO2/TULP1/CD6/NDN/UBAP2L/PECAM1/PALLD/PCDHB6/FCN3/BSG/EPHA4/CCT7/PAEP/CRTAM/PCDH12/CCL21/SEMA3A/CCT3/CCT2/ST6GALNAC6/C4B/CCR7/HVCN1/ADAM32/SCARB1/NEXN/CD9/ROBO1/MSN/CLEC7A/CNTNAP2/NTM/HAVCR2/CD81/EPHA3/CXCR4/C4BPA/ROBO3/CCL19/EPHB2/MFGE8/VCAN
GOBP_LEUKOCYTE_MIGRATION_INVOLVED_IN_INFLAMMATORY_RESPONSE	GOBP_LEUKOCYTE_MIGRATION_INVOLVED_IN_INFLAMMATORY_RESPONSE	18	-0.680875114	-1.854202831	0.000995051	0.009692696	0.007289266	3191	tags=61%, list=16%, signal=51%	ADAM8/JAM3/ALOX5/CX3CL1/NLRP3/ITGB2/MDK/SLAMF8/S100A8/SELE/S100A9
GOMF_PHOSPHORUS_OXYGEN_LYASE_ACTIVITY	GOMF_PHOSPHORUS_OXYGEN_LYASE_ACTIVITY	22	-0.649856869	-1.833855052	0.001001928	0.009739449	0.007324426	2314	tags=36%, list=12%, signal=32%	NPR1/ADCY7/GUCY1A2/ADCY4/ADCY3/BST1/GUCY1B1/GUCY1A1
GOBP_MRNA_TRANSPORT	GOBP_MRNA_TRANSPORT	137	-0.394082503	-1.58584064	0.001002762	0.009739449	0.007324426	7828	tags=58%, list=39%, signal=35%	NCBP1/DDX25/SMG5/THOC5/THOC1/SLBP/EIF5A/RBM8A/SRSF7/NXT2/DDX19A/MAGOH/NUP37/MAGOHB/NUP42/RANBP2/SMG7/UPF1/CASC3/SRSF3/GLE1/NUP205/PCID2/SRSF11/LRPPRC/NUP153/POLR2D/NUP35/SMG6/NUP43/NUP160/SRSF1/U2AF1/NUP98/ZFP36L1/CPSF4/SUPT6H/ALYREF/U2AF2/TPR/DHX38/XPO1/NXF3/QKI/NUP188/NUP85/CETN2/NSUN2/SEH1L/KHSRP/CPSF3/ENY2/NUP133/EIF4A3/NPIPA1/NUP62/NUP58/FYTTD1/LUZP4/BICD2/ARC/NUP107/RANBP17/NCBP2/DDX39A/THO…
GOMF_ESTRADIOL_17_BETA_DEHYDROGENASE_ACTIVITY	GOMF_ESTRADIOL_17_BETA_DEHYDROGENASE_ACTIVITY	17	0.73740195	1.946962165	0.001009068	0.009786499	0.007359809	1691	tags=47%, list=8%, signal=43%	AKR1C2/AKR1C1/AKR1C3/HSD17B2/AKR1C4/HSD17B6/HSD17B4/DHRS11
GOBP_MESODERM_MORPHOGENESIS	GOBP_MESODERM_MORPHOGENESIS	63	-0.486588934	-1.712150655	0.001021745	0.009895105	0.007441485	2459	tags=38%, list=12%, signal=34%	ITGA3/ITGB1/FOXC2/ITGB4/NOG/TBX20/DKK1/KDM6B/EOMES/ITGA2/SRF/TRIM15/TWSG1/APELA/SNAI1/SIX2/WNT5A/LEF1/FOXC1/GJA1/HOXA11/WNT11/SFRP2/INHBA
GOMF_ENOYL_COA_HYDRATASE_ACTIVITY	GOMF_ENOYL_COA_HYDRATASE_ACTIVITY	10	0.819253968	1.912928383	0.001041387	0.010033628	0.007545659	2623	tags=60%, list=13%, signal=52%	EHHADH/ECHDC3/ECHDC2/AUH/HSD17B4/HADHB
GOBP_FATTY_ACID_BETA_OXIDATION_USING_ACYL_COA_DEHYDROGENASE	GOBP_FATTY_ACID_BETA_OXIDATION_USING_ACYL_COA_DEHYDROGENASE	10	0.819211579	1.912829405	0.001041387	0.010033628	0.007545659	2862	tags=80%, list=14%, signal=69%	ACADL/ETFDH/ACADS/ACADM/ACADVL/ETFBKMT/ETFA/IVD
GOCC_STRIATED_MUSCLE_THIN_FILAMENT	GOCC_STRIATED_MUSCLE_THIN_FILAMENT	20	-0.668442292	-1.847746517	0.001046544	0.010033628	0.007545659	4911	tags=55%, list=25%, signal=42%	TNNT2/ACTA1/TPM1/TNNI2/TPM4/LMOD1/FHOD3/TNNT1/TNNI3/TPM2/TNNC1
GOBP_REGULATION_OF_KIDNEY_DEVELOPMENT	GOBP_REGULATION_OF_KIDNEY_DEVELOPMENT	30	-0.602941495	-1.833413001	0.001044573	0.010033628	0.007545659	2732	tags=47%, list=14%, signal=40%	OSR1/GATA3/SOX8/NOG/SOX9/SIX1/AGT/STAT1/SIX2/WT1/MYC/FOXD1/HOXB7/GREM1
GOBP_BLOOD_VESSEL_ENDOTHELIAL_CELL_PROLIFERATION_INVOLVED_IN_SPROUTING_ANGIOGENESIS	GOBP_BLOOD_VESSEL_ENDOTHELIAL_CELL_PROLIFERATION_INVOLVED_IN_SPROUTING_ANGIOGENESIS	25	-0.621664811	-1.819247943	0.00104502	0.010033628	0.007545659	3384	tags=56%, list=17%, signal=47%	DLL4/IL12A/NRARP/MIR10A/NGFR/FGF2/AGTR1/ITGB1BP1/ACVRL1/APELA/APLNR/HMOX1/JCAD/THBS1
GOBP_IMPORT_ACROSS_PLASMA_MEMBRANE	GOBP_IMPORT_ACROSS_PLASMA_MEMBRANE	155	0.399377507	1.596726705	0.001043022	0.010033628	0.007545659	1372	tags=15%, list=7%, signal=14%	ATP4A/KCNE2/ATP4B/KCNJ16/CLTRN/KCNJ15/FOLR1/KCNJ13/ACE2/SLC2A10/SLC9A2/CD36/SLC7A11/SLC9A1/SLC1A2/SLC7A8/TRPM4/SLC6A20/SLC15A1/KCNJ6/TSPO2/SLC12A2/SLC6A14
GOBP_CELL_CELL_JUNCTION_ORGANIZATION	GOBP_CELL_CELL_JUNCTION_ORGANIZATION	199	-0.359611506	-1.528964924	0.001045316	0.010033628	0.007545659	2877	tags=30%, list=14%, signal=26%	PTPN23/NECTIN2/HIPK1/JAM3/KIFC3/ACTB/WHRN/DCHS1/TGFB2/CBFB/PRKCH/JUP/EPB41L3/PECAM1/CLDN16/GJB6/MARVELD3/LIMS2/PIP5K1C/CSF1R/TGFB3/CDH18/VCL/CAV1/EPHA4/F2R/SRF/CNTNAP1/TGFBR1/TLN1/ARL2/CDH5/AGT/ESAM/GJB2/HEG1/GPBAR1/GJA4/SNAI1/GJA5/CD9/RAMP2/GJC1/FERMT2/ECT2/ZNF703/GJA1/TGFB1/WNT11/FSCN1/CLDN4/CDH17/CDH11/CDH13/FLNA/CLDN2/CLDN7/CLDN1/CLDN3/CDH3
GOBP_NEURON_DEATH	GOBP_NEURON_DEATH	324	-0.323222546	-1.45169119	0.001050618	0.010058278	0.007564197	4549	tags=36%, list=23%, signal=28%	WNT1/FAIM2/TIGAR/KMO/DIO3/ADARB1/KIR3DL2/STAR/DLX1/PCSK9/NLRP1/UBE2M/NEFL/PSMC1/AIMP2/AKT1/BCL2L11/RB1/SET/NAE1/CBL/HRAS/AKT2/SSH1/CSF1/SIX4/SNCA/TNFRSF1B/PICALM/TFAP2D/GDF5/FOS/AP2B1/ATN1/ATP13A2/ABL1/BACE1/ADAM8/ITGAM/PARP1/STXBP1/FYN/MCL1/GATA3/TGFB2/RAB29/LANCL1/CDK5/NGFR/CD34/PIN1/NUPR1/DDIT4/DKK1/LRRK2/SIGMAR1/IFNG/ELK1/ARRB2/GAPDH/NONO/TRAF2/NTRK2/SOD2/CLCF1/TGFB3/EN2/SIX1/EGR1/F2R/NR4A2/B…
GOMF_PEPTIDE_BINDING	GOMF_PEPTIDE_BINDING	287	-0.32655497	-1.454932393	0.001063418	0.010166278	0.007645417	3602	tags=29%, list=18%, signal=24%	KPNA4/PPIL1/ATP1A3/KDELR1/HLA-G/AP2B1/RAMP1/TAP1/NPFFR2/BACE1/CLSTN1/ANPEP/GPR1/CD1B/NUP58/DLGAP3/ITGAM/PIK3R1/HLA-DQB1/HLA-DPB1/APBB1/TGFB2/LANCL1/PTGES/NGFR/IPO5/THOP1/GPR22/ECE1/PFDN2/TAPBP/RAMP3/NPR1/CD1E/HLA-DQA1/IPO4/GSTM4/AVPR1A/PTH2R/TPP1/ITGA2/BDKRB1/BCHE/EPHA4/PTGES2/PFDN4/LDLRAD3/KPNA2/NOLC1/FPR2/HLA-DRA/APBA2/HLA-DPA1/GPR150/LRP1/PCSK5/PRNP/TLR4/OXTR/CD1C/SCARB1/CRYAB/AP2M1/SLC7A5/HSP…
GOBP_GLYCOSIDE_METABOLIC_PROCESS	GOBP_GLYCOSIDE_METABOLIC_PROCESS	19	0.722067703	1.939882357	0.001075643	0.010268481	0.007722278	2987	tags=53%, list=15%, signal=45%	AKR1B10/AKR1C2/AKR1C1/AKR1C3/GBA3/AKR1C4/FUCA1/AKR1A1/GBA2/CBR4
GOBP_ASTROCYTE_DIFFERENTIATION	GOBP_ASTROCYTE_DIFFERENTIATION	68	-0.474884497	-1.694073963	0.0010835	0.010328751	0.007767603	2608	tags=35%, list=13%, signal=31%	SOX8/NOG/SOX9/IFNG/CLCF1/LAMB2/PRPF19/EPHA4/TSPAN2/IFNGR1/VIM/GRN/FPR2/NOTCH1/LRP1/TLR4/SERPINE2/C1QA/S100A8/IL6/LIF/C5AR1/S100A9/TREM2
GOBP_REGULATION_OF_NIK_NF_KAPPAB_SIGNALING	GOBP_REGULATION_OF_NIK_NF_KAPPAB_SIGNALING	94	-0.44696185	-1.706189484	0.001091438	0.010389624	0.007813381	4193	tags=37%, list=21%, signal=30%	HDAC7/NFAT5/TRIM44/AKIP1/RPS3/NFKBIA/RBCK1/PHB2/PHB/NMI/ADGRG3/IRAK1/NOD1/RASSF2/RTKN2/BCL3/C1QTNF4/IL23A/PTP4A3/ACTN4/CPNE1/TLR4/MIR223/TRIP6/NLRP3/HAVCR2/ILK/CD86/TLR2/LAPTM5/CD14/CCL19/SPHK1/TREM2/GREM1
GOBP_MITOCHONDRIAL_RESPIRATORY_CHAIN_COMPLEX_ASSEMBLY	GOBP_MITOCHONDRIAL_RESPIRATORY_CHAIN_COMPLEX_ASSEMBLY	95	0.468034728	1.753685143	0.001108325	0.010535385	0.007922999	5332	tags=47%, list=27%, signal=35%	PET117/OMA1/AIFM1/NDUFV3/COX16/COX17/NDUFA1/SMIM20/NDUFS1/NDUFS4/NDUFAF1/NDUFC1/SAMM50/SURF1/NDUFS7/NDUFA5/PET100/MT-ND6/ECSIT/NDUFB6/NDUFA10/NDUFB7/DMAC1/NDUFA6/COX18/NDUFB11/SDHAF3/COA5/NDUFA2/COA3/LYRM7/NDUFS3/NDUFB8/NDUFB2/UQCC3/SDHAF1/COX14/COA1/NDUFB1/SDHAF4/NDUFV2/TMEM126A/COX19/NDUFB10/NDUFB4
GOBP_POSITIVE_REGULATION_OF_SMOOTH_MUSCLE_CELL_PROLIFERATION	GOBP_POSITIVE_REGULATION_OF_SMOOTH_MUSCLE_CELL_PROLIFERATION	80	-0.459511072	-1.705059255	0.001117829	0.010610653	0.007979603	3164	tags=38%, list=16%, signal=32%	S1PR1/IRAK1/HTR1B/NOX1/PTAFR/SERPINF2/FGF2/ADAMTS1/ITGA2/CX3CL1/DNMT1/MYB/STAT1/IGF1/P2RY6/HMOX1/MMP2/NR4A3/CALCRL/AIF1/EREG/GNAI2/GJA1/PDGFRB/TGM2/IL6/MMP9/THBS1/CDH13/CCN4
GOBP_POSITIVE_REGULATION_OF_PROTEIN_LOCALIZATION_TO_NUCLEUS	GOBP_POSITIVE_REGULATION_OF_PROTEIN_LOCALIZATION_TO_NUCLEUS	82	-0.447683293	-1.662106606	0.001122429	0.010639227	0.008001092	5170	tags=50%, list=26%, signal=37%	RBM22/MAPK14/DTX3L/HYAL2/LEP/SESN2/TPR/AKT1/GTSE1/GLI3/MEPCE/CCT5/F2/ORMDL3/CCT4/PIK3R1/PARP1/FYN/HCLS1/NGFR/IPO5/RAN/JUP/YAP1/CCT6A/IFNG/TFRC/CCT7/CDK1/CCT3/CCT2/HSP90AB1/FERMT2/GLIS2/ECT2/WWTR1/TRIM28/TGFB1/PLK1/LIF/FLNA
GOBP_CELLULAR_RESPONSE_TO_GAMMA_RADIATION	GOBP_CELLULAR_RESPONSE_TO_GAMMA_RADIATION	26	-0.651087239	-1.915873652	0.001128511	0.010681748	0.00803307	4281	tags=54%, list=21%, signal=42%	RAD51/ATR/HRAS/XRCC6/KDM1A/YAP1/CHEK2/ELK1/EGR1/CRYAB/TP53/HSF1/MAP3K20/NOX4
GOMF_COMPLEMENT_RECEPTOR_ACTIVITY	GOMF_COMPLEMENT_RECEPTOR_ACTIVITY	10	-0.790632278	-1.871239581	0.0011309	0.010689237	0.008038701	1382	tags=60%, list=7%, signal=56%	FPR2/CMKLR1/C3AR1/FPR1/FPR3/C5AR1
GOBP_LIPID_DIGESTION	GOBP_LIPID_DIGESTION	20	0.71795498	1.95387616	0.001136298	0.010725113	0.008065682	2885	tags=55%, list=14%, signal=47%	AKR1C1/PNLIPRP2/ARX/PNLIP/CD36/APOA4/LIMA1/APOA1/CLPS/LPCAT3/LDLR
GOBP_NUCLEAR_EXPORT	GOBP_NUCLEAR_EXPORT	187	-0.363065176	-1.531487226	0.001148382	0.010823901	0.008139974	7916	tags=58%, list=40%, signal=36%	ANP32B/SRRM1/GAS6/NCBP1/DDX25/CCHCR1/SMG5/THOC5/THOC1/SLBP/HSPA9/LSG1/EIF5A/RBM8A/NOP9/POM121L12/SRSF7/DDX19A/MAGOH/NUP37/MAGOHB/SMURF1/CALR/NUP42/RANBP2/SMG7/UPF1/CASC3/SRSF3/GLE1/NUP205/XPO7/PCID2/SRSF11/XPO6/NUP153/CTDSPL2/PARK7/POLR2D/ANKLE1/NUP35/SMG6/NUP43/NUP160/BAG3/SRSF1/KHDRBS1/U2AF1/NPM1/RBM22/LZTS2/LTV1/NUP98/RITA1/CPSF4/XPO4/SUPT6H/ALYREF/U2AF2/TPR/DHX38/XPO1/GTSE1/NXF3/NUP188/NOL6/N…
GOMF_MHC_CLASS_II_PROTEIN_COMPLEX_BINDING	GOMF_MHC_CLASS_II_PROTEIN_COMPLEX_BINDING	15	-0.726171737	-1.893354105	0.001152606	0.010848436	0.008158426	3084	tags=67%, list=15%, signal=56%	HLA-DOA/HSP90AA1/HLA-DRA/HLA-DMB/YWHAE/CD4/HSP90AB1/PKM/CD81/CD74
GOBP_TUMOR_NECROSIS_FACTOR_SUPERFAMILY_CYTOKINE_PRODUCTION	GOBP_TUMOR_NECROSIS_FACTOR_SUPERFAMILY_CYTOKINE_PRODUCTION	144	-0.383870012	-1.558894246	0.001155559	0.010860956	0.008167841	2971	tags=32%, list=15%, signal=27%	CD33/STAT3/PIK3R1/PTAFR/CD34/LPL/PTPRC/NOD1/RIPK2/IFNG/ARRB2/RARA/ZFP36/MIF/IL1A/BCL3/DHX9/C1QTNF4/IFNGR1/IL23A/LILRA2/CX3CL1/PYCARD/LY96/SYT11/CARD9/AXL/IGF1/TLR4/LILRB1/WNT5A/SIRPA/TNFAIP3/CLEC7A/HAVCR2/CLEC4A/CD86/TLR2/TYROBP/HSPB1/CD14/CCL19/IL6/THBS1/TWIST1/TREM2
GOBP_VITAMIN_METABOLIC_PROCESS	GOBP_VITAMIN_METABOLIC_PROCESS	121	0.431968281	1.659165584	0.00117058	0.010986708	0.008262411	2968	tags=27%, list=15%, signal=23%	CBLIF/GC/TCN1/FOLR1/AKR1C3/CYP4F12/CYP4F3/CBR1/PRSS1/CYB5A/RGN/CYP3A4/CYP4F11/RBP2/CYP4F2/MMUT/BCO1/BTD/GSTO2/CYP1A1/SLC52A1/CYP2R1/AKR1A1/SLC23A1/CTRB2/PC/LRAT/RFK/MTHFR/PCCB/PPARD/LMBRD1/RDH10
GOBP_POSITIVE_REGULATION_OF_INSULIN_SECRETION	GOBP_POSITIVE_REGULATION_OF_INSULIN_SECRETION	70	0.499280322	1.782185328	0.001175162	0.011014261	0.008283132	3733	tags=39%, list=19%, signal=31%	RFX6/CLTRN/GHRL/NR0B2/GCG/MYRIP/GPER1/GIP/GIPR/ISL1/TRPM4/OXCT1/AACS/MCU/GPR27/MPC2/FFAR1/ANO1/PPARD/JAK2/PCK2/BAD/NKX6-1/BAIAP3/GLUD1/NR1H4/PFKFB2
GOBP_CD40_SIGNALING_PATHWAY	GOBP_CD40_SIGNALING_PATHWAY	15	-0.725769147	-1.892304429	0.001187799	0.011117136	0.008360498	3633	tags=67%, list=18%, signal=55%	FANCA/CD40LG/PHB2/PHB/ITGB1/SHARPIN/TNFAIP3/CD86/ITGA5/TREM2
GOBP_REGULATION_OF_B_CELL_ACTIVATION	GOBP_REGULATION_OF_B_CELL_ACTIVATION	127	-0.396758033	-1.580436289	0.001196251	0.011180599	0.008408224	4731	tags=37%, list=24%, signal=28%	TRBC1/SH3KBP1/ZFP36L1/NOD2/AHR/SUPT6H/STAT5B/LYN/PKN1/IGHG1/CR1/BTK/TP53BP1/PTPN6/SAMSN1/ZFP36L2/CD28/GPR183/NCKAP1L/PTPRC/MAD2L2/TFRC/INPP5D/CLCF1/MIF/CTLA4/MMP14/HMGB3/TNFRSF4/MSH2/CD300A/TLR4/TNFSF13B/BST1/TNFAIP3/CD81/CD74/BCL6/SLAMF8/TYROBP/TGFB1/LAPTM5/MNDA/TNFSF4/SLC39A10/IL6/INHBA
GOBP_POSITIVE_REGULATION_OF_CELL_CYCLE_CHECKPOINT	GOBP_POSITIVE_REGULATION_OF_CELL_CYCLE_CHECKPOINT	10	-0.788123108	-1.865300971	0.001199961	0.011199634	0.008422539	1459	tags=50%, list=7%, signal=46%	MAD2L1/PROX1/XRCC3/NDC80/MAP3K20
GOMF_UDP_GLYCOSYLTRANSFERASE_ACTIVITY	GOMF_UDP_GLYCOSYLTRANSFERASE_ACTIVITY	129	0.41834727	1.631672905	0.001211367	0.011290348	0.008490759	2544	tags=26%, list=13%, signal=22%	UGT2B15/HYAL1/GALNT6/B3GNT6/B4GALNT3/GCNT2/A4GNT/GALNT5/GCNT1/UGT8/GALNT12/B3GAT1/GALNT7/B3GNT7/B3GALT5/UGT2A3/GALNT3/B3GALT2/B3GNT3/XYLT2/UGT2B28/HAS3/B4GALT4/LARGE1/MGAT3/UGT2B17/GCNT4/B4GALNT2/GALNT10/UGCG/GCNT3/UGT1A8/B3GALT4
GOCC_SPINDLE_MIDZONE	GOCC_SPINDLE_MIDZONE	36	-0.564580154	-1.811039879	0.00122065	0.011345261	0.008532056	3376	tags=53%, list=17%, signal=44%	KIF20B/EML1/NUMA1/AURKC/RACGAP1/CENPE/KIF18B/KIF18A/RCC2/CDC6/MAPRE1/CDCA8/AURKA/KIF14/AURKB/PRC1/UNC119/PLK1/GEM
GOBP_CARDIAC_SEPTUM_DEVELOPMENT	GOBP_CARDIAC_SEPTUM_DEVELOPMENT	95	-0.439009074	-1.681830992	0.001219257	0.011345261	0.008532056	2732	tags=34%, list=14%, signal=29%	GATA3/TGFB2/PLXND1/HEY1/NOG/TBX20/SNX17/SOX4/TGFBR1/MATR3/NOTCH2/PROX1/ADAMTS6/HEG1/SLIT2/NOTCH1/WNT5A/GJA5/SLIT3/TP53/NRP1/ROBO1/SOX11/ZFPM2/NRP2/HEYL/FZD2/WNT11/ENG/CCN1/HOXA13/SALL4
GOBP_VENTRICULAR_SEPTUM_DEVELOPMENT	GOBP_VENTRICULAR_SEPTUM_DEVELOPMENT	63	-0.482826524	-1.698911941	0.001224248	0.011347185	0.008533503	2732	tags=37%, list=14%, signal=32%	GATA3/TGFB2/HEY1/NOG/SOX4/TGFBR1/MATR3/PROX1/HEG1/SLIT2/NOTCH1/WNT5A/GJA5/SLIT3/ROBO1/SOX11/ZFPM2/HEYL/FZD2/WNT11/CCN1/HOXA13/SALL4
GOBP_REGULATION_OF_MUSCLE_CELL_DIFFERENTIATION	GOBP_REGULATION_OF_MUSCLE_CELL_DIFFERENTIATION	129	-0.391155592	-1.56047662	0.00122305	0.011347185	0.008533503	2867	tags=39%, list=14%, signal=33%	PTBP1/CTDP1/SUPT6H/TRIM72/PDGFB/MAPK12/EZH2/HEY2/SPAG9/MYOD1/TCF3/ABL1/MYOG/MAMSTR/CDON/RGS2/NFATC1/MSX1/RBM38/NIBAN2/PIN1/SMYD1/DKK1/ARRB2/PRDM6/SOD2/BHLHE41/CAMK1/MMP14/SRF/FZD7/RBM24/DNMT1/KAT2A/PROX1/NOTCH1/G6PD/PLPP7/IGF1/CYP26B1/DMPK/RGS4/BOC/TMEM119/EFEMP2/EREG/TGFB1/ENG/IGF2/GREM1
GOMF_INSULIN_LIKE_GROWTH_FACTOR_BINDING	GOMF_INSULIN_LIKE_GROWTH_FACTOR_BINDING	29	-0.612305496	-1.854522929	0.001226465	0.011352011	0.008537132	2081	tags=45%, list=10%, signal=40%	IGFBP1/IGFBP3/CRIM1/HTRA3/HTRA4/CCN6/ESM1/IGFBP7/HTRA1/CCN2/CCN1/IGFBP4/CCN4
GOBP_HORMONE_MEDIATED_SIGNALING_PATHWAY	GOBP_HORMONE_MEDIATED_SIGNALING_PATHWAY	182	0.383778472	1.568395305	0.001235845	0.011423034	0.008590544	4364	tags=31%, list=22%, signal=25%	SCGB2A1/SST/ESRRG/SSTR1/GHRL/PAQR8/NR3C2/GPER1/PPARG/PGRMC2/ISL1/ADIPOR2/THRB/FOXA1/PRLR/ESRRB/TRIM68/SSTR5/RXFP1/ASIP/TCF21/BMP4/NR2E3/ABHD2/PAK1/NCOR1/RNF14/PAQR7/NR2E1/CLOCK/PPARGC1B/SSTR2/ACSL1/NR0B1/LGR4/UBA5/PPARD/NCOA4/JAK2/NR3C1/UFL1/RXRG/KDM5D/APPL1/ZMIZ1/PTH/SRARP/YWHAH/ARNTL/CRY1/REN/ZBTB7A/UFM1/PGR/FSHB/TSHR/ESRRA
GOBP_SULFUR_COMPOUND_METABOLIC_PROCESS	GOBP_SULFUR_COMPOUND_METABOLIC_PROCESS	352	0.333847334	1.461779761	0.001240004	0.011445665	0.008607564	3926	tags=34%, list=20%, signal=28%	SULT1C2/HYAL1/GSTA3/GSTA1/SULT1B1/SULT2A1/GGT6/ELOVL6/BHMT/TST/SLC7A11/HMGCS2/GHR/ACSM3/B3GNT7/UGDH/AHCYL2/LIAS/GNMT/PDK4/SULT1A1/SUCLG2/UST/GSTA4/NDST4/ACSL3/CLIC3/GSTZ1/SULT1E1/MCEE/ACSF2/SULT1A2/FMOD/ST3GAL6/FAR1/ACSM1/MMUT/BTD/CTH/GGTLC1/NFE2L2/MGST1/ACSS2/CHAC2/B3GNT3/XYLT2/ACOT11/AASS/HSD17B4/SLC10A7/PPCS/ACACB/B4GALT4/GSTO2/CHAC1/HMGCL/MLYCD/ACSL5/GGTLC2/GCLC/GLCE/GSTT1/SLC35D2/MPC2/ADI1/A…
GOBP_LYMPHOCYTE_COSTIMULATION	GOBP_LYMPHOCYTE_COSTIMULATION	57	-0.491173159	-1.700080371	0.00124678	0.011476552	0.008630792	4176	tags=49%, list=21%, signal=39%	CD274/AKT1/LYN/PAK2/PTPN11/CD40LG/PTPN6/CD28/PIK3R1/LCK/CD3E/FYN/CAV1/CTLA4/PDCD1LG2/CCL21/LILRB4/CCR7/LILRB2/VAV1/ICOS/MAP3K8/TNFSF13B/CD81/CD86/TNFSF4/CCL19/LGALS1
GOBP_POSITIVE_REGULATION_OF_REPRODUCTIVE_PROCESS	GOBP_POSITIVE_REGULATION_OF_REPRODUCTIVE_PROCESS	72	-0.46100764	-1.669841637	0.00124678	0.011476552	0.008630792	2901	tags=33%, list=14%, signal=29%	SYDE1/PTAFR/CDC25C/MSX1/RAD51AP1/SOX9/OVOL1/AGO2/CACNA1H/RETN/SEMA3A/INHBB/APELA/OXTR/AURKA/WNT5A/VIP/CDC25A/WT1/ZFPM2/TACR2/CDC25B/PDE3A/INHBA
GOBP_T_CELL_ACTIVATION_VIA_T_CELL_RECEPTOR_CONTACT_WITH_ANTIGEN_BOUND_TO_MHC_MOLECULE_ON_ANTIGEN_PRESENTING_CELL	GOBP_T_CELL_ACTIVATION_VIA_T_CELL_RECEPTOR_CONTACT_WITH_ANTIGEN_BOUND_TO_MHC_MOLECULE_ON_ANTIGEN_PRESENTING_CELL	10	-0.786707255	-1.861949981	0.001251757	0.011492068	0.008642461	1687	tags=60%, list=8%, signal=55%	APBB1IP/HLA-DMB/LILRB1/HAVCR2/CD81/ICAM1
GOBP_NEGATIVE_REGULATION_OF_REPRODUCTIVE_PROCESS	GOBP_NEGATIVE_REGULATION_OF_REPRODUCTIVE_PROCESS	49	-0.506647458	-1.70151703	0.0012519	0.011492068	0.008642461	2112	tags=37%, list=11%, signal=33%	NANOS2/OVOL1/TTK/SEMG1/PAEP/SNAI1/IGF1/WNT5A/ARHGDIB/WT1/ZFPM2/HORMAD1/TRIP13/GJA1/SERPINF1/LIF/TIMP1/SULF1
GOBP_NEGATIVE_REGULATION_OF_CELL_MATRIX_ADHESION	GOBP_NEGATIVE_REGULATION_OF_CELL_MATRIX_ADHESION	35	-0.557634678	-1.781098601	0.001266063	0.011606152	0.008728255	3247	tags=46%, list=16%, signal=38%	CDKN2A/PIK3R1/HOXA7/ITGB1BP1/ADAM15/MAP4K4/ACVRL1/MMP14/RCC2/LRP1/APOD/CORO1C/BCL6/THBS1/MMP12/SERPINE1
GOBP_ASTROCYTE_ACTIVATION	GOBP_ASTROCYTE_ACTIVATION	21	-0.654218586	-1.831780698	0.001278654	0.011705545	0.008803003	2243	tags=43%, list=11%, signal=38%	IFNG/IFNGR1/GRN/FPR2/LRP1/C1QA/IL6/C5AR1/TREM2
GOBP_NEGATIVE_REGULATION_OF_WOUND_HEALING	GOBP_NEGATIVE_REGULATION_OF_WOUND_HEALING	68	-0.472742341	-1.686432167	0.001287231	0.011767961	0.008849942	1270	tags=32%, list=6%, signal=30%	ALOX5/FGF2/CD34/C1QTNF1/TFPI/SH2B3/NOS3/CD9/CD109/EPPK1/SERPINE2/PROS1/F12/GJA1/SERPINB2/SERPING1/APOE/PLAU/THBS1/SERPINE1/CLDN3/FAP
GOBP_NEGATIVE_REGULATION_OF_INNATE_IMMUNE_RESPONSE	GOBP_NEGATIVE_REGULATION_OF_INNATE_IMMUNE_RESPONSE	61	-0.477926934	-1.664525267	0.001292204	0.011797314	0.008872017	4517	tags=52%, list=23%, signal=41%	CACTIN/HLA-F/HLA-E/CEACAM1/DRD2/RPS19/NLRC5/YTHDF3/HLA-B/CR1/PARP14/HLA-G/LYAR/NMI/NR1H2/ACOD1/VSIG4/ARRB2/ADAR/SAMHD1/A2M/GRN/SERPINB4/IFI16/LILRB1/SERPINB9/DUSP10/TNFAIP3/HAVCR2/SLAMF8/SERPING1/MMP12
GOBP_B_CELL_ACTIVATION	GOBP_B_CELL_ACTIVATION	257	-0.334753125	-1.47525313	0.001299491	0.011847674	0.008909889	4731	tags=35%, list=24%, signal=27%	TRBC1/SH3KBP1/ZFP36L1/NOD2/AHR/MS4A1/SUPT6H/CMTM7/STAT5B/PRKCB/LYN/EZH2/PKN1/IGHG1/C17orf99/PIK3CD/CR1/BTK/IRF2BP2/DOCK10/JAK3/TCF3/CD40LG/TP53BP1/ITGA4/PHB2/PHB/ITGB1/ADAM17/PTPN6/GPS2/ABL1/ADGRG3/MSH6/SAMSN1/ZFP36L2/CD28/GPR183/LAT2/PIK3R1/LYL1/PRKDC/NCKAP1L/PTPRC/NBN/MAD2L2/MALT1/TFRC/HSPD1/INPP5D/CLCF1/MIF/CTLA4/MMP14/CD70/BCL3/HMGB3/TNFRSF4/HHEX/NOTCH2/MSH2/CD300A/DOCK11/IL7R/TLR4/CTPS1/VCAM…
GOBP_REGULATION_OF_PEPTIDYL_THREONINE_PHOSPHORYLATION	GOBP_REGULATION_OF_PEPTIDYL_THREONINE_PHOSPHORYLATION	44	-0.54340362	-1.807983376	0.001313549	0.011943303	0.008981806	3362	tags=36%, list=17%, signal=30%	IRGM/AXIN1/SPRY2/CALM1/DDIT4/RIPK2/TRPC6/S1PR2/SPRED3/TRIM6/WNT5A/TGFB1/PLK1/SPHK1/CHI3L1/CEMIP
GOBP_NEGATIVE_REGULATION_OF_B_CELL_ACTIVATION	GOBP_NEGATIVE_REGULATION_OF_B_CELL_ACTIVATION	33	-0.576362409	-1.798919967	0.001313447	0.011943303	0.008981806	4142	tags=45%, list=21%, signal=36%	LYN/PKN1/CR1/BTK/SAMSN1/INPP5D/CTLA4/HMGB3/CD300A/TNFAIP3/BCL6/TYROBP/LAPTM5/MNDA/INHBA
GOMF_LIGAND_GATED_CATION_CHANNEL_ACTIVITY	GOMF_LIGAND_GATED_CATION_CHANNEL_ACTIVITY	101	0.455539993	1.724191282	0.001316028	0.011949608	0.008986547	2434	tags=24%, list=12%, signal=21%	KCNE2/KCNJ16/SCNN1B/KCNJ15/SCNN1G/SCNN1A/KCNJ13/TRPA1/FKBP1B/GRIA4/KCNK1/TRPM4/GRIA3/MCOLN3/KCNJ6/CNGA1/TPCN2/ASIC5/KCNJ4/ABCC8/ITPR3/GRIN3B/KCNK6/SHROOM2
GOMF_POTASSIUM_ION_TRANSMEMBRANE_TRANSPORTER_ACTIVITY	GOMF_POTASSIUM_ION_TRANSMEMBRANE_TRANSPORTER_ACTIVITY	145	0.409329105	1.624652454	0.001320818	0.01197685	0.009007034	1665	tags=14%, list=8%, signal=13%	ATP4A/KCNE2/ATP4B/KCNJ16/TMEM38A/KCNJ15/KCNJ13/KCNK10/SLC9A2/KCNMB2/SLC9A1/FXYD4/KCNK1/KCNK17/KCNK5/KCNQ1/KCNJ6/SLC12A2/SLC9A7/KCNJ4
GOBP_RNA_EXPORT_FROM_NUCLEUS	GOBP_RNA_EXPORT_FROM_NUCLEUS	130	-0.400729747	-1.59774281	0.001327719	0.012023137	0.009041844	7905	tags=60%, list=39%, signal=37%	SRRM1/NCBP1/DDX25/SMG5/THOC5/THOC1/SLBP/LSG1/EIF5A/RBM8A/NOP9/POM121L12/SRSF7/DDX19A/MAGOH/NUP37/MAGOHB/NUP42/RANBP2/SMG7/UPF1/CASC3/SRSF3/GLE1/NUP205/PCID2/SRSF11/NUP153/POLR2D/NUP35/SMG6/NUP43/NUP160/SRSF1/KHDRBS1/U2AF1/NPM1/LTV1/NUP98/CPSF4/SUPT6H/ALYREF/U2AF2/TPR/DHX38/XPO1/NXF3/NUP188/NOL6/NUP85/NSUN2/SEH1L/CPSF3/ENY2/NUP133/EIF4A3/XPOT/NUP62/NUP58/FYTTD1/NUP107/NCBP2/DDX39A/THOC6/SSB/ABCE1/…
GOBP_VASCULAR_ASSOCIATED_SMOOTH_MUSCLE_CELL_DEVELOPMENT	GOBP_VASCULAR_ASSOCIATED_SMOOTH_MUSCLE_CELL_DEVELOPMENT	10	-0.783651224	-1.854717077	0.001355349	0.012256749	0.009217529	1228	tags=50%, list=6%, signal=47%	NOTCH1/RAMP2/EFEMP2/ENG/COMP
GOBP_NEPHRON_DEVELOPMENT	GOBP_NEPHRON_DEVELOPMENT	136	-0.392372541	-1.579890875	0.00137048	0.012376859	0.009307856	3255	tags=37%, list=16%, signal=31%	OSR1/FOXC2/FGF1/WNT9B/CALB1/NUP107/MPV17/GATA3/DCHS1/GPC3/SOX8/GPR4/FGF2/CD34/NOG/YAP1/PECAM1/SOX9/COL4A4/LAMB2/HOXD11/SIX1/EGR1/CITED1/PKD2/NOTCH2/AGT/NOTCH1/KIF26B/STAT1/ACTA2/SIX2/WT1/PODXL/WWTR1/MYC/ENPEP/LAMA5/HEYL/FOXC1/PDGFRB/HOXA11/WNT11/ANGPT2/FOXD1/SULF2/HOXB7/LIF/GREM1/SULF1
GOBP_EXTRACELLULAR_MATRIX_ASSEMBLY	GOBP_EXTRACELLULAR_MATRIX_ASSEMBLY	44	-0.541768731	-1.802543863	0.001385034	0.012491437	0.009394023	1923	tags=45%, list=10%, signal=41%	SOX9/LAMB2/HAS1/PXDN/LAMB1/AGT/NOTCH1/LTBP3/HAS2/NTNG2/PLOD3/RAMP2/EFEMP2/ANTXR1/TGFB1/TIE1/LOX/EMILIN1/COL1A2/FKBP10
GOBP_POSITIVE_REGULATION_OF_PEPTIDYL_THREONINE_PHOSPHORYLATION	GOBP_POSITIVE_REGULATION_OF_PEPTIDYL_THREONINE_PHOSPHORYLATION	28	-0.613031261	-1.842516163	0.00140165	0.012624285	0.009493929	3734	tags=46%, list=19%, signal=38%	IRGM/AXIN1/CALM1/RIPK2/TRPC6/S1PR2/TRIM6/WNT5A/TGFB1/PLK1/SPHK1/CHI3L1/CEMIP
GOMF_ACTIVE_TRANSMEMBRANE_TRANSPORTER_ACTIVITY	GOMF_ACTIVE_TRANSMEMBRANE_TRANSPORTER_ACTIVITY	288	0.343198781	1.475167284	0.001411092	0.012692239	0.009545033	3361	tags=26%, list=17%, signal=22%	ATP4A/SLC26A9/SLC28A2/SLC16A9/ABCA8/SLC26A7/SLC2A10/SLC16A7/SLC9A2/SLC7A11/ABCC5/SLC9A1/SLC1A2/SLC7A8/SLC16A5/SLCO2A1/SLC16A10/ABCA5/ABCC3/SLC4A4/ABCC6/SLC35D1/ATP7B/SLC35E2A/SLC22A18/SLC6A20/SLC15A1/ABCG1/SLC26A3/MCU/SLC12A2/SLC6A14/SLC18A1/SLC5A7/TMCO3/SLC45A4/SLC28A1/SLC10A7/SLC25A4/SLC16A1/SLC9A7/SLC5A9/SLC6A4/SLC22A5/SLC10A4/SLC13A4/SLC5A5/ABCC8/SLC35D2/SLC26A4/SLC17A3/SLC16A11/SLC2A13/ATP7A…
GOCC_INTERCELLULAR_BRIDGE	GOCC_INTERCELLULAR_BRIDGE	74	-0.462963765	-1.685974791	0.001433098	0.012872879	0.009680881	4790	tags=39%, list=24%, signal=30%	C12orf66/TEX14/NCAPH2/GSTM1/RAB11FIP3/PPP1R13L/KIF2B/KIF20B/CDC7/NGRN/PCIF1/CYTH4/SEPTIN2/CD34/NUPR1/GSTM4/CEP55/CDC6/KIF20A/CDCA8/NTNG2/KLHDC8B/PRC1/UNC119/EHD2/TPX2/PYCR3/OLFM4/FAM83D
GOBP_CARDIAC_MUSCLE_TISSUE_DEVELOPMENT	GOBP_CARDIAC_MUSCLE_TISSUE_DEVELOPMENT	185	-0.354587706	-1.493512496	0.001439057	0.012909077	0.009708103	2780	tags=25%, list=14%, signal=22%	RGS2/TGFB2/FGF2/PIN1/NOG/YAP1/FKBP1A/TBX20/DKK1/GLI1/KDM6B/ARRB2/ADAMTS9/SLC8A1/SRF/FZD7/NEB/CCNB1/TGFBR1/KAT2A/PROX1/FHOD3/HEG1/NOTCH1/ACTC1/G6PD/PLN/ALPK3/IGF1/WNT5A/RGS4/GJC1/WT1/ZFPM2/ALPK2/FOXC1/GJA1/TGFB1/TNNI3/PDGFRB/TENM4/ENG/TNNC1/WNT2/GREM1/COL11A1
GOBP_EPITHELIAL_CELL_DIFFERENTIATION_INVOLVED_IN_KIDNEY_DEVELOPMENT	GOBP_EPITHELIAL_CELL_DIFFERENTIATION_INVOLVED_IN_KIDNEY_DEVELOPMENT	48	-0.516735044	-1.732315852	0.001441222	0.012911186	0.00970969	3255	tags=44%, list=16%, signal=37%	OSR1/FOXC2/WNT9B/GATA3/GPR4/CD34/YAP1/LAMB2/CITED1/PRKX/NOTCH2/NOTCH1/STAT1/ACTA2/SIX2/WT1/PODXL/WWTR1/LIF/MMP9/GREM1
GOBP_REGULATION_OF_PROTEIN_LOCALIZATION_TO_NUCLEUS	GOBP_REGULATION_OF_PROTEIN_LOCALIZATION_TO_NUCLEUS	127	-0.393949472	-1.569248733	0.001445066	0.012928316	0.009722572	3811	tags=38%, list=19%, signal=31%	GLI3/MEPCE/CCT5/POLR1A/F2/ORMDL3/CCT4/ATP13A2/NUP62/PKIA/NUP58/PIK3R1/PARP1/FYN/HCLS1/NGFR/IPO5/PIN1/RAN/JUP/YAP1/CCT6A/IFNG/TFRC/PKIG/NVL/CCT7/MFHAS1/CDK1/NOLC1/LATS2/CCT3/CCT2/LILRB4/APOD/HSP90AB1/FERMT2/GLIS2/ECT2/WWTR1/TRIM28/TGFB1/RAB23/TRIM29/PLK1/BYSL/LIF/FLNA
GOBP_INNER_CELL_MASS_CELL_PROLIFERATION	GOBP_INNER_CELL_MASS_CELL_PROLIFERATION	12	-0.762105352	-1.882295384	0.001461694	0.01302484	0.009795161	3648	tags=58%, list=18%, signal=48%	NCAPG2/PELO/PRPF19/BRCA2/GINS4/GINS1/SALL4
GOCC_AZUROPHIL_GRANULE_LUMEN	GOCC_AZUROPHIL_GRANULE_LUMEN	84	-0.44283014	-1.64837272	0.001458978	0.01302484	0.009795161	2260	tags=31%, list=11%, signal=28%	CYB5R3/GNS/CREG1/PA2G4/CTSC/RNASE2/PTGES2/GRN/PYCARD/ARHGAP45/RETN/SERPINB3/GLA/GGH/CCT2/TUBB/PADI2/VAT1/CTSA/TRAPPC1/GM2A/PYGB/S100A7/MNDA/SERPINA3/C3
GOBP_REGULATION_OF_EPITHELIAL_CELL_DIFFERENTIATION	GOBP_REGULATION_OF_EPITHELIAL_CELL_DIFFERENTIATION	137	-0.38645373	-1.555141438	0.001461155	0.01302484	0.009795161	3282	tags=33%, list=16%, signal=28%	NUMA1/OSR1/SPRY2/WNT9B/MAFF/PTCH2/GATA3/MIR10A/CBFB/PRKCH/FGF2/HOXA7/YAP1/SGPP1/SOX9/IFNG/S1PR2/SPRED3/ZFP36/VCL/CAV1/CITED1/FRZB/PRKX/APOLD1/CTSV/CDH5/NOTCH1/S1PR3/SULT2B1/STAT1/CYP27B1/CD109/ATOH1/WWTR1/ZBED2/FOXC1/ETV4/CEBPB/CTSL/LIF/CTSK/MMP9/SERPINE1/SFRP4
GOBP_RESPONSE_TO_HYDROGEN_PEROXIDE	GOBP_RESPONSE_TO_HYDROGEN_PEROXIDE	124	-0.395244004	-1.575459174	0.001464995	0.013036893	0.009804226	2521	tags=31%, list=13%, signal=27%	PCNA/DUSP1/LRRK2/SIGMAR1/TRPC6/KDM6B/SOD2/MAP1LC3A/MB/ANXA1/RHOB/LDHA/PPP5C/SLC8A1/ETS1/MYB/GNAO1/MET/AXL/GPX1/ZNF580/HGF/CRYAB/HMOX1/SIRPA/KCNA5/TNFAIP3/NR4A3/HSF1/ECT2/CYP1B1/PDGFRB/CBX8/IL6/FOSL1/COL1A1/SPHK1/AQP1
GOBP_POSITIVE_REGULATION_OF_STEM_CELL_PROLIFERATION	GOBP_POSITIVE_REGULATION_OF_STEM_CELL_PROLIFERATION	22	-0.636723412	-1.796793265	0.001480715	0.013113007	0.009861466	3000	tags=50%, list=15%, signal=43%	KDM1A/THPO/PTPRC/EPCAM/CITED1/LTBP3/SOX11/CCNE1/FERMT2/VEGFC/GJA1
GOBP_REGULATION_OF_TISSUE_REMODELING	GOBP_REGULATION_OF_TISSUE_REMODELING	71	-0.468519624	-1.689003443	0.001480844	0.013113007	0.009861466	2209	tags=28%, list=11%, signal=25%	TFRC/INPP5D/CSF1R/HAND2/DDR2/IL23A/LTBP3/P2RX7/TP53/TNFAIP3/TNFSF11/TMEM119/MDK/TGFB1/IL6/TNFRSF11B/GPNMB/GREM1/THBS4/SPP1
GOMF_DAMAGED_DNA_BINDING	GOMF_DAMAGED_DNA_BINDING	64	-0.472865879	-1.664567443	0.00148198	0.013113007	0.009861466	6469	tags=56%, list=32%, signal=38%	ERCC1/TP63/ERCC3/UNG/CUL4B/DDB1/POLB/RAD23B/HMGB1/RPA1/POLH/ERCC2/RPA3/APEX1/BRCA1/RPS3/XRCC6/HMGB2/TP53BP1/DDB2/MSH6/RAD18/NEIL3/PCNA/NBN/POLD1/RECQL4/FEN1/DCLRE1B/FANCG/RAD23A/KDM4D/POLQ/AUNIP/MSH2/NEIL2
GOMF_PROTON_TRANSMEMBRANE_TRANSPORTER_ACTIVITY	GOMF_PROTON_TRANSMEMBRANE_TRANSPORTER_ACTIVITY	110	0.433181407	1.641812851	0.00147901	0.013113007	0.009861466	4582	tags=39%, list=23%, signal=30%	ATP4A/ATP4B/SLC2A10/SLC9A2/ATP2A3/SLC9A1/CYB5A/C15orf48/SLC15A1/NNT/TMCO3/SLC45A4/ATP6V0A2/ASIC5/SLC9A7/OTOP2/SLC2A13/COX7B/ATP5PB/ATP5PO/CLCN3/ATP6V1G1/ATP5ME/SURF1/COX6A2/LETM1/SLC45A3/COX5B/COX4I1/COX6A1/ATP2C2/ATP5PF/SLC33A1/ATP6V1D/SLC9A8/COX5A/COX8A/SLC15A2/ATP6V1G3/ATP5F1A/ATP5F1D/SLC9C2/ATP6V0E1
GOBP_DNA_BIOSYNTHETIC_PROCESS	GOBP_DNA_BIOSYNTHETIC_PROCESS	182	-0.357703751	-1.506374838	0.001483345	0.013113007	0.009861466	4359	tags=32%, list=22%, signal=26%	PPIA/TFDP1/RPA3/PDGFB/PCLAF/ATR/MEN1/POLD2/TK1/WRNIP1/PARP10/CCT5/GNL3L/PTGES3/UBE2L6/PHB/CCT4/USP10/RFC4/HSP90AA1/LIG3/FGF2/PCNA/NIBAN2/DUSP1/POLD1/MAD2L2/CCT6A/NHP2/LIG1/ARRB2/NVL/NAT10/ACVRL1/CCT7/POLQ/TYMS/DSCC1/CENPF/RFC3/CCT3/CCT2/HGF/FGFR4/ISG15/AURKB/TP53/HSP90AB1/ACD/DTL/MYC/NEK2/GJA1/PDGFRB/SMOC2/LOX/CCN2/SPHK1/GREM1
GOMF_LIGAND_GATED_ION_CHANNEL_ACTIVITY	GOMF_LIGAND_GATED_ION_CHANNEL_ACTIVITY	129	0.41494433	1.618400476	0.001490239	0.013156567	0.009894225	2751	tags=22%, list=14%, signal=20%	KCNE2/KCNJ16/SCNN1B/KCNJ15/SCNN1G/SCNN1A/KCNJ13/TRPA1/FKBP1B/GRIA4/KCNK1/TRPM4/GABRB3/GRIA3/GABRA1/MCOLN3/KCNJ6/CNGA1/TPCN2/ASIC5/KCNJ4/ABCC8/ITPR3/GRIN3B/KCNK6/SHROOM2/GABRG2/GABRB2/CHRNG
GOBP_INTERFERON_GAMMA_PRODUCTION	GOBP_INTERFERON_GAMMA_PRODUCTION	104	-0.420676788	-1.626346384	0.001493133	0.013164754	0.009900382	3311	tags=35%, list=17%, signal=29%	IL12RB1/IL12A/ABL1/TXK/CD3E/HLA-DPB1/GATA3/RIPK2/CD276/HSPD1/RARA/IL20RB/BCL3/TLR8/CRTAM/IL23A/PYCARD/PDCD1LG2/HLA-DPA1/AXL/LILRB4/CCR7/PRNP/TLR4/LILRB1/ISG15/WNT5A/SLC7A5/SIRPA/CLEC7A/PDE4B/HAVCR2/LAPTM5/TNFSF4/CD14/INHBA
GOBP_ESTABLISHMENT_OF_PLANAR_POLARITY_INVOLVED_IN_NEURAL_TUBE_CLOSURE	GOBP_ESTABLISHMENT_OF_PLANAR_POLARITY_INVOLVED_IN_NEURAL_TUBE_CLOSURE	12	-0.761652926	-1.881177952	0.00149629	0.013175224	0.009908256	1849	tags=42%, list=9%, signal=38%	GRHL3/WNT5A/FZD2/CTHRC1/SFRP2
GOMF_ACTIN_BINDING	GOMF_ACTIN_BINDING	423	-0.302381226	-1.400367284	0.001505372	0.013237776	0.009955297	3609	tags=28%, list=18%, signal=24%	MYO18B/CACNB2/MYO9B/TNNI2/CCIN/PHACTR3/ITGB1/SHROOM4/PANX1/ABL2/ESPN/KLHL5/GMFG/ABL1/PLS3/MYO7B/CCDC88A/TMSB10/HIP1/TULP1/KPTN/PSTPIP1/CORO2B/MYH9/AFAP1/HCLS1/CORO7/WIPF1/PHACTR1/EPB41L3/PALLD/MICAL2/LRRK2/TRPC6/SPIRE1/GJB6/GAS2L3/CFL2/TPM4/MISP/VCL/CNN2/LSP1/MAP1A/PIP/DBN1/FMNL3/EPB41L2/AIF1L/VASH1/KIF18A/PARVB/MYO1F/MSRB1/ACTN3/NEB/FMNL1/TLN1/TMEM201/CORO1A/LMOD1/ACTN4/LCP1/FHOD3/SPTAN1/XIRP1/C…
GOBP_COMPLEMENT_RECEPTOR_MEDIATED_SIGNALING_PATHWAY	GOBP_COMPLEMENT_RECEPTOR_MEDIATED_SIGNALING_PATHWAY	11	-0.770745953	-1.879049527	0.001522333	0.013369357	0.010054251	1382	tags=55%, list=7%, signal=51%	FPR2/CMKLR1/C3AR1/FPR1/FPR3/C5AR1
GOCC_NUCLEAR_PORE	GOCC_NUCLEAR_PORE	74	-0.460579897	-1.67729346	0.001528004	0.013401579	0.010078483	7503	tags=62%, list=37%, signal=39%	EIF5A/POM121L12/NXT2/NUP37/NUP42/RANBP2/NUP210L/GLE1/NUP205/XPO7/PCID2/NUP153/KPNA1/NUP35/NUP43/NUP160/SNUPN/KPNB1/NUP98/XPO4/TPR/NUP188/NUP85/CETN2/IPO7/SEH1L/ENY2/NUP133/NPIPA1/XPOT/NUP62/NUP58/BICD2/NUP107/RANBP17/IPO5/RAN/NDC1/NUP155/RANBP1/RAE1/NXT1/RANGAP1/MAD2L1/MAD1L1/AAAS
GOBP_ENDOTHELIAL_CELL_MORPHOGENESIS	GOBP_ENDOTHELIAL_CELL_MORPHOGENESIS	13	-0.748797868	-1.897365661	0.001545075	0.013533562	0.010177739	1858	tags=69%, list=9%, signal=63%	CNMD/STC1/CLIC4/HEG1/MET/PLOD3/COL18A1/COL15A1/HOXA13
GOCC_ACTOMYOSIN	GOCC_ACTOMYOSIN	71	-0.466550702	-1.681905519	0.001575164	0.013776948	0.010360774	2750	tags=37%, list=14%, signal=32%	STX1A/MYH9/LPP/PALLD/TPM4/CNN2/DBN1/ACTN4/LCP1/XIRP1/PDLIM2/SEPTIN11/PDLIM4/TRIP6/FERMT2/MYLK/ILK/MYH10/PDLIM3/ACTN1/FHL3/FSCN1/ZYX/PDLIM7/NOX4/MYL9
GOBP_NEGATIVE_REGULATION_OF_APOPTOTIC_SIGNALING_PATHWAY	GOBP_NEGATIVE_REGULATION_OF_APOPTOTIC_SIGNALING_PATHWAY	211	-0.345948978	-1.491547439	0.001576979	0.013776948	0.010360774	2741	tags=24%, list=14%, signal=21%	FYN/MCL1/EYA4/NOG/FIGNL1/ACKR3/YAP1/LRRK2/RTKN2/ARRB2/BDKRB2/NONO/TRAF2/SOD2/MIF/PSME3/IL1A/IFI6/NR4A2/BID/NLE1/HIF1A/TGFBR1/CX3CL1/YBX3/GPX1/BCL2L1/MAZ/HGF/SNAI1/IGF1/ENO1/NOS3/HMOX1/FAS/CD44/TNFAIP3/TNFRSF10B/BOK/CD74/DDIAS/PEA15/ICAM1/GNAI2/HSPB1/GRINA/MMP9/THBS1/SERPINE1/MAGEA3/SFRP2
GOBP_REGULATION_OF_SUBSTRATE_ADHESION_DEPENDENT_CELL_SPREADING	GOBP_REGULATION_OF_SUBSTRATE_ADHESION_DEPENDENT_CELL_SPREADING	57	-0.486842745	-1.68509166	0.001584249	0.013822417	0.010394969	3217	tags=37%, list=16%, signal=31%	ABL1/SPRY4/CSPG5/FBLN1/ITGB1BP1/LIMS2/RCC2/MYADM/ACTN4/GBP1/HAS2/NRP1/FERMT2/CORO1C/ILK/S100A10/MELTF/MDK/PDPN/OLFM4/FLNA
GOBP_POSITIVE_REGULATION_OF_TUMOR_NECROSIS_FACTOR_SUPERFAMILY_CYTOKINE_PRODUCTION	GOBP_POSITIVE_REGULATION_OF_TUMOR_NECROSIS_FACTOR_SUPERFAMILY_CYTOKINE_PRODUCTION	84	-0.441581573	-1.643725106	0.001590755	0.01386111	0.010424068	2923	tags=37%, list=15%, signal=32%	STAT3/PIK3R1/PTAFR/LPL/PTPRC/NOD1/RIPK2/IFNG/MIF/IL1A/DHX9/C1QTNF4/IFNGR1/IL23A/LILRA2/PYCARD/LY96/CARD9/TLR4/WNT5A/CLEC7A/HAVCR2/CD86/TLR2/TYROBP/HSPB1/CD14/CCL19/IL6/THBS1/TWIST1
GOCC_CONNEXIN_COMPLEX	GOCC_CONNEXIN_COMPLEX	17	-0.69476273	-1.857395602	0.001597854	0.0138868	0.010443387	3676	tags=53%, list=18%, signal=43%	GJA8/GJB3/GJB6/GJB2/GJA4/GJA5/GJC1/GJA1/GJB5
GOMF_GAP_JUNCTION_CHANNEL_ACTIVITY	GOMF_GAP_JUNCTION_CHANNEL_ACTIVITY	17	-0.69476273	-1.857395602	0.001597854	0.0138868	0.010443387	3676	tags=53%, list=18%, signal=43%	GJA8/GJB3/GJB6/GJB2/GJA4/GJA5/GJC1/GJA1/GJB5
GOCC_MIDBODY	GOCC_MIDBODY	188	-0.358894647	-1.517946487	0.001600615	0.013892758	0.010447868	3723	tags=29%, list=19%, signal=24%	CAPG/MARK4/CRMP1/EXOC5/UHMK1/KIF20B/EML3/MAK/SEPTIN1/NUP62/WIZ/SEPTIN7/URB2/ENTR1/DDX11/PSRC1/AURKC/SEPTIN2/RACGAP1/PIN1/RAN/MTCL1/CENPE/GDI1/NAT10/RAP2A/BCL3/CEP55/CLIC4/SPAG5/RCC2/CDK1/CENPF/LAP3/SHCBP1/KIF20A/CCDC124/BIRC5/CDCA8/NTNG2/AURKA/KIF14/KIF4A/KLHDC8B/AURKB/PRC1/KIF23/SVIL/ANLN/ECT2/MYH10/NEK2/GNAI2/PLK1/GEM
GOBP_REGULATION_OF_ANTIGEN_PROCESSING_AND_PRESENTATION	GOBP_REGULATION_OF_ANTIGEN_PROCESSING_AND_PRESENTATION	19	-0.67444815	-1.852374513	0.001603562	0.013900306	0.010453545	3964	tags=63%, list=20%, signal=51%	FGL2/YTHDF1/HLA-DOA/NOD1/PYCARD/CCL21/CCR7/LILRB2/CD74/CCL19/THBS1/TREM2
GOBP_FACE_DEVELOPMENT	GOBP_FACE_DEVELOPMENT	43	-0.535680016	-1.790169736	0.001607037	0.013912405	0.010462643	3886	tags=42%, list=19%, signal=34%	CHD7/SGPL1/PTPN11/RARG/ARID5B/MSX1/NOG/TGFB3/SRF/RRAS/SKI/WNT5A/LEF1/MMP2/HOXB3/ALDH1A3/COL1A1/CRISPLD1
GOBP_TYPE_I_INTERFERON_PRODUCTION	GOBP_TYPE_I_INTERFERON_PRODUCTION	125	-0.396703686	-1.585356597	0.00160958	0.013916423	0.010465665	5961	tags=42%, list=30%, signal=30%	NLRP4/RELA/MRE11/CACTIN/NFKB1/TRAF3/POLR3D/IRF7/RNF135/IL10/HMGB1/UFD1/RNF26/DDX41/NLRC5/POLR2E/POLR3G/POLR3C/XRCC6/IRF8/HMGB2/PTPN11/UBE2L6/TRAIP/NMI/IRAK1/POLR1C/CGAS/FLOT1/NFKB2/HSP90AA1/ACOD1/PRKDC/PIN1/IRF5/RIPK2/HSPD1/IRF3/DHX9/TLR8/TRIM15/PYCARD/IFI16/STAT1/TLR4/LILRB1/ISG15/SIRPA/TNFAIP3/HAVCR2/TLR2/CD14/MMP12
GOCC_EXTERNAL_SIDE_OF_PLASMA_MEMBRANE	GOCC_EXTERNAL_SIDE_OF_PLASMA_MEMBRANE	311	-0.310923262	-1.38820675	0.001616024	0.013954107	0.010494005	3005	tags=26%, list=15%, signal=22%	CD1B/CD28/CD33/FLOT1/ITGAM/CD6/RTN4R/CD3E/NT5E/P2RY12/CD34/ECE1/PTPRC/CLPTM1/ACKR3/CD276/CD1E/TFRC/BTNL9/CLEC2B/MICB/ANXA1/SEMA7A/CTLA4/RTBDN/ITGA2/TNFRSF9/TLR8/TNFRSF4/IGSF21/PDCD1LG2/CXCR2/CDH5/HEG1/CD83/IL2RA/IL7R/CSF2RA/CCR7/PRNP/TLR4/CD1C/LILRB1/VCAM1/CSF3R/CD4/FAS/CRLF1/IL3RA/ITGA1/SLC7A5/MCAM/SLC38A1/CD163/CCR1/CLEC14A/SERPINE2/CD74/ANTXR1/IL2RG/CD86/ENPEP/ITGB2/CXCR4/OSMR/ICAM1/ULBP2/CD24…
GOBP_DNA_INTEGRITY_CHECKPOINT	GOBP_DNA_INTEGRITY_CHECKPOINT	151	-0.375139119	-1.529945812	0.001639886	0.014141905	0.010635236	5253	tags=38%, list=26%, signal=28%	HMGA2/FANCD2/CNOT1/MAPK14/CDC14C/FEM1B/FBXO6/HUS1B/GML/MDC1/CNOT9/CNOT3/DNA2/PLK3/TFDP1/GTSE1/TAOK1/NAE1/ATR/BRCA1/PTPN11/TP53BP1/TIMELESS/PML/ZNF385A/PLAGL1/CDC25C/CARM1/PRKDC/PCNA/TIPIN/NBN/PPP1R10/FBXO31/CDT1/CDK2/TFDP2/CHEK2/PRPF19/TICRR/SOX4/CHEK1/E2F1/CDK1/CDC6/CCNB1/PLK2/PRMT1/MSH2/AURKA/BRSK1/TP53/DTL/ORC1/MAP3K20/CDC45/PLK1
GOBP_IMPORT_INTO_NUCLEUS	GOBP_IMPORT_INTO_NUCLEUS	149	-0.379978945	-1.550434859	0.001645298	0.014170312	0.010656599	5386	tags=44%, list=27%, signal=33%	BAG3/FAM53A/SNUPN/RBM22/MAPK14/KPNB1/KPNA5/AGTR2/NUP98/IPO9/HYAL2/LEP/BACH2/SNRPE/TPR/AKT1/NUP188/SNRPF/NUP85/IPO7/NFKBIA/GLI3/DDX20/KPNA4/IPO11/PHB2/NUP133/PML/NUP62/PKIA/NUP58/STAT3/PIK3R1/NUP107/RANBP17/SNRPG/HIKESHI/HCLS1/IPO5/RAN/JUP/PPP1R10/NUP155/SNRPD2/LRRK2/IFNG/SNRPD1/IPO4/PKIG/NXT1/GEMIN5/KPNA2/NOLC1/E2F3/APOD/SIX2/CSE1L/SNRPB/TP53/HSP90AB1/ECT2/TRIM28/TGFB1/RAB23/MMP12/FLNA
GOBP_IMMUNE_RESPONSE_REGULATING_SIGNALING_PATHWAY	GOBP_IMMUNE_RESPONSE_REGULATING_SIGNALING_PATHWAY	395	-0.305350771	-1.401580468	0.001663829	0.014311496	0.010762774	4772	tags=35%, list=24%, signal=28%	DUSP3/HLA-DRB4/TRBC1/ARPC5/PSMA1/PVRIG/MS4A1/FER/PSMA7/PSMB9/MUC2/PSMC5/PSMB5/CLEC10A/TRAC/PRKCB/FCN1/PSMC1/LYN/BAG6/IGHG1/PSMD4/HRAS/RPS3/PIK3CD/CRKL/CR1/TRAT1/SKAP1/BTK/MUCL1/ELMO2/PAK2/RBCK1/NFKBID/PSMA4/PSMD14/CACNB3/HLA-G/PLD2/PLCG1/FOS/PTPN6/GPS2/ABL1/STOML2/NECTIN2/MUC19/CALM1/TXK/LIMK1/CD28/VAV2/CD33/LAT2/PIK3R1/UBASH3A/HSP90AA1/LCK/ACTB/CD3E/HLA-DQB1/HLA-DPB1/FYN/GATA3/NFATC1/THEMIS2/RAB…
GOBP_REGULATORY_T_CELL_DIFFERENTIATION	GOBP_REGULATORY_T_CELL_DIFFERENTIATION	32	-0.584513916	-1.812583071	0.001672425	0.014366967	0.01080449	3895	tags=59%, list=19%, signal=48%	CR1/FANCA/HLA-G/CD28/SOX12/CBFB/IFNG/SOCS1/CTLA4/KAT2A/HLA-DRA/IL2RA/LILRB4/DUSP10/LILRB2/BCL6/MDK/PLA2G2D/TNFSF4
GOBP_PULMONARY_VALVE_DEVELOPMENT	GOBP_PULMONARY_VALVE_DEVELOPMENT	21	-0.647847464	-1.813941864	0.001678772	0.014403001	0.01083159	4080	tags=67%, list=20%, signal=53%	HEY2/TNFRSF1B/ROBO2/NFATC1/TGFB2/HEY1/TBX20/NOTCH2/SLIT2/NOTCH1/NOS3/GJA5/ROBO1/HEYL
GOCC_BRUSH_BORDER_MEMBRANE	GOCC_BRUSH_BORDER_MEMBRANE	59	0.528500567	1.825208131	0.001684104	0.014430249	0.010852081	3116	tags=42%, list=16%, signal=36%	SLC28A2/FOLR1/ACE2/CDHR2/MTTP/CD36/ATP8B1/CA4/SLC7A11/KCNK1/DRD5/LIMA1/ITLN1/SLC26A3/SLC28A1/SHANK2/SLC22A5/SLC26A4/SLC17A3/ATP7A/CYBRD1/SLC9A3R1/PTH1R/SLC6A19/SLC7A9
GOMF_SERINE_TYPE_ENDOPEPTIDASE_INHIBITOR_ACTIVITY	GOMF_SERINE_TYPE_ENDOPEPTIDASE_INHIBITOR_ACTIVITY	88	-0.43250736	-1.631740453	0.001700216	0.014549671	0.010941891	1737	tags=27%, list=9%, signal=25%	A2M/TFPI/CRIM1/AGT/SERPINB3/SERPINB4/SERPINB9/CD109/COL7A1/SERPINE2/SERPINB5/ANOS1/ITIH3/SERPINA3/SERPINB2/SERPINA1/SERPING1/PI3/SERPINF1/TFPI2/SERPINE1/COL6A3/SPOCK1/SERPINH1
GOBP_MONOVALENT_INORGANIC_CATION_HOMEOSTASIS	GOBP_MONOVALENT_INORGANIC_CATION_HOMEOSTASIS	154	0.402726928	1.612628475	0.001705879	0.014579493	0.010964318	1624	tags=16%, list=8%, signal=14%	ATP4A/ATP4B/CA2/SCNN1B/CCKBR/SCNN1G/CYP4F12/SCNN1A/OTC/SLC9A2/NEDD4L/AQP11/SLC9A1/PDK4/SLC4A4/TMPRSS3/CYP4F2/SLC26A3/MC3R/AVP/SLC12A2/ATP6V0A2/DMXL1/SLC9A7
GOBP_REGULATION_OF_ATTACHMENT_OF_SPINDLE_MICROTUBULES_TO_KINETOCHORE	GOBP_REGULATION_OF_ATTACHMENT_OF_SPINDLE_MICROTUBULES_TO_KINETOCHORE	13	-0.745084734	-1.887957016	0.0017158	0.014645576	0.011014015	2524	tags=54%, list=13%, signal=47%	RACGAP1/SPAG5/RCC2/CCNB1/AURKB/ECT2/NEK2
GOBP_NEGATIVE_REGULATION_OF_TRANSFORMING_GROWTH_FACTOR_BETA_RECEPTOR_SIGNALING_PATHWAY	GOBP_NEGATIVE_REGULATION_OF_TRANSFORMING_GROWTH_FACTOR_BETA_RECEPTOR_SIGNALING_PATHWAY	79	-0.458731087	-1.697032634	0.001734235	0.014784079	0.011118175	2494	tags=30%, list=12%, signal=27%	PIN1/VASN/CHST11/SPRED3/TGFB3/CAV1/TGFBR1/PEG10/HTRA3/SKI/CAV2/NRROS/CD109/TP53/ONECUT2/TGFB1I1/HTRA4/IL17RD/TGFB1/EMILIN1/HTRA1/FBN1/PMEPA1/ASPN
GOBP_TETRAPYRROLE_METABOLIC_PROCESS	GOBP_TETRAPYRROLE_METABOLIC_PROCESS	59	0.527011694	1.820066219	0.001756151	0.014951857	0.01124435	3921	tags=34%, list=20%, signal=27%	CBLIF/TCN1/PRSS1/BLVRB/BDH2/ALAD/MMUT/CYP1A1/HMOX2/TSPO/ATP5IF1/CTRB2/LMBRD1/SLC25A38/ALAS1/MMAB/RSAD1/CLYBL/ABCD4/SUCLA2
GOMF_DNA_HELICASE_ACTIVITY	GOMF_DNA_HELICASE_ACTIVITY	71	-0.464189505	-1.673393454	0.001782668	0.015158345	0.011399636	6285	tags=55%, list=31%, signal=38%	ERCC3/FBH1/BRIP1/G3BP1/MRE11/RFC2/CHD8/GTF2F2/CHD3/MCM6/DNA2/ERCC2/RAD51/XRCC6/CHD7/WRNIP1/RUVBL2/RAD54L2/MCM8/RFC4/DDX11/RAD54B/RTEL1/RECQL4/RECQL/MCM3/ERCC6L/TWNK/ANXA1/DHX9/POLQ/MCM4/DSCC1/MCM5/MCM7/RFC3/RUVBL1/RAD54L/MCM2
GOCC_MITOTIC_SPINDLE_POLE	GOCC_MITOTIC_SPINDLE_POLE	34	-0.568814675	-1.807116722	0.001787154	0.015177198	0.011413814	3376	tags=41%, list=17%, signal=34%	KIF20B/EML1/STAG2/NUMA1/GPSM2/RAE1/SPAG5/MAD1L1/ASPM/AURKA/AURKB/HSF1/PLK1/FAM83D
GOBP_REGULATION_OF_ERYTHROCYTE_DIFFERENTIATION	GOBP_REGULATION_OF_ERYTHROCYTE_DIFFERENTIATION	43	-0.533138279	-1.781675596	0.001817967	0.015419306	0.011595889	4347	tags=47%, list=22%, signal=36%	STAT5B/LYN/LDB1/HMGB2/NCAPG2/STAT3/PRKDC/NCKAP1L/INPP5D/ZFP36/RBFOX2/HIF1A/ETS1/PRMT1/STAT1/HOXA5/ISG15/MAFB/SPI1/INHBA
GOMF_STEROID_HYDROXYLASE_ACTIVITY	GOMF_STEROID_HYDROXYLASE_ACTIVITY	36	0.594050798	1.864062229	0.001824052	0.015451334	0.011619975	2164	tags=33%, list=11%, signal=30%	CYP2C18/CYP3A5/CYP2C9/CYP2C19/CYP3A43/CYP2S1/CYP2C8/CYP3A4/CYP2J2/CYP2E1/CYP1A1/CYP2R1
GOBP_GLYCOPROTEIN_BIOSYNTHETIC_PROCESS	GOBP_GLYCOPROTEIN_BIOSYNTHETIC_PROCESS	323	0.340162575	1.475684404	0.001826508	0.015452582	0.011620913	2805	tags=24%, list=14%, signal=21%	MUC5AC/FUT9/MUC6/GALNT6/ST6GALNAC1/B3GNT6/GCNT2/SLC2A10/MUC1/A4GNT/GALNT5/GCNT1/ENTPD5/AQP11/GALNT12/GAL3ST1/B3GAT1/GALNT7/B3GNT7/B3GALT5/UGDH/FUT1/IL33/GALNT3/DERL3/EDEM3/SLC51B/UST/NDST4/FUT2/NAGPA/B3GALT2/ST3GAL6/GFPT1/B3GNT3/XYLT2/PMM1/MT3/BACE2/TRIP11/PGM3/B4GALT4/FUT8/TMEM59/LARGE1/MGAT3/MPDU1/GCNT4/UBE2J1/FUT4/CHP1/ST3GAL5/MAN2A1/ALG10B/B4GALNT2/GLCE/ST6GALNAC2/GALNT10/ITM2A/TRAK1/TMTC2/AT…
GOBP_REGULATION_OF_MORPHOGENESIS_OF_A_BRANCHING_STRUCTURE	GOBP_REGULATION_OF_MORPHOGENESIS_OF_A_BRANCHING_STRUCTURE	48	-0.506094018	-1.696642601	0.001868934	0.015791548	0.011875828	3217	tags=35%, list=16%, signal=30%	ABL1/BCL11A/SOX8/NOG/SOX9/LRRK2/SIX1/FGF7/AGT/HGF/SIX2/WNT5A/MDK/HOXB7/WNT2/GREM1/SULF1
GOCC_90S_PRERIBOSOME	GOCC_90S_PRERIBOSOME	27	-0.609868378	-1.816648994	0.001881357	0.015876469	0.011939692	4218	tags=78%, list=21%, signal=61%	NOP9/UTP20/UTP6/NOC2L/RSL1D1/WDR12/MPHOSPH10/NOP14/NOL6/IMP4/KRI1/UTP18/BMS1/SRFBP1/RRP7A/HEATR1/PES1/TBL3/BOP1/UTP4/NOC4L
GOBP_REGULATION_OF_CD4_POSITIVE_ALPHA_BETA_T_CELL_ACTIVATION	GOBP_REGULATION_OF_CD4_POSITIVE_ALPHA_BETA_T_CELL_ACTIVATION	59	-0.493598363	-1.723815094	0.00188753	0.015908504	0.011963783	2732	tags=51%, list=14%, signal=44%	IL4R/CD274/SOCS5/JAK3/NFKBID/IL12RB1/GATA3/CBFB/NCKAP1L/TNFSF18/RIPK2/IFNG/MALT1/SOCS1/RARA/ANXA1/IL23A/MYB/LOXL3/TWSG1/HLA-DRA/CD83/HLX/NLRP3/CD55/CD81/BCL6/CD86/TNFSF4/CCL19
GOBP_TELENCEPHALON_DEVELOPMENT	GOBP_TELENCEPHALON_DEVELOPMENT	224	-0.341357985	-1.478531723	0.001900685	0.015999226	0.01203201	5440	tags=42%, list=27%, signal=31%	DLX5/CCDC141/BAX/KDM2B/CDK5R1/DRD2/EMX2/RYK/NF1/POU3F3/SIX3/FBXO45/NSUN5/PLXNA3/RPGRIP1L/DISC1/PLXNA4/LMX1A/TH/ADGRG1/DLX1/GART/NEFL/NRG3/TACC1/EZH2/NUMBL/EXT1/CRKL/CHD7/GLI3/ATAT1/PLCB1/SLC32A1/KIF5B/ROBO2/SLITRK5/ARL13B/KDM1A/WDR62/CDON/RTN4R/FOXP2/CDK5/NDE1/P2RY12/PHACTR1/XAB2/LRRK2/KDM6B/IGF2BP1/AVPR1A/NTRK2/CSF1R/SEMA7A/ATIC/SRGAP2/ATP2B4/DRD1/SLC8A1/HIF1A/NOTCH2NLA/SRF/LAMB1/KAT2A/PROX1/SKI…
GOBP_SEGMENTATION	GOBP_SEGMENTATION	90	-0.429235075	-1.623562616	0.001903687	0.016004363	0.012035873	3452	tags=31%, list=17%, signal=26%	NKD1/HOXD8/OSR1/FOXC2/DMRT2/NRARP/PRKDC/NEUROG1/HES7/TDRD5/MEOX1/NLE1/KAT2A/SEMA3A/NOTCH1/POFUT1/CDX2/WNT5A/TP53/LEF1/WT1/NRP2/MAFB/FOXC1/MEOX2/CDX1/EGR2/SFRP2
GOBP_NEGATIVE_REGULATION_OF_INTERFERON_GAMMA_PRODUCTION	GOBP_NEGATIVE_REGULATION_OF_INTERFERON_GAMMA_PRODUCTION	35	-0.541371557	-1.729153803	0.001912871	0.016061395	0.012078763	2085	tags=34%, list=10%, signal=31%	RARA/IL20RB/PDCD1LG2/AXL/LILRB4/PRNP/TLR4/LILRB1/HAVCR2/LAPTM5/TNFSF4/INHBA
GOCC_DNA_REPLICATION_PREINITIATION_COMPLEX	GOCC_DNA_REPLICATION_PREINITIATION_COMPLEX	12	-0.754231424	-1.862847865	0.001929591	0.016158031	0.012151437	1997	tags=100%, list=10%, signal=90%	MCM6/GINS2/ORC3/MCM3/MCM4/MCM5/MCM7/GINS4/GINS1/MCM2/CDC45
GOBP_REGULATION_OF_ALPHA_BETA_T_CELL_ACTIVATION	GOBP_REGULATION_OF_ALPHA_BETA_T_CELL_ACTIVATION	93	-0.426325352	-1.618975877	0.001931624	0.016158031	0.012151437	3811	tags=43%, list=19%, signal=35%	SOCS5/GLI3/JAK3/NFKBID/ZNF683/IL12RB1/IL12A/HSPH1/CD28/CD3E/GATA3/CBFB/NCKAP1L/PTPRC/TNFSF18/RIPK2/IFNG/MALT1/SOCS1/RARA/ANXA1/CRTAM/IL23A/MYB/ITPKB/LOXL3/TWSG1/HLA-DRA/CD300A/CD83/HLX/LILRB4/LILRB1/NLRP3/CD55/CD81/BCL6/CD86/TNFSF4/CCL19
GOMF_SODIUM_ION_TRANSMEMBRANE_TRANSPORTER_ACTIVITY	GOMF_SODIUM_ION_TRANSMEMBRANE_TRANSPORTER_ACTIVITY	141	0.404529575	1.603993498	0.001929591	0.016158031	0.012151437	2434	tags=21%, list=12%, signal=19%	ATP4A/SCNN1B/SLC28A2/SCN3A/SCNN1G/SCNN1A/SLC9A2/SLC9A1/SLC1A2/KCNK1/SLC4A4/SLC6A20/CNNM4/SLC12A2/SLC18A1/SLC5A7/SLC28A1/SCN4B/ASIC5/SLC9A7/SLC5A9/SLC6A4/SLC10A4/SLC13A4/SLC5A5/SLC17A3/SLC23A1/SLC13A2/SCN8A/SHROOM2
GOMF_CARBON_OXYGEN_LYASE_ACTIVITY	GOMF_CARBON_OXYGEN_LYASE_ACTIVITY	73	0.475241077	1.708213001	0.00194247	0.016228479	0.012204417	2902	tags=34%, list=14%, signal=29%	CA2/CA9/ETNPPL/EHHADH/CA4/CYP2S1/CA14/CA8/GMDS/ECHDC3/ECHDC2/ALAD/AUH/ACO1/HSD17B4/PTS/CYP1A1/HACD3/CA1/HACD2/HADHB/CA3/PCBD2/ACO2/HACD1
GOBP_REGULATION_OF_SYNCYTIUM_FORMATION_BY_PLASMA_MEMBRANE_FUSION	GOBP_REGULATION_OF_SYNCYTIUM_FORMATION_BY_PLASMA_MEMBRANE_FUSION	25	-0.603923724	-1.767330198	0.001959164	0.016347535	0.012293951	4402	tags=52%, list=22%, signal=41%	IL4R/EHD1/MYOD1/CD53/MYOG/FLOT1/CAMK1/GDF15/TYROBP/EHD2/CXCL10/CXCL9/TREM2
GOBP_POSITIVE_REGULATION_OF_INTERLEUKIN_1_PRODUCTION	GOBP_POSITIVE_REGULATION_OF_INTERLEUKIN_1_PRODUCTION	58	-0.488998646	-1.698961712	0.001970274	0.016419772	0.012348276	2480	tags=38%, list=12%, signal=33%	LPL/NOD1/RIPK2/IFNG/MALT1/EGR1/TLR8/LILRA2/PYCARD/AIM2/IFI16/TLR4/WNT5A/P2RX7/NLRP3/CLEC7A/HAVCR2/TYROBP/HSPB1/MNDA/CCL19/IL6
GOCC_MYOFILAMENT	GOCC_MYOFILAMENT	23	-0.625463233	-1.795412581	0.001987872	0.016525268	0.012427613	2036	tags=48%, list=10%, signal=43%	TNNT2/ACTA1/TPM1/TNNI2/TPM4/LMOD1/FHOD3/TNNT1/TNNI3/TPM2/TNNC1
GOCC_PEPTIDASE_COMPLEX	GOCC_PEPTIDASE_COMPLEX	87	-0.422951613	-1.588542069	0.001986457	0.016525268	0.012427613	5664	tags=45%, list=28%, signal=32%	PSMB2/SGF29/TAF6/PSMB1/PIGT/PSMD8/RAD23B/PIGU/TAF6L/USP14/PSMA1/UBQLN4/PSMA7/PSMB9/PSMC5/UBE3C/PSMB5/PSMC1/PSMD4/PSMA4/PSMD14/ENY2/GPAA1/TADA3/TRRAP/PSMB3/PSMB4/PSMC3/PSMD11/F7/PSMB7/PSMC4/PSME3/RAD23A/PSMD2/ADRM1/PSMD3/HSPB1/FAP
GOBP_CARDIAC_MUSCLE_TISSUE_MORPHOGENESIS	GOBP_CARDIAC_MUSCLE_TISSUE_MORPHOGENESIS	56	-0.486735058	-1.686421083	0.002003721	0.016636357	0.012511156	4278	tags=46%, list=21%, signal=37%	TPM1/FOXH1/HEY2/CHD7/RYR2/DLL4/FOXC2/S1PR1/TGFB2/NOG/FKBP1A/TBX20/TGFBR1/PROX1/HEG1/NOTCH1/ACTC1/WNT5A/ZFPM2/FOXC1/TGFB1/TNNI3/ENG/TNNC1/WNT2/COL11A1
GOMF_BILE_ACID_BINDING	GOMF_BILE_ACID_BINDING	11	0.805569691	1.897744098	0.002009832	0.016666416	0.012533762	1698	tags=64%, list=8%, signal=58%	AKR1C2/AKR1C1/AKR1C3/PLA2G1B/NAPEPLD/AKR1C4/FABP1
GOCC_CONDENSED_NUCLEAR_CHROMOSOME_KINETOCHORE	GOCC_CONDENSED_NUCLEAR_CHROMOSOME_KINETOCHORE	17	-0.686818367	-1.836156947	0.002018164	0.016710523	0.012566932	1508	tags=41%, list=8%, signal=38%	CCNB1/BUB1B/CENPT/NDC80/BUB1/NUF2/PLK1
GOBP_INTERLEUKIN_6_PRODUCTION	GOBP_INTERLEUKIN_6_PRODUCTION	135	-0.376146354	-1.514379356	0.002020145	0.016710523	0.012566932	2480	tags=29%, list=12%, signal=25%	LPL/NCKAP1L/NOD1/RIPK2/IFNG/HSPD1/INPP5D/ARRB2/IL1A/DHX9/F2R/C1QTNF4/TLR8/LILRA2/CX3CL1/IL17D/PYCARD/SYT11/CARD9/LILRB4/CD200/HGF/TLR4/WNT5A/SIRPA/LILRB2/TNFAIP3/CLEC7A/HAVCR2/CD74/AIF1/EREG/TLR2/TYROBP/TNFSF4/CEBPB/IL6/TWIST1/TREM2
GOBP_REGULATION_OF_MAST_CELL_ACTIVATION	GOBP_REGULATION_OF_MAST_CELL_ACTIVATION	41	-0.533030617	-1.748615175	0.002057529	0.016977785	0.012767922	3270	tags=39%, list=16%, signal=33%	STXBP2/NECTIN2/HAVCR1/STXBP1/RAC2/MILR1/CD84/ADGRE2/CD300A/FES/GAB2/HMOX1/NR4A3/FGR/CD300LF/IL13RA2
GOBP_SEMI_LUNAR_VALVE_DEVELOPMENT	GOBP_SEMI_LUNAR_VALVE_DEVELOPMENT	41	-0.532634294	-1.747315033	0.002057529	0.016977785	0.012767922	4090	tags=63%, list=20%, signal=51%	RB1/HEY2/TNFRSF1B/DLL4/ROBO2/EFNA1/GATA3/NFATC1/TGFB2/HEY1/TBX20/SOX9/NOTCH2/SLIT2/NOTCH1/SNAI1/NOS3/GJA5/SLIT3/ROBO1/HEYL/TGFB1/TIE1/EMILIN1/ELN/TWIST1
GOBP_REGULATION_OF_CELL_CYCLE_CHECKPOINT	GOBP_REGULATION_OF_CELL_CYCLE_CHECKPOINT	30	-0.585110332	-1.77919234	0.002064762	0.016998022	0.012783141	2486	tags=33%, list=12%, signal=29%	DUSP1/PPP1R10/CDT1/CHEK2/CCNB1/MAD2L1/PROX1/XRCC3/NDC80/MAP3K20
GOCC_CHAPERONE_COMPLEX	GOCC_CHAPERONE_COMPLEX	25	-0.602258009	-1.762455627	0.002065062	0.016998022	0.012783141	3725	tags=56%, list=19%, signal=46%	PSMG1/CCT5/PTGES3/CCT4/CDC37/CCT6A/CCT7/PPP5C/CCT3/CCT2/HSP90AB1/STIP1/HSF1/BAG2
GOBP_NEGATIVE_REGULATION_OF_PROTEIN_SERINE_THREONINE_KINASE_ACTIVITY	GOBP_NEGATIVE_REGULATION_OF_PROTEIN_SERINE_THREONINE_KINASE_ACTIVITY	130	-0.392978379	-1.566837463	0.002084209	0.017113531	0.012870009	4183	tags=38%, list=21%, signal=31%	DTNBP1/AKT1/LYN/RB1/MEN1/IPO7/SPRY1/INKA2/LRP5/PTPN6/GPS2/CDKN2A/ABL1/SPRY2/NUP62/SPRY4/PKIA/INKA1/PRKAR1B/RGS2/GPS1/IPO5/DUSP1/YWHAG/PKIG/SPRED3/DUSP8/CAV1/PPP2R1A/SLC8A1/HHEX/LATS2/PYCARD/DUSP6/AGT/UCHL1/SERPINB3/CD300A/HEG1/SH2B3/TFAP4/RGS4/DUSP10/TNFAIP3/DUSP14/HSPB1/DUSP2/APOE/PLK1/SFRP2
GOBP_CARBOHYDRATE_DERIVATIVE_CATABOLIC_PROCESS	GOBP_CARBOHYDRATE_DERIVATIVE_CATABOLIC_PROCESS	186	-0.356261423	-1.502718364	0.002083521	0.017113531	0.012870009	3285	tags=29%, list=16%, signal=24%	NEU1/HPSE2/APOBEC3G/PDE5A/CSPG5/MGAT1/NPL/NT5E/DPYS/GPC3/CHIT1/FGF2/PDE10A/SDC3/CHI3L2/PRELP/GNPDA1/GNS/AGRN/NAGK/SAMHD1/ACOT7/NUDT1/PGM2/PDE9A/ADAMTS9/ABCD1/GLA/NUDT11/HPSE/CSPG4/NEIL2/TYMP/KERA/GM2A/CD44/PDE4B/GPC1/LUM/GPC6/OGN/UPP1/OMD/TGFB1/HSPG2/CTSL/ADAMTS12/VCAN/CDA/RENBP/MMP12/BGN/CHI3L1/CEMIP
GOBP_EMBRYONIC_FORELIMB_MORPHOGENESIS	GOBP_EMBRYONIC_FORELIMB_MORPHOGENESIS	28	-0.603147922	-1.812810968	0.002108439	0.017291269	0.013003674	1347	tags=29%, list=7%, signal=27%	CACNA1C/ZNF358/TFAP2A/HOXA11/CRABP2/HOXA13/TWIST1/OSR2
GOBP_CELLULAR_RESPONSE_TO_ABIOTIC_STIMULUS	GOBP_CELLULAR_RESPONSE_TO_ABIOTIC_STIMULUS	315	-0.312369078	-1.400479755	0.002113267	0.017309649	0.013017497	4423	tags=35%, list=22%, signal=28%	LRRC8D/DDB1/BAX/BAG3/CASP8/RIPOR2/HABP4/HMGA2/NPM1/PALM/MAPK14/AKR1B1/TMEM161A/EIF2S1/NFATC4/HDAC4/BMF/HYAL2/POLH/CASP5/ZFP36L1/RAB11B/EFHD1/ACTR5/TNFRSF10A/GUCA1A/RAD51/NEDD4/GNB1/LTBR/AKT1/NMT1/ATR/HRAS/AKT2/XRCC6/ERRFI1/C9orf116/PTPN11/FNTA/TP53BP1/PKD2L1/RUVBL2/DDB2/MFAP4/CALM1/MYOG/KDM1A/PIK3R1/PARP1/NOX1/PTAFR/RRH/GATA3/SLC38A3/NUCKS1/PCNA/FIGNL1/RAD51AP1/YAP1/POLD1/SOX9/CHEK2/ELK1/BDKRB2/A…
GOBP_PROGESTERONE_METABOLIC_PROCESS	GOBP_PROGESTERONE_METABOLIC_PROCESS	15	0.747190307	1.907129776	0.002126161	0.017393972	0.01308091	717	tags=33%, list=4%, signal=32%	AKR1C2/AKR1C1/AKR1C3/DHRS9/AKR1C4
GOBP_ESTABLISHMENT_OF_PLANAR_POLARITY_OF_EMBRYONIC_EPITHELIUM	GOBP_ESTABLISHMENT_OF_PLANAR_POLARITY_OF_EMBRYONIC_EPITHELIUM	14	-0.710072184	-1.828110467	0.00213819	0.017471026	0.013138858	1849	tags=36%, list=9%, signal=32%	GRHL3/WNT5A/FZD2/CTHRC1/SFRP2
GOCC_TERTIARY_GRANULE_MEMBRANE	GOCC_TERTIARY_GRANULE_MEMBRANE	71	-0.45827505	-1.652071969	0.002142201	0.017482449	0.013147449	4089	tags=45%, list=20%, signal=36%	ATP6AP2/ANO6/CD53/ATP8B4/CYBA/TRPM2/ADAM8/CLEC12A/CD33/ITGAM/PTAFR/TMC6/KCNAB2/LAIR1/CYBB/FPR2/STOM/CD300A/SIGLEC5/SIRPA/LILRB2/MCEMP1/ATP11A/CD93/ITGB2/ITGAX/SLC2A3/FCER1G/GPR84/OLR1/PLAU/CLEC5A
GOBP_CARDIAC_SEPTUM_MORPHOGENESIS	GOBP_CARDIAC_SEPTUM_MORPHOGENESIS	63	-0.468514056	-1.648550949	0.002164583	0.017622125	0.01325249	2699	tags=37%, list=13%, signal=32%	TGFB2/HEY1/NOG/TBX20/SOX4/TGFBR1/NOTCH2/PROX1/SLIT2/NOTCH1/WNT5A/SLIT3/TP53/NRP1/ROBO1/SOX11/ZFPM2/NRP2/HEYL/FZD2/WNT11/ENG/CCN1
GOBP_CRANIAL_SKELETAL_SYSTEM_DEVELOPMENT	GOBP_CRANIAL_SKELETAL_SYSTEM_DEVELOPMENT	64	-0.465523937	-1.638722572	0.002164583	0.017622125	0.01325249	4020	tags=42%, list=20%, signal=34%	EXT1/CRKL/MED12/SIX4/GLI3/MTHFD1/TULP3/MSX2/EIF4A3/FOXC2/WNT9B/MMP16/TGFB2/NEUROG1/CHST11/HOXA1/TGFB3/FREM1/MMP14/SIX1/CEP55/TGFBR1/SIX2/TFAP2A/RAB23/PRRX1/TWIST1
GOMF_RAGE_RECEPTOR_BINDING	GOMF_RAGE_RECEPTOR_BINDING	10	-0.772735421	-1.828881955	0.002168865	0.017635532	0.013262573	3854	tags=90%, list=19%, signal=73%	S100B/HMGB2/S100A13/S100A12/FPR1/S100A7/S100A4/S100A8/S100A9
GOCC_ENDOPEPTIDASE_COMPLEX	GOCC_ENDOPEPTIDASE_COMPLEX	66	-0.469544744	-1.662703552	0.002197171	0.017844016	0.01341936	7434	tags=64%, list=37%, signal=40%	PSME1/PSMA3/PSMD13/PSMD10/UBR1/PSMD12/PSMF1/VCP/HTRA2/PSMD1/PSMD7/PSMB2/PSMB1/PIGT/PSMD8/RAD23B/PIGU/USP14/PSMA1/UBQLN4/PSMA7/PSMB9/PSMC5/UBE3C/PSMB5/PSMC1/PSMD4/PSMA4/PSMD14/GPAA1/PSMB3/PSMB4/PSMC3/PSMD11/PSMB7/PSMC4/PSME3/RAD23A/PSMD2/ADRM1/PSMD3/HSPB1
GOBP_NEGATIVE_REGULATION_OF_CELL_SUBSTRATE_JUNCTION_ORGANIZATION	GOBP_NEGATIVE_REGULATION_OF_CELL_SUBSTRATE_JUNCTION_ORGANIZATION	18	-0.665168522	-1.811429631	0.002205046	0.017886264	0.013451132	2297	tags=44%, list=11%, signal=39%	ITGB1BP1/ACVRL1/MMP14/RCC2/LRP1/APOD/CORO1C/THBS1
GOBP_DENDRITIC_CELL_DIFFERENTIATION	GOBP_DENDRITIC_CELL_DIFFERENTIATION	46	-0.517161092	-1.715863375	0.002223912	0.017973932	0.013517062	1489	tags=48%, list=7%, signal=44%	LTBR/LYN/HLA-B/IRF8/HLA-G/CSF2/TRPM2/BATF2/BATF3/NOTCH2/AXL/ITGB8/CCR7/MIR223/LILRB1/LILRB2/TMEM176B/TMEM176A/CCL19/CEBPB/SPI1/TREM2
GOBP_INTERLEUKIN_12_PRODUCTION	GOBP_INTERLEUKIN_12_PRODUCTION	59	-0.489968142	-1.711137116	0.002223912	0.017973932	0.013517062	4041	tags=47%, list=20%, signal=38%	HLA-B/IRF8/MAST2/JAK3/PLCB1/CD40LG/HLA-G/IRF5/RIPK2/LTB/IFNG/HSPD1/ARRB2/TLR8/IL23A/TIGIT/CCR7/CMKLR1/TLR4/LILRB1/CLEC7A/MDK/TLR2/LAPTM5/TNFSF4/CCL19/IDO1/THBS1
GOBP_DIVALENT_INORGANIC_CATION_HOMEOSTASIS	GOBP_DIVALENT_INORGANIC_CATION_HOMEOSTASIS	477	-0.28605696	-1.334561038	0.002222896	0.017973932	0.013517062	3546	tags=28%, list=18%, signal=23%	CACNB3/RYR2/F2/SLC30A2/CLIC2/PLCG1/ABL2/KCTD17/PTPN6/CHRNA9/TRPM2/SLC8B1/GPR20/PTGER1/CALB2/NMB/PML/ATP13A2/ABL1/STOML2/S1PR1/CALM1/GPR174/HTR2A/HTR1B/CALB1/LCK/SLC39A4/FYN/CDK5/SLC39A8/P2RX5/HTR2B/GPR4/FGF2/GNA15/AGTR1/SLC8A2/PTPRC/RAMP3/TRPC1/ATP13A1/SLC24A3/ACKR3/FKBP1A/CASQ2/TRPC6/BCAP31/HTR2C/BDKRB2/C19orf12/AVPR1A/C1QTNF1/MCOLN1/CAV1/STC1/CIB2/BDKRB1/MCUB/F2R/ATP2B4/LPAR4/DRD1/SLC8A1/GPR65/…
GOBP_PLATELET_AGGREGATION	GOBP_PLATELET_AGGREGATION	60	-0.472228512	-1.642231806	0.002242103	0.0180991	0.013611192	2809	tags=32%, list=14%, signal=27%	ACTB/STXBP1/MYH9/P2RY12/C1QTNF1/VCL/TLN1/SH2B3/CSRP1/CD9/PLEK/SERPINE2/ILK/HSPB1/PDPN/MYL9/FLNA/COMP/FN1
GOMF_ACYL_COA_DEHYDROGENASE_ACTIVITY	GOMF_ACYL_COA_DEHYDROGENASE_ACTIVITY	10	0.798507197	1.864485422	0.002249545	0.018137298	0.013639919	2862	tags=70%, list=14%, signal=60%	ACADL/ACADS/ACADSB/ACAD8/ACADM/ACADVL/IVD
GOCC_BRUSH_BORDER	GOCC_BRUSH_BORDER	101	0.443037691	1.676870828	0.002254515	0.018155496	0.013653605	3116	tags=37%, list=16%, signal=31%	SLC28A2/FOLR1/ACE2/CDHR2/TMPRSS15/MTTP/CD36/ATP8B1/CA4/SLC7A11/MYO1A/PDZD3/KCNK1/DRD5/PLS1/LIMA1/SLC15A1/ITLN1/SLC26A3/SLC2A2/SLC28A1/SHANK2/SLC22A5/ITPR3/SLC26A4/SLC17A3/DCXR/ATP7A/USH1C/CYBRD1/EZR/SLC9A3R1/DAB1/PTH1R/SLC6A19/SI/SLC7A9
GOBP_NEGATIVE_REGULATION_OF_VIRAL_LIFE_CYCLE	GOBP_NEGATIVE_REGULATION_OF_VIRAL_LIFE_CYCLE	23	-0.621762349	-1.784789074	0.002264439	0.018176445	0.013669359	1905	tags=30%, list=10%, signal=28%	FCN3/TRIM15/BST2/IFITM3/IFITM1/IFITM2/LY6E
GOBP_TRNA_TRANSPORT	GOBP_TRNA_TRANSPORT	35	-0.537024945	-1.715270619	0.002263847	0.018176445	0.013669359	7025	tags=74%, list=35%, signal=48%	NUP37/NUP42/RANBP2/NUP205/NUP153/NUP35/NUP43/NUP160/NUP98/TPR/NUP188/NOL6/YBX1/NUP85/SEH1L/NUP133/XPOT/NUP62/NUP58/NUP107/SSB/RAN/NDC1/NUP155/RAE1/AAAS
GOBP_NEGATIVE_REGULATION_OF_INTRINSIC_APOPTOTIC_SIGNALING_PATHWAY	GOBP_NEGATIVE_REGULATION_OF_INTRINSIC_APOPTOTIC_SIGNALING_PATHWAY	90	-0.426052161	-1.611523387	0.002265265	0.018176445	0.013669359	3292	tags=30%, list=16%, signal=25%	TRAP1/ZNF385A/KDM1A/MCL1/FIGNL1/ACKR3/LRRK2/RTKN2/BDKRB2/NONO/SOD2/MIF/BID/HIF1A/YBX3/GPX1/BCL2L1/SNAI1/ENO1/CD44/CD74/DDIAS/HSPB1/GRINA/MMP9/MAGEA3/SFRP2
GOBP_MAINTENANCE_OF_LOCATION_IN_CELL	GOBP_MAINTENANCE_OF_LOCATION_IN_CELL	196	-0.347433563	-1.475097521	0.002284142	0.018305966	0.013766764	3543	tags=32%, list=18%, signal=27%	RYR2/F2/KDELR1/SLC30A2/CLIC2/PLCG1/PTPN6/FTL/TRPM2/BARD1/SLC8B1/GPSM2/PML/ABL1/GPAA1/CALM1/CCDC88A/HTR2A/TMSB10/LCK/CDK5/HTR2B/FGF2/PTPRC/TRPC1/FKBP1A/CASQ2/HTR2C/MCOLN1/SRGN/RANGAP1/CAV1/DBN1/BDKRB1/BCL3/F2R/DRD1/SLC8A1/PKD2/RYR1/CX3CL1/ARL2/CORO1A/CCL21/CACNA1C/SELENON/JPH1/CCR7/PLN/CXCL11/P2RY6/CD4/APLNR/ANXA6/GJA1/CXCL10/CCL19/S100A8/APOE/S100A9/CXCL9/THY1/CEMIP
GOBP_MESODERM_DEVELOPMENT	GOBP_MESODERM_DEVELOPMENT	110	-0.395154602	-1.552088816	0.002289597	0.01832773	0.013783131	2459	tags=36%, list=12%, signal=32%	TBX19/FOXH1/EXT1/LDB1/BTK/ITGA3/ITGB1/NUP133/OSR1/FOXC2/ITGB4/NOG/YAP1/TBX20/DKK1/GDF11/KDM6B/HES7/EOMES/OVOL1/ITGA2/SRF/TRIM15/TWSG1/PUS7/APELA/SNAI1/SIX2/WNT5A/LEF1/ZFPM2/HCK/FOXC1/GJA1/HOXA11/WNT11/TIE1/MEST/SFRP2/INHBA
GOBP_DEFENSE_RESPONSE_TO_VIRUS	GOBP_DEFENSE_RESPONSE_TO_VIRUS	245	-0.32737816	-1.438703457	0.002313577	0.018497559	0.013910849	3311	tags=25%, list=17%, signal=21%	IL12RB1/EXOSC4/ABCC9/PML/APOBEC3G/DDX21/CGAS/IFIT1/HSP90AA1/ACOD1/ABCE1/PTPRC/IRF5/DDIT4/IFNG/SLFN11/MICB/IRF3/ADAR/SAMHD1/FCN3/IFI6/DHX9/ATAD3A/RNASE2/TLR8/IL23A/DMBT1/TRIM15/PYCARD/ZDHHC1/TRIM6/CLPB/IFIT2/GBP1/CARD9/IFI44L/IL2RA/BCL2L1/AIM2/PMAIP1/IFI16/STAT1/SKP2/LILRB1/ISG15/EXOSC5/UNC93B1/TNFAIP3/RNASE6/BST2/IFITM3/CXCL10/IFITM1/IFITM2/HTRA1/IL6/KCNJ8/MMP12/FLNA/CXCL9
GOMF_CYCLASE_ACTIVITY	GOMF_CYCLASE_ACTIVITY	22	-0.622206135	-1.755826428	0.002334519	0.018642718	0.014020014	2314	tags=36%, list=12%, signal=32%	NPR1/ADCY7/GUCY1A2/ADCY4/ADCY3/BST1/GUCY1B1/GUCY1A1
GOCC_CMG_COMPLEX	GOCC_CMG_COMPLEX	10	-0.770167681	-1.822804721	0.00234237	0.018664031	0.014036042	1997	tags=70%, list=10%, signal=63%	MCM3/MCM4/MCM5/MCM7/GINS4/GINS1/MCM2
GOBP_REGULATION_OF_BONE_MINERALIZATION	GOBP_REGULATION_OF_BONE_MINERALIZATION	70	-0.464407497	-1.670299164	0.002345554	0.018664031	0.014036042	2560	tags=36%, list=13%, signal=31%	ALOX5/ANKH/SOX9/TGFB3/SRGN/DDR2/SLC8A1/HIF1A/LTBP3/ISG15/CYP27B1/P2RX7/ECM1/CCR1/TMEM119/TFAP2A/OMD/TGFB1/PKDCC/CCN1/MGP/COMP/TWIST1/OSR2/GREM1
GOBP_POSITIVE_REGULATION_OF_LEUKOCYTE_MEDIATED_IMMUNITY	GOBP_POSITIVE_REGULATION_OF_LEUKOCYTE_MEDIATED_IMMUNITY	115	-0.399421542	-1.577459728	0.002345554	0.018664031	0.014036042	4591	tags=37%, list=23%, signal=29%	NOD2/CD1A/STAT5B/NOS2/FCER2/HLA-B/C17orf99/BTK/TP53BP1/HLA-G/IL12RB1/IL12A/NECTIN2/DDX21/CD1B/CD28/ITGAM/PTAFR/GATA3/PTPRC/MAD2L2/MALT1/CD1E/TFRC/HSPD1/TRAF2/CLCF1/CRTAM/IL23A/SH2D1A/HLA-DRA/MSH2/CD1C/NLRP3/VAV1/CLEC7A/CD81/ITGB2/TYROBP/TGFB1/TNFSF4/IL6/C3
GOBP_MRNA_TRANSCRIPTION	GOBP_MRNA_TRANSCRIPTION	15	-0.709369037	-1.849544276	0.002351962	0.018670619	0.014040996	861	tags=40%, list=4%, signal=38%	SREBF1/TP53/HSF1/EREG/C5AR1/FLNA
GOBP_REGULATION_OF_WNT_SIGNALING_PATHWAY_PLANAR_CELL_POLARITY_PATHWAY	GOBP_REGULATION_OF_WNT_SIGNALING_PATHWAY_PLANAR_CELL_POLARITY_PATHWAY	15	-0.709127644	-1.848914889	0.002351962	0.018670619	0.014040996	3452	tags=60%, list=17%, signal=50%	NKD1/ABL1/GPC3/DKK1/DAB2/DACT1/RSPO3/PLEKHA4/SFRP2
GOBP_REGULATION_OF_DEFENSE_RESPONSE_TO_VIRUS_BY_HOST	GOBP_REGULATION_OF_DEFENSE_RESPONSE_TO_VIRUS_BY_HOST	39	-0.540224218	-1.759379046	0.002366561	0.018764249	0.014111409	3311	tags=38%, list=17%, signal=32%	IL12RB1/APOBEC3G/CGAS/HSP90AA1/MICB/DHX9/IL23A/PYCARD/ZDHHC1/TRIM6/AIM2/STAT1/LILRB1/TNFAIP3/MMP12
GOMF_PROTEIN_DISULFIDE_ISOMERASE_ACTIVITY	GOMF_PROTEIN_DISULFIDE_ISOMERASE_ACTIVITY	18	0.704999927	1.869326398	0.002407807	0.019068692	0.014340362	2161	tags=39%, list=11%, signal=35%	PDIA2/ERO1B/PDILT/QSOX1/ERP44/CRELD2/PDIA5
GOBP_CONVERGENT_EXTENSION	GOBP_CONVERGENT_EXTENSION	15	-0.707598091	-1.844926871	0.002422697	0.019163932	0.014411986	1551	tags=47%, list=8%, signal=43%	PTK7/NKD1/FRZB/WNT5A/TRIM28/WNT11/SFRP2
GOBP_DENDRITIC_CELL_ANTIGEN_PROCESSING_AND_PRESENTATION	GOBP_DENDRITIC_CELL_ANTIGEN_PROCESSING_AND_PRESENTATION	12	-0.750046766	-1.852512335	0.00245109	0.019365636	0.014563675	2439	tags=67%, list=12%, signal=59%	NOD1/CCL21/HLA-DRA/CCR7/CD74/CLEC4A/CCL19/THBS1
GOBP_REGULATION_OF_BIOLOGICAL_PROCESS_INVOLVED_IN_SYMBIOTIC_INTERACTION	GOBP_REGULATION_OF_BIOLOGICAL_PROCESS_INVOLVED_IN_SYMBIOTIC_INTERACTION	187	-0.352142408	-1.485412632	0.002460703	0.019418665	0.014603554	1965	tags=18%, list=10%, signal=17%	ZFP36/ADAR/FCN3/RAD23A/CAV1/DHX9/NELFCD/KPNA2/NR5A2/TRIM15/PROX1/TRIM6/KRT6A/NOTCH1/AXL/CAV2/IFI16/STAT1/CD4/ISG15/LAMP3/CD74/TRIM28/BST2/TOP2A/CXCR4/IFITM3/IFITM1/CXCL6/IFITM2/BANF1/LGALS1/LY6E/CXCL8
GOMF_NADP_RETINOL_DEHYDROGENASE_ACTIVITY	GOMF_NADP_RETINOL_DEHYDROGENASE_ACTIVITY	10	0.794968796	1.856223385	0.002484275	0.019581587	0.014726078	173	tags=30%, list=1%, signal=30%	AKR1B10/RDH12/AKR1C3
GOMF_PASSIVE_TRANSMEMBRANE_TRANSPORTER_ACTIVITY	GOMF_PASSIVE_TRANSMEMBRANE_TRANSPORTER_ACTIVITY	446	0.311828888	1.397115933	0.002488827	0.019594391	0.014735707	2764	tags=18%, list=14%, signal=16%	KCNE2/SLC26A9/KCNJ16/SCNN1B/AQP4/TMEM38A/SCN3A/KCNJ15/SCNN1G/CLIC6/SCNN1A/ANO5/CLCA1/KCNJ13/SLC26A7/SLC14A1/AQP5/TRPA1/KCNK10/FKBP1B/KCNMB2/AQP11/GRIA4/ANO7/FXYD3/FXYD4/TMEM37/TMC4/KCNK1/AQP10/TRPM4/GABRB3/GRIA3/CLIC3/KCNK17/GABRA1/KCNK5/MCOLN3/KCNQ1/KCNJ6/CNGA1/TPCN2/MCU/CATSPER3/SCN4B/ASIC5/CATSPER2/CACNG7/TMEM150C/TMEM63C/KCNJ4/CACNA1A/ABCC8/TMEM120A/ITPR3/NMUR2/OTOP2/GRIN3B/SLC17A3/KCNH7/KCNN…
GOBP_MACROPHAGE_DIFFERENTIATION	GOBP_MACROPHAGE_DIFFERENTIATION	44	-0.529916749	-1.763110583	0.002496396	0.019607845	0.014745825	2907	tags=61%, list=15%, signal=53%	IL31RA/ZBTB46/CASP8/ROR2/CEBPA/L3MBTL3/PF4/TRIB1/RB1/CSF1/CSF2/GAB3/PARP1/HCLS1/IFNG/CSF1R/TSPAN2/MIR223/CD4/NRROS/TLR2/TGFB1/C1QC/SPI1/LIF/MMP9/INHBA
GOBP_DEVELOPMENTAL_GROWTH_INVOLVED_IN_MORPHOGENESIS	GOBP_DEVELOPMENTAL_GROWTH_INVOLVED_IN_MORPHOGENESIS	217	-0.331487532	-1.430706643	0.002496125	0.019607845	0.014745825	4146	tags=32%, list=21%, signal=25%	NRCAM/SPAG9/EXT1/SEMA4F/MED12/CSF1/SIX4/SPRY1/PTK7/SEMA6A/ITGA4/RARG/NKD1/TTL/ABL1/BCL11A/FGF1/SPRY2/S1PR1/LIMK1/HSP90AA1/RTN4R/NDN/CDK5/YAP1/RNF157/PLXNA1/ISLR2/SOX9/SEMA6B/SYT2/GDI1/SEMA4B/SEMA7A/VCL/LAMB2/DBN1/SIX1/FLRT1/SRF/SYT1/SEMA5B/TRPV2/SEMA4C/SEMA3A/SLIT2/NOTCH1/LRP1/KIF26B/CPNE1/AURKA/ANAPC2/WNT5A/SLIT3/HSP90AB1/DPYSL2/NRP1/NRP2/MAP1B/TRIM28/CXCR4/WNT11/CRABP2/APOE/TNC/WASF1/FN1/SPP1/S…
GOBP_CHEMOKINE_PRODUCTION	GOBP_CHEMOKINE_PRODUCTION	91	-0.42913485	-1.622681713	0.002524992	0.019809197	0.014897249	2480	tags=30%, list=12%, signal=26%	LPL/RIPK2/IFNG/DEFB124/CSF1R/EGR1/HIF1A/PYCARD/LRP1/LILRB4/TLR4/APOD/WNT5A/HMOX1/SIRPA/CLEC7A/HAVCR2/CD74/AIF1/TLR2/TNFSF4/CXCL6/S100A8/IL6/S100A9/TWIST1/TREM2
GOBP_POSITIVE_REGULATION_OF_INTEGRIN_ACTIVATION	GOBP_POSITIVE_REGULATION_OF_INTEGRIN_ACTIVATION	11	-0.759490461	-1.851609062	0.002546907	0.019957732	0.015008953	2518	tags=64%, list=13%, signal=56%	SKAP1/P2RY12/PIEZO1/PLEK/FERMT2/CDH17/CXCL13
GOCC_MICROTUBULE_ASSOCIATED_COMPLEX	GOCC_MICROTUBULE_ASSOCIATED_COMPLEX	151	-0.367262651	-1.497822878	0.002563541	0.020064577	0.015089304	3798	tags=34%, list=19%, signal=28%	KIF11/KIF1B/KIF7/KIF12/ACTA1/CLIP2/DISC1/TPR/DYNC1H1/ACTL7A/DNAH2/KIFC2/KIF2B/FNTA/HAUS6/KIF5B/KIF20B/EML1/KIF22/KIFC3/DYNC1I1/KIF15/KIF3C/AURKC/NDE1/RABGAP1/KLC1/DRC1/KIF18B/KIF2A/MAP1A/KIF18A/KIF20A/BIRC5/YWHAE/CDCA8/KIF26B/ACTC1/ACTA2/KIF2C/AURKA/KIF14/ACTL8/AURKB/KIF21B/KIF23/MAP1B/ACTG2/PEA15/KIFC1/LRP8
GOBP_PROTEIN_LOCALIZATION_TO_CYTOSKELETON	GOBP_PROTEIN_LOCALIZATION_TO_CYTOSKELETON	58	-0.483766046	-1.680781729	0.002570723	0.020097288	0.015113904	3721	tags=31%, list=19%, signal=25%	MARK4/CEP250/KIF20B/NUMA1/NUP62/HTR2A/FAM83H/TTK/MAP1A/SPAG5/MAPRE1/PPP1R9B/BICD1/AURKA/STIL/KLHL21/SNX10/FAM83D
GOBP_CHONDROCYTE_DEVELOPMENT	GOBP_CHONDROCYTE_DEVELOPMENT	26	-0.627854169	-1.847508579	0.002619815	0.020407593	0.015347265	2504	tags=42%, list=13%, signal=37%	PTHLH/SOX9/CHST11/CHSY1/ECM1/SULF2/COMP/SERPINH1/SULF1/SFRP2/COL11A1
GOBP_NEGATIVE_REGULATION_OF_CELL_PROJECTION_ORGANIZATION	GOBP_NEGATIVE_REGULATION_OF_CELL_PROJECTION_ORGANIZATION	173	-0.358324329	-1.487924764	0.002618317	0.020407593	0.015347265	3679	tags=28%, list=18%, signal=23%	CRMP1/PTPN9/SEMA6A/ITGA3/ODF2L/MYLIP/EFNA1/BCL11A/SPRY2/MAK/RTN4R/FYN/RAB29/CARM1/CDK5/NGFR/YAP1/LRRK2/TRPC6/SEMA6B/ZNF365/GDI1/SEMA4B/SEMA7A/MINAR1/EPHA4/VIM/SEMA5B/CCL21/KLK8/SEMA4C/SEMA3A/SLIT2/LRP1/PRNP/PTPRG/WNT5A/DENND5A/NRP1/LINGO1/PFN2/EPHB2/APOE/LGALS1/FLNA/DPYSL3/THY1/SPOCK1/SPP1
GOCC_MITOCHONDRIAL_MATRIX	GOCC_MITOCHONDRIAL_MATRIX	456	0.304151286	1.3689645	0.002621545	0.020407593	0.015347265	4857	tags=32%, list=24%, signal=25%	ETNPPL/OTC/ACADL/TST/ETFDH/HMGCS2/GPT2/ABAT/ACSM3/ALDH6A1/SIRT4/HADH/OXCT1/ALDH2/LIAS/PDK4/SUCLG2/ADHFE1/GSTZ1/DHTKD1/MTERF2/MCEE/ACSF2/MTERF1/AUH/ACSM1/MMUT/ACADS/ACADSB/BTD/ACSS2/ACAD8/BCKDHB/ACOT11/DBT/AASS/SMDT1/AMT/ACADM/PRDX5/MRPS36/PYROXD2/HMGCL/MLYCD/RNASEL/ME2/PPIF/ATP5PB/AK3/NDUFS1/PDHA1/ACAT1/MRPL35/NDUFAF1/ACADVL/FDX1/HSD17B8/MRPS18A/PDK1/PC/PDHX/HADHB/ERBB4/ETFBKMT/ACO2/ETFA/ME3/DECR…
GOBP_REGULATION_OF_DNA_BINDING_TRANSCRIPTION_FACTOR_ACTIVITY	GOBP_REGULATION_OF_DNA_BINDING_TRANSCRIPTION_FACTOR_ACTIVITY	410	-0.290229891	-1.340387739	0.002622614	0.020407593	0.015347265	3645	tags=24%, list=18%, signal=20%	TCF3/FANCA/CD40LG/RBCK1/DDRGK1/TP53BP1/PHB2/TRAIP/LRP5/NFKBIE/FOS/TCEAL7/CDKN2A/S100A12/ADAM8/ADGRG3/CARD14/IRAK1/KDM1A/PPRC1/FLOT1/ARID5B/NFKB2/STAT3/NDN/TRAF1/ACOD1/PRKCH/HCLS1/NUPR1/NOD1/TNFSF18/RIPK2/JUP/MAD2L2/MALT1/RTKN2/CAMK1D/TFRC/NEUROG1/EOMES/ARRB2/TRAF2/HAND2/CAV1/DDR2/DHX9/TNFRSF4/SRF/PKD2/CX3CL1/TRIM15/PYCARD/PROX1/PTGIS/AGT/TRIM6/SLCO3A1/STK3/CD200/AIM2/CMKLR1/PRNP/TLR4/CSF3/WNT5A/H…
GOBP_REGULATION_OF_RELEASE_OF_SEQUESTERED_CALCIUM_ION_INTO_CYTOSOL	GOBP_REGULATION_OF_RELEASE_OF_SEQUESTERED_CALCIUM_ION_INTO_CYTOSOL	70	-0.461064669	-1.658276267	0.002645779	0.020563943	0.015464846	3886	tags=43%, list=19%, signal=35%	CHD7/SNCA/RYR2/F2/CLIC2/PLCG1/PTPN6/ABL1/CALM1/TRPC1/FKBP1A/CASQ2/BDKRB1/F2R/DRD1/SLC8A1/PKD2/CX3CL1/CORO1A/CACNA1C/SELENON/JPH1/PLN/CXCL11/P2RY6/APLNR/CXCL10/CXCL9/THY1/CEMIP
GOBP_REGULATION_OF_T_HELPER_CELL_DIFFERENTIATION	GOBP_REGULATION_OF_T_HELPER_CELL_DIFFERENTIATION	37	-0.551018205	-1.772205353	0.002665152	0.020666508	0.015541979	3988	tags=51%, list=20%, signal=41%	SOCS5/JAK3/NFKBID/IL12RB1/TNFSF18/RIPK2/MALT1/RARA/ANXA1/IL23A/MYB/LOXL3/HLA-DRA/HLX/NLRP3/BCL6/CD86/TNFSF4/CCL19
GOBP_TUMOR_NECROSIS_FACTOR_MEDIATED_SIGNALING_PATHWAY	GOBP_TUMOR_NECROSIS_FACTOR_MEDIATED_SIGNALING_PATHWAY	160	-0.367636024	-1.512177774	0.002662922	0.020666508	0.015541979	4679	tags=39%, list=23%, signal=30%	PSMA1/TNFSF15/PSMA7/PSMB9/COMMD7/PSMC5/PSMB5/LTBR/PSMC1/PSMD4/NFKBIA/TNFRSF1B/BAG4/CD40LG/RBCK1/PSMA4/PSMD14/TRAIP/KRT18/ADAM17/GPS2/HIPK1/CARD14/SHARPIN/TRAF1/PSMB3/PSMB4/PSMC3/TNFSF18/PSMD11/CLIP3/TNFSF8/LTB/PSMB7/PSMC4/TRAF2/PLVAP/PSME3/CD70/PSMD2/TNFRSF9/TNFRSF4/PYCARD/ACTN4/TNFRSF25/PSMD3/CCDC3/CPNE1/AIM2/STAT1/FAS/TP53/TNFSF13B/TNFAIP3/TNFSF11/ILK/TNFSF9/LAPTM5/TNFSF4/TNFRSF12A/TNFRSF11B/SP…
GOBP_AORTIC_VALVE_MORPHOGENESIS	GOBP_AORTIC_VALVE_MORPHOGENESIS	31	-0.566395411	-1.739889528	0.002674273	0.020713238	0.015577121	3384	tags=61%, list=17%, signal=51%	DLL4/ROBO2/EFNA1/GATA3/NFATC1/TBX20/SOX9/SLIT2/NOTCH1/SNAI1/NOS3/SLIT3/ROBO1/HEYL/TGFB1/TIE1/EMILIN1/ELN/TWIST1
GOBP_PROSTATE_GLAND_MORPHOGENESIS	GOBP_PROSTATE_GLAND_MORPHOGENESIS	27	-0.59548285	-1.773798019	0.002690144	0.020790359	0.015635119	2459	tags=37%, list=12%, signal=33%	NOG/GLI2/SOX9/NOTCH1/WNT5A/HOXB13/SERPINB5/TNC/HOXA13/SULF1
GOBP_REGULATION_OF_AXONOGENESIS	GOBP_REGULATION_OF_AXONOGENESIS	150	-0.372455003	-1.516127864	0.002690444	0.020790359	0.015635119	4028	tags=31%, list=20%, signal=25%	BRSK2/PLXNB3/TRAK2/SEMA4F/PAK2/SEMA6A/ROBO2/SLITRK1/EFNA1/LIMK1/RTN4R/PLXND1/CDK5/NGFR/PLXNA1/ISLR2/SEMA6B/NTRK2/LRRC4C/GDI1/SEMA4B/SEMA7A/DBN1/EPHA4/SRF/SEMA5B/TRPV2/SEMA4C/SEMA3A/SLIT2/LRP1/ANAPC2/BRSK1/WNT5A/NRP1/ROBO1/LINGO1/PLXNC1/MAP1B/PLXNB1/EPHB2/CRABP2/CHN1/THY1/FN1/SPP1
GOBP_ANATOMICAL_STRUCTURE_ARRANGEMENT	GOBP_ANATOMICAL_STRUCTURE_ARRANGEMENT	15	-0.70393733	-1.835382137	0.002705635	0.02088363	0.015705262	1436	tags=40%, list=7%, signal=37%	HOXB2/SEMA3A/KIF14/NRP2/TFAP2A/EGR2
GOBP_CELL_SURFACE_RECEPTOR_SIGNALING_PATHWAY_INVOLVED_IN_HEART_DEVELOPMENT	GOBP_CELL_SURFACE_RECEPTOR_SIGNALING_PATHWAY_INVOLVED_IN_HEART_DEVELOPMENT	27	-0.595261737	-1.773139376	0.002725309	0.021011255	0.015801241	3384	tags=56%, list=17%, signal=46%	DLL4/SOX17/MSX1/HEY1/NOG/DKK1/HAND2/NOTCH2/NOTCH1/SNAI1/WNT5A/ALPK2/HEYL/TGFB1/WNT11
GOMF_HYDRO_LYASE_ACTIVITY	GOMF_HYDRO_LYASE_ACTIVITY	59	0.517964003	1.788819479	0.002733221	0.021048001	0.015828875	2902	tags=39%, list=14%, signal=33%	CA2/CA9/EHHADH/CA4/CYP2S1/CA14/CA8/GMDS/ECHDC3/ECHDC2/ALAD/AUH/ACO1/HSD17B4/CYP1A1/HACD3/CA1/HACD2/HADHB/CA3/PCBD2/ACO2/HACD1
GOBP_PEROXISOME_ORGANIZATION	GOBP_PEROXISOME_ORGANIZATION	81	0.467001423	1.709585891	0.002742482	0.021076215	0.015850093	5617	tags=52%, list=28%, signal=37%	EHHADH/PHYH/PEX11A/ECI2/PEX7/EPHX2/ACOX3/ACOX1/SCP2/HSD17B4/HMGCL/MLYCD/SEC16B/ACOT4/HACL1/CAT/IDH1/ACAA1/ABCD3/CROT/ZFAND6/ECH1/GSTK1/NUDT7/PEX12/DDO/PECR/ABCD4/DECR2/PEX2/UBE2D3/PEX11B/CRAT/DAO/PEX13/PEX1/PEX3/PAOX/PEX26/TMEM135/AMACR/ACOT8
GOBP_ANTIGEN_PROCESSING_AND_PRESENTATION_OF_PEPTIDE_OR_POLYSACCHARIDE_ANTIGEN_VIA_MHC_CLASS_II	GOBP_ANTIGEN_PROCESSING_AND_PRESENTATION_OF_PEPTIDE_OR_POLYSACCHARIDE_ANTIGEN_VIA_MHC_CLASS_II	96	-0.414916877	-1.590810455	0.002743183	0.021076215	0.015850093	3084	tags=34%, list=15%, signal=29%	HLA-DOA/KIF22/DYNC1I1/HLA-DQB1/HLA-DPB1/KIF15/KIF3C/RACGAP1/KLC1/AP1M1/CENPE/SEC23A/HLA-DQA1/AP2S1/KIF2A/KIF18A/CTSV/PYCARD/HLA-DRA/HLA-DMB/HLA-DPA1/AP1S2/KIF2C/CTSD/KIF4A/AP2M1/AP2A1/KIF23/CD74/CTSL/FCER1G/THBS1/TREM2
GOBP_COBALAMIN_METABOLIC_PROCESS	GOBP_COBALAMIN_METABOLIC_PROCESS	20	0.693950162	1.888548329	0.002752283	0.021111526	0.015876649	4581	tags=55%, list=23%, signal=42%	CBLIF/TCN1/PRSS1/MMUT/CTRB2/LMBRD1/MMAB/CLYBL/ABCD4/MMAA/AMN
GOBP_ESTABLISHMENT_OR_MAINTENANCE_OF_TRANSMEMBRANE_ELECTROCHEMICAL_GRADIENT	GOBP_ESTABLISHMENT_OR_MAINTENANCE_OF_TRANSMEMBRANE_ELECTROCHEMICAL_GRADIENT	13	0.761165908	1.856696822	0.002754089	0.021111526	0.015876649	12	tags=15%, list=0%, signal=15%	ATP4A/ATP4B
GOBP_BLEB_ASSEMBLY	GOBP_BLEB_ASSEMBLY	10	-0.765161081	-1.810955283	0.002758785	0.021123327	0.015885523	971	tags=60%, list=5%, signal=57%	EMP1/P2RX7/ANLN/EMP3/MYLK/PMP22
GOBP_CORTICAL_ACTIN_CYTOSKELETON_ORGANIZATION	GOBP_CORTICAL_ACTIN_CYTOSKELETON_ORGANIZATION	38	-0.551669197	-1.783030861	0.002769422	0.021180537	0.015928548	2631	tags=45%, list=13%, signal=39%	CDK5/RACGAP1/NCKAP1L/EPB41L3/RHOQ/FMNL3/EPB41L2/FMNL1/TLN1/LCP1/FHOD3/FMNL2/PLEK/RTKN/ANLN/ECT2/EHD2
GOMF_CYTOKINE_BINDING	GOMF_CYTOKINE_BINDING	135	-0.365381151	-1.471038243	0.002775321	0.021201425	0.015944256	2555	tags=32%, list=13%, signal=28%	FGF2/VASN/NOG/ACKR3/TRAF2/CSF1R/TGFB3/ZFP36/IL20RB/ACVRL1/PXDN/A2M/IFNGR1/TNFRSF9/TGFBR1/TWSG1/CXCR2/GBP1/LTBP3/IL2RA/CSF2RA/IL18BP/CCR7/CSF3R/CD4/CRLF1/NRROS/IL3RA/CD109/NRP1/NRP2/CCR1/CD74/IL2RG/CXCR4/OSMR/ENG/LRRC32/PDPN/THBS1/IL13RA2/COMP/GREM1
GOMF_GATED_CHANNEL_ACTIVITY	GOMF_GATED_CHANNEL_ACTIVITY	320	0.334981926	1.454648449	0.002818751	0.021508646	0.016175298	2764	tags=19%, list=14%, signal=17%	KCNE2/KCNJ16/SCNN1B/SCN3A/KCNJ15/SCNN1G/CLIC6/SCNN1A/ANO5/CLCA1/KCNJ13/TRPA1/KCNK10/FKBP1B/KCNMB2/GRIA4/ANO7/TMEM37/TMC4/KCNK1/TRPM4/GABRB3/GRIA3/CLIC3/KCNK17/GABRA1/KCNK5/MCOLN3/KCNQ1/KCNJ6/CNGA1/TPCN2/CATSPER3/SCN4B/ASIC5/CATSPER2/CACNG7/TMEM150C/TMEM63C/KCNJ4/CACNA1A/ABCC8/ITPR3/NMUR2/GRIN3B/SLC17A3/KCNH7/KCNN4/CLCNKB/CACHD1/CCT8L2/KCNK6/SCN8A/SHROOM2/CLCN3/CACNA2D2/GABRG2/GABRB2/ANO1/CHRNG/LR…
GOBP_POSITIVE_REGULATION_OF_DNA_BIOSYNTHETIC_PROCESS	GOBP_POSITIVE_REGULATION_OF_DNA_BIOSYNTHETIC_PROCESS	62	-0.460000959	-1.604763689	0.002839203	0.021640028	0.016274101	3630	tags=40%, list=18%, signal=33%	CCT5/PTGES3/CCT4/RFC4/HSP90AA1/FGF2/PCNA/CCT6A/ARRB2/NVL/CCT7/DSCC1/RFC3/CCT3/CCT2/HGF/FGFR4/AURKB/HSP90AB1/ACD/MYC/NEK2/PDGFRB/SMOC2/GREM1
GOBP_MESENCHYME_MORPHOGENESIS	GOBP_MESENCHYME_MORPHOGENESIS	48	-0.494505641	-1.65779343	0.002859302	0.021768425	0.016370661	3338	tags=56%, list=17%, signal=47%	ROBO2/OSR1/FOXC2/DCHS1/TGFB2/MSX1/HEY1/NOG/TBX20/SOX9/ACVRL1/TGFBR1/NOTCH1/ACTC1/SNAI1/ACTA2/WNT5A/NOS3/LEF1/ROBO1/MYC/ACTG2/HEYL/FOXC1/WNT11/ENG/TWIST1
GOBP_CELL_CYCLE_ARREST	GOBP_CELL_CYCLE_ARREST	226	-0.335717292	-1.457545204	0.002908397	0.022117039	0.016632832	3376	tags=27%, list=17%, signal=22%	KIF20B/BARD1/PHOX2B/CDKN2A/IL12A/PML/ABL1/ZNF385A/MYOG/ZFHX3/PLAGL1/CDC25C/APBB1/TGFB2/CARM1/CDK5/PCNA/SLC25A33/DUSP1/CDC123/NBN/IFNG/CDK2/TFDP2/CHEK2/PNPT1/CDKN3/MIF/MTBP/SOX4/VASH1/E2F1/CDK1/PKD2/CCNB1/TGFBR1/PLK2/PRMT1/NOTCH2/MSH2/PPP1R15A/NOTCH1/PPP1R9B/PRNP/AURKA/TFAP4/CDK4/TP53/HSP90AB1/RRAGD/DDIAS/MYC/GAS1/MAP3K20/TGFB1/FOXM1/THBS1/CXCL8/INHBA/FAP
GOMF_SULFATE_TRANSMEMBRANE_TRANSPORTER_ACTIVITY	GOMF_SULFATE_TRANSMEMBRANE_TRANSPORTER_ACTIVITY	16	0.712498457	1.839029521	0.002928862	0.022247381	0.016730853	2036	tags=31%, list=10%, signal=28%	SLC26A9/SLC26A7/SLC26A3/SLC13A4/SLC26A4
GOBP_FATTY_ACID_BIOSYNTHETIC_PROCESS	GOBP_FATTY_ACID_BIOSYNTHETIC_PROCESS	153	0.39738987	1.588963771	0.002936298	0.022278579	0.016754315	3312	tags=35%, list=17%, signal=30%	HPGD/LIPH/AKR1C3/CYP2C9/FA2H/ELOVL6/PLA2G1B/ACADL/CBR1/GIP/ACSM3/CYP2C8/RGN/CYP3A4/LIAS/ADIPOR2/PDK4/APOA4/ABHD3/EPHX2/ACSL3/INSIG1/XBP1/APOC3/ACSM1/AVP/APOA1/ACSS2/ACACB/IL1B/ASAH2B/CYP2E1/MLYCD/PTGS1/MGLL/ABHD2/CYP1A1/HACD3/ACOT4/ACADVL/HSD17B8/ERLIN2/HACD2/ABCD3/HPGDS/FABP5/HACD1/ACSS1/CBR4/ADIPOQ/PLP1/SLC45A3/HSD17B12/ACSM2B
GOBP_GLUTATHIONE_DERIVATIVE_METABOLIC_PROCESS	GOBP_GLUTATHIONE_DERIVATIVE_METABOLIC_PROCESS	20	0.690597572	1.879424434	0.002986516	0.022633937	0.017021558	3775	tags=65%, list=19%, signal=53%	GSTA3/GSTA1/GSTA4/GSTZ1/MGST1/GSTO2/GSTT1/MGST2/AKR1A1/HPGDS/MGST3/GSTK1/GSTM3
GOMF_COBALAMIN_BINDING	GOMF_COBALAMIN_BINDING	10	0.789986363	1.844589584	0.002992857	0.022656334	0.017038401	1191	tags=30%, list=6%, signal=28%	CBLIF/TCN1/MMUT
GOBP_NEGATIVE_REGULATION_OF_LEUKOCYTE_MEDIATED_IMMUNITY	GOBP_NEGATIVE_REGULATION_OF_LEUKOCYTE_MEDIATED_IMMUNITY	52	-0.496635451	-1.686046494	0.003007252	0.022739585	0.017101009	4041	tags=40%, list=20%, signal=32%	HLA-B/CR1/JAK3/HLA-G/PTPN6/PTPRC/ARRB2/IL20RB/CD84/CD300A/SERPINB4/IL7R/LILRB4/LILRB1/SERPINB9/HMOX1/HAVCR2/BCL6/BST2/C4BPA/IL13RA2
GOMF_CHAPERONE_BINDING	GOMF_CHAPERONE_BINDING	99	-0.406123584	-1.555482824	0.00303295	0.022906748	0.017226722	3795	tags=32%, list=19%, signal=26%	BAG4/TIMM10/DNAJA4/AHSA1/PTGES3/ATP1A3/DNAJB4/CDC37/CFTR/DNAJB6/GNB5/HSPE1/HSPD1/TSACC/USP13/PTGES3L/CTSC/PFDN4/GRN/BIRC5/VWF/DNLZ/TP53/CDC25A/HSPB6/STIP1/DNAJB5/SACS/CP/BAG2/PDPN/FN1
GOBP_MAINTENANCE_OF_LOCATION	GOBP_MAINTENANCE_OF_LOCATION	297	-0.306581152	-1.363926558	0.003036205	0.022906748	0.017226722	3543	tags=28%, list=18%, signal=24%	RYR2/DZIP1/F2/KDELR1/SLC30A2/CLIC2/NFKBIE/PLCG1/PTPN6/FTL/TRPM2/BARD1/SLC8B1/NBL1/GPSM2/PML/ABL1/GPAA1/CALM1/NR1H2/CCDC88A/HTR2A/TMSB10/LCK/CDK5/HTR2B/FGF2/SREBF1/LPL/PLA2G4C/PTPRC/TRPC1/FKBP1A/CASQ2/HTR2C/NRIP1/MCOLN1/SRGN/RANGAP1/CAV1/DBN1/BDKRB1/BCL3/F2R/DRD1/ABCA1/SLC8A1/PKD2/RYR1/CX3CL1/ARL2/CORO1A/CCL21/CACNA1C/SELENON/JPH1/CCR7/PLN/CXCL11/SCARB1/P2RY6/CD4/HILPDA/APLNR/GM2A/ANXA6/NRROS/MDFI…
GOBP_REGULATION_OF_COLLAGEN_METABOLIC_PROCESS	GOBP_REGULATION_OF_COLLAGEN_METABOLIC_PROCESS	39	-0.531812613	-1.73198449	0.003053032	0.023007762	0.017302689	2160	tags=49%, list=11%, signal=44%	ERRFI1/F2/ITGB1/MFAP4/SERPINF2/ARRB2/TGFB3/ITGA2/F2R/VIM/MYB/TGFB1/PDGFRB/ENG/CBX8/EMILIN1/CCN2/IL6/FAP
GOBP_REGULATION_OF_TRANSCRIPTION_INVOLVED_IN_G1_S_TRANSITION_OF_MITOTIC_CELL_CYCLE	GOBP_REGULATION_OF_TRANSCRIPTION_INVOLVED_IN_G1_S_TRANSITION_OF_MITOTIC_CELL_CYCLE	34	-0.551457108	-1.751971958	0.003071096	0.023091916	0.017365975	4345	tags=50%, list=22%, signal=39%	TFDP1/RB1/CDK17/FBXO5/CDK16/CDK5/PCNA/E2F6/CDT1/TFDP2/RRM2/E2F1/TYMS/CDC6/CCNE1/ORC1/CDC45
GOBP_RESPONSE_TO_UV	GOBP_RESPONSE_TO_UV	143	-0.372690622	-1.505276056	0.003071101	0.023091916	0.017365975	5546	tags=39%, list=28%, signal=29%	RO60/ZRANB3/DDB1/BAX/SCARA3/NPM1/TMEM161A/EIF2S1/NFATC4/BMF/CDKN2D/HYAL2/POLH/ERCC2/ACTR5/USP1/NEDD4/AKT1/PCLAF/ATR/MEN1/C9orf116/RUVBL2/DDB2/MFAP4/GTF2H2/IL12A/PML/MSH6/RAD18/KDM1A/PIK3R1/PARP1/PCNA/TIPIN/POLD1/FEN1/DCUN1D3/BRCA2/BCL3/CHEK1/PBK/MSH2/GPX1/BRSK1/MMP1/AURKB/TP53/CDC25A/MMP2/DTL/MYC/MMP9/TIMP1/AQP1/MMP3
GOBP_PULMONARY_VALVE_MORPHOGENESIS	GOBP_PULMONARY_VALVE_MORPHOGENESIS	17	-0.67307226	-1.799407772	0.003106194	0.023329577	0.017544705	3338	tags=76%, list=17%, signal=64%	HEY2/ROBO2/NFATC1/TGFB2/HEY1/TBX20/NOTCH2/SLIT2/NOTCH1/NOS3/GJA5/ROBO1/HEYL
GOBP_REGULATION_OF_CELL_ADHESION_MEDIATED_BY_INTEGRIN	GOBP_REGULATION_OF_CELL_ADHESION_MEDIATED_BY_INTEGRIN	47	-0.504407983	-1.681055964	0.003127277	0.023461588	0.017643982	4142	tags=47%, list=21%, signal=37%	LYN/CRKL/SKAP1/PTPN11/PTPN6/EFNA1/FOXC2/JAM3/CD3E/TGFB2/P2RY12/NCKAP1L/ITGB1BP1/PIEZO1/CCL21/PODXL/CYP1B1/LIF/PLAU/CXCL13/SERPINE1/SFRP2
GOMF_EXOGENOUS_PROTEIN_BINDING	GOMF_EXOGENOUS_PROTEIN_BINDING	75	-0.449564521	-1.64559354	0.00313442	0.023488847	0.017664482	3205	tags=36%, list=16%, signal=30%	NECTIN2/HAVCR1/ANPEP/HTR2A/MRC1/SELPLG/TFRC/XPR1/ITGA2/BSG/TNFRSF4/CDK1/SERPINB3/AXL/SLC52A2/SCARB1/SLC1A5/CD4/CD55/CD81/CD86/CXCR4/ICAM1/CLEC5A/RPSA/ITGA5/CLDN1
GOCC_LYSOSOMAL_LUMEN	GOCC_LYSOSOMAL_LUMEN	91	-0.423735192	-1.60226406	0.003141773	0.023517611	0.017686113	2343	tags=36%, list=12%, signal=32%	SDC3/PRELP/CD1E/GNS/GYG1/AGRN/TPP1/TCN2/PLBD2/PPT1/LIPA/CTSV/GLA/HPSE/CTSA/CSPG4/CTSD/KERA/GM2A/CD74/GPC1/LUM/GPC6/CTSB/OGN/OMD/HSPG2/PDGFRB/PLD3/CTSL/VCAN/CTSK/BGN
GOCC_CLATHRIN_COATED_ENDOCYTIC_VESICLE	GOCC_CLATHRIN_COATED_ENDOCYTIC_VESICLE	51	-0.49118413	-1.666185106	0.003146463	0.023526399	0.017692722	2791	tags=37%, list=14%, signal=32%	HLA-DQB1/HLA-DPB1/HLA-DQA1/AP2S1/SGIP1/CTLA4/TYRP1/CLTCL1/HLA-DRA/HLA-DPA1/WNT5A/CD9/AP2M1/AP2A1/CD74/FZD2/APOE/FCGR1B/CEMIP
GOBP_NEGATIVE_REGULATION_OF_GROWTH	GOBP_NEGATIVE_REGULATION_OF_GROWTH	232	-0.325055042	-1.416704798	0.003179095	0.023743868	0.017856267	2815	tags=25%, list=14%, signal=22%	RTN4R/RGS2/APBB1/TGFB2/PSRC1/GPC3/CDK5/MSX1/NOG/NPR1/SEMA6B/ADAM15/CCDC85B/PNPT1/SEMA4B/DCUN1D3/SEMA7A/ACVRL1/MINAR1/BDKRB1/PPP2R1A/HIF1A/FRZB/PPT1/SEMA5B/NOTCH2/OSGIN2/SEMA4C/SEMA3A/SIPA1/SLIT2/STK3/NOTCH1/PPP1R9B/G6PD/ENO1/CRYAB/CYP27B1/WNT5A/RGS4/SLIT3/DUSP10/TP53/NRP1/WT1/SERPINE2/RERG/BCL6/BST2/GDF15/GJA1/TGFB1/WNT11/CDA/GREM1/SPP1/SFRP2/INHBA
GOBP_INTEGRIN_ACTIVATION	GOBP_INTEGRIN_ACTIVATION	25	-0.590317416	-1.727512521	0.003194645	0.023833407	0.017923604	2518	tags=52%, list=13%, signal=46%	JAM3/P2RY12/ITGB1BP1/PIEZO1/CX3CL1/TLN1/KIF14/PLEK/FERMT2/COL16A1/CDH17/CXCL13/FN1
GOBP_REGULATION_OF_SUPRAMOLECULAR_FIBER_ORGANIZATION	GOBP_REGULATION_OF_SUPRAMOLECULAR_FIBER_ORGANIZATION	343	-0.303668103	-1.368484628	0.003201789	0.02383356	0.017923719	3282	tags=24%, list=16%, signal=21%	NUMA1/GMFG/ABL1/S1PR1/ANKRD53/LIMK1/CCDC88A/STMN1/ABI2/TMSB10/PIK3R1/ALOX15/SERPINF2/CORO2B/HDGFL3/PSRC1/CDC42EP1/HCLS1/PFDN2/NCKAP1L/CLIP3/CDC42EP3/ITGB1BP1/CKAP5/SPIRE1/CFL2/MAGEL2/TGFB3/MAP1A/DBN1/BAIAP2L2/PFDN4/PLEKHG2/GPR65/MYADM/TGFBR1/CX3CL1/ARL2/MAPRE1/CORO1A/PYCARD/CCL21/NAV3/PROX1/LMOD1/CDH5/FHOD3/ESAM/SPTAN1/SLIT2/MET/GPX1/CCR7/CDC42EP2/COLGALT1/FES/CSF3/CRYAB/RGS4/PFN1/PLEK/NRP1/SHANK…
GOBP_RESPONSE_TO_OXIDATIVE_STRESS	GOBP_RESPONSE_TO_OXIDATIVE_STRESS	414	-0.294670685	-1.365024989	0.003199699	0.02383356	0.017923719	2863	tags=23%, list=14%, signal=20%	PARP1/NOX1/PRR5L/CCNA2/MPV17/FYN/MCL1/FBLN5/LANCL1/ALOX5/PCNA/DUSP1/RBPMS/EPAS1/LRRK2/SIGMAR1/TRPC6/CDK2/KDM6B/PRODH/MICB/NONO/C19orf12/TRAF2/SOD2/PNPT1/MAP1LC3A/UCP2/MB/ANXA1/RHOB/LDHA/NUDT1/MMP14/GPX7/PXDN/NR4A2/PPP5C/SLC8A1/HIF1A/GPX4/PKD2/ETS1/MYB/MELK/CYBB/GNAO1/GJB2/ABCD1/SELENON/MET/AXL/GPX1/ZNF580/SOD3/CCR7/G6PD/HGF/PRNP/TLR4/APOD/CRYAB/NOS3/HMOX1/SIRPA/TP53/KCNA5/TNFAIP3/MMP2/NR4A3/HSF1/…
GOMF_IMMUNE_RECEPTOR_ACTIVITY	GOMF_IMMUNE_RECEPTOR_ACTIVITY	126	-0.388553074	-1.548700918	0.003217038	0.023903633	0.017976416	1397	tags=24%, list=7%, signal=22%	CXCR2/FPR2/HLA-DRA/IL21R/HLA-DPA1/IL2RA/IL7R/CSF2RA/CCR7/CMKLR1/LILRB1/CSF3R/CD4/CRLF1/IL3RA/LILRB2/CD44/C3AR1/CCR1/FPR1/CD74/IL2RG/IL17RD/CXCR4/OSMR/FPR3/FCER1G/C5AR1/IL13RA2/FCGR1B
GOMF_UBIQUITIN_LIKE_PROTEIN_LIGASE_BINDING	GOMF_UBIQUITIN_LIKE_PROTEIN_LIGASE_BINDING	295	-0.305445671	-1.355185221	0.003218346	0.023903633	0.017976416	4202	tags=25%, list=21%, signal=20%	LTBR/LYN/RB1/BAG6/NAE1/MYOD1/BRCA1/UBOX5/NFKBIA/TNFRSF1B/BAG4/SCAMP3/PATZ1/CACYBP/UBE2D1/ABCB1/DDRGK1/MAGEC2/UBE2L6/HGS/AXIN1/TUBA1B/PML/UBXN7/RAD18/ASB4/ABI2/CUL7/PRR5L/HSP90AA1/APBB1/TRAF1/NGFR/DTX1/HSPD1/CHEK2/ARRB2/TRAF2/PA2G4/MAP1LC3A/LAPTM4B/USP13/VCL/RANGAP1/BID/MFHAS1/HIF1A/CCNB1/YWHAE/UCHL1/SKI/SYT11/CCT2/GPI/TUBB/STAT1/HSPBP1/AURKA/ANAPC2/ISG15/TP53/HSP90AB1/HSPA6/UBE2T/BOK/TRIB3/PRR7/T…
GOBP_POSITIVE_REGULATION_OF_AXONOGENESIS	GOBP_POSITIVE_REGULATION_OF_AXONOGENESIS	77	-0.44370421	-1.629894711	0.003239633	0.024035058	0.018075253	3338	tags=39%, list=17%, signal=33%	ARHGDIA/DBNL/PLXNA3/DISC1/PLXNA4/NEFL/PLXNB3/ROBO2/SLITRK1/LIMK1/PLXND1/NGFR/PLXNA1/ISLR2/NTRK2/GDI1/SEMA7A/DBN1/SRF/TRPV2/SLIT2/LRP1/ANAPC2/NRP1/ROBO1/PLXNC1/MAP1B/PLXNB1/CRABP2/FN1
GOBP_SECOND_MESSENGER_MEDIATED_SIGNALING	GOBP_SECOND_MESSENGER_MEDIATED_SIGNALING	294	-0.30946935	-1.373591763	0.003245595	0.02405263	0.018088468	2831	tags=25%, list=14%, signal=22%	PRKAR1B/CD3E/RGS2/NFATC1/P2RX5/HTR2B/P2RY12/AGTR1/SLC8A2/PTPRC/HOMER3/PDE10A/ACKR3/RNF157/GPR143/NPR1/SOX9/LRRK2/CASQ2/BCAP31/RASD2/HTR2C/AVPR1A/MCOLN1/GUCY1A2/ATP2B4/HRH1/CCL20/PPP2R1A/PDE9A/SLC8A1/ACTN3/NR5A2/CXCR2/FPR2/CACNA1C/AGT/GBP1/PPP1R9B/CCR7/PLN/CMKLR1/IGF1/PRNP/VCAM1/CD4/DMPK/NOS3/APLNR/P2RX7/DDAH2/PLEK/PTGFR/BST1/TNFSF11/CCR1/FPR1/GRIN2D/GAL/CXCR4/CCL4/TNNI3/APOE/PDE3A/GUCY1B1/SELE/TH…
GOBP_SULFATION	GOBP_SULFATION	20	0.688102946	1.872635443	0.003259788	0.024131089	0.018147472	1120	tags=35%, list=6%, signal=33%	SULT1C2/SULT1B1/SULT2A1/SULT1A1/UST/SULT1E1/SULT1A2
GOCC_SMALL_SUBUNIT_PROCESSOME	GOCC_SMALL_SUBUNIT_PROCESSOME	37	-0.545680492	-1.755038002	0.003265244	0.024144769	0.018157759	5998	tags=57%, list=30%, signal=40%	RPS7/UTP14A/UTP23/MPHOSPH10/UTP25/EMG1/NOP14/NOL6/IMP4/UTP18/NOP58/PDCD11/DCAF13/HEATR1/PRKDC/FBL/TBL3/WDR46/UTP4/NOC4L/RRP9
GOBP_ESTABLISHMENT_OF_RNA_LOCALIZATION	GOBP_ESTABLISHMENT_OF_RNA_LOCALIZATION	185	-0.339823884	-1.43132773	0.003275411	0.024193216	0.018194193	7509	tags=54%, list=38%, signal=34%	LSG1/EIF5A/RBM8A/NOP9/POM121L12/SRSF7/HNRNPU/NXT2/ATXN2/DDX19A/MAGOH/NUP37/MAGOHB/NUP42/RANBP2/SMG7/UPF1/CASC3/SRSF3/GLE1/NUP205/MRPL18/PCID2/SRSF11/RBFOX1/LRPPRC/NUP153/TGFBR2/POLR2D/NUP35/SMG6/NUP43/NUP160/SRSF1/KHDRBS1/SNUPN/U2AF1/NPM1/LTV1/NUP98/ZFP36L1/CPSF4/SUPT6H/ALYREF/U2AF2/TPR/DHX38/XPO1/NXF3/QKI/NUP188/NOL6/ATR/YBX1/NUP85/CETN2/NSUN2/SEH1L/KHSRP/CPSF3/ENY2/NUP133/EIF4A3/NPIPA1/RFTN2/XP…
GOBP_MESONEPHROS_DEVELOPMENT	GOBP_MESONEPHROS_DEVELOPMENT	90	-0.419677632	-1.587412012	0.00329318	0.024297644	0.018272727	3338	tags=37%, list=17%, signal=31%	ROBO2/OSR1/FOXC2/FGF1/WNT9B/CALB1/GATA3/DCHS1/GPC3/SOX8/FGF2/NOG/GDF11/SOX9/HOXD11/SIX1/CITED1/PKD2/AGT/SLIT2/KIF26B/SIX2/CRLF1/WT1/MYC/LAMA5/FOXC1/HOXA11/WNT11/FOXD1/HOXB7/OSR2/GREM1
GOMF_DNA_BINDING_BENDING	GOMF_DNA_BINDING_BENDING	17	-0.671089067	-1.794105856	0.003316782	0.024444827	0.018383414	1637	tags=35%, list=8%, signal=32%	HMGB3/HHEX/LEF1/TOP2A/FOXC1/FOXD1
GOBP_METAL_ION_EXPORT	GOBP_METAL_ION_EXPORT	44	0.538129412	1.749573401	0.003372553	0.024774012	0.018630973	1203	tags=18%, list=6%, signal=17%	ATP4A/KCNE2/ATP4B/SLC9A1/SLC4A4/ATP7B/KCNK5/KCNQ1
GOBP_REGULATION_OF_RECEPTOR_MEDIATED_ENDOCYTOSIS	GOBP_REGULATION_OF_RECEPTOR_MEDIATED_ENDOCYTOSIS	98	-0.392275192	-1.510881147	0.003368899	0.024774012	0.018630973	2300	tags=21%, list=11%, signal=19%	DKK1/ARRB2/SGIP1/ANKRD13B/PPT1/CCL21/SYT11/APELA/RIN3/BICD1/DAB2/AP2A1/UNC119/APLN/CCL19/SELE/APOC1/SERPINE1/C3/GREM1/SFRP4
GOBP_REGULATION_OF_ACTIN_FILAMENT_BASED_PROCESS	GOBP_REGULATION_OF_ACTIN_FILAMENT_BASED_PROCESS	367	-0.291146085	-1.325614066	0.003372334	0.024774012	0.018630973	3795	tags=29%, list=19%, signal=24%	BAG4/RHOH/SYNPO2L/PAK2/CAPG/ATP2A2/RHOC/RYR2/RHOBTB3/SH3BP1/ABL2/TRPM2/GMFG/ABL1/S1PR1/JAM3/LIMK1/CCDC88A/STMN1/ABI2/TMSB10/PIK3R1/ALOX15/SERPINF2/CORO2B/MYH9/CDC42EP1/CDK5/HCLS1/RAC2/NCKAP1L/CDC42EP3/JUP/ITGB1BP1/ARHGEF19/SPIRE1/RND3/RHOQ/CFL2/MAGEL2/CSF1R/TGFB3/CNN2/CAV1/RHOB/STC1/GRHL3/DBN1/BAIAP2L2/PLEKHG2/NEB/GPR65/MYADM/TGFBR1/CX3CL1/CORO1A/NOTCH2/PYCARD/CCL21/PROX1/LMOD1/CACNA1C/FHOD3/ESAM…
GOBP_MATURATION_OF_SSU_RRNA	GOBP_MATURATION_OF_SSU_RRNA	49	-0.483269588	-1.623005149	0.003386403	0.024848477	0.018686974	5569	tags=49%, list=28%, signal=35%	UTP23/ABT1/RIOK1/DHX37/RPS19/RPS21/UTP25/TSR1/ERCC2/NOL11/NOP14/KRI1/BMS1/DCAF13/SRFBP1/HEATR1/NOB1/RPP40/NAT10/TBL3/WDR46/UTP4/RRS1/BYSL
GOBP_REGULATION_OF_MACROPHAGE_DIFFERENTIATION	GOBP_REGULATION_OF_MACROPHAGE_DIFFERENTIATION	21	-0.628670573	-1.760247487	0.003409088	0.024941302	0.018756782	5453	tags=62%, list=27%, signal=45%	ZBTB46/CASP8/ROR2/PF4/TRIB1/RB1/CSF1/HCLS1/MIR223/TGFB1/C1QC/LIF/INHBA
GOBP_INTERLEUKIN_1_PRODUCTION	GOBP_INTERLEUKIN_1_PRODUCTION	103	-0.41259286	-1.586581979	0.003404493	0.024941302	0.018756782	2480	tags=34%, list=12%, signal=30%	LPL/NOD1/RIPK2/IFNG/MALT1/ARRB2/ANXA1/EGR1/F2R/TLR8/LILRA2/CX3CL1/PYCARD/S1PR3/LILRB4/AIM2/IFI16/CCR7/IGF1/TLR4/WNT5A/P2RX7/SIRPA/NLRP3/TNFAIP3/CLEC7A/GBP5/HAVCR2/TYROBP/HSPB1/MNDA/CCL19/IL6/SPHK1/TREM2
GOBP_HOMOTYPIC_CELL_CELL_ADHESION	GOBP_HOMOTYPIC_CELL_CELL_ADHESION	83	-0.419845716	-1.561672127	0.003410235	0.024941302	0.018756782	2965	tags=31%, list=15%, signal=27%	PTPRU/ACTB/STXBP1/MYH9/P2RY12/JUP/CD99/C1QTNF1/VCL/TLN1/CTNNA3/SH2B3/CSRP1/CD9/PLEK/TNFSF11/SERPINE2/ILK/ZNF703/HSPB1/PDPN/LGALS1/MYL9/FLNA/COMP/FN1
GOBP_CELLULAR_SODIUM_ION_HOMEOSTASIS	GOBP_CELLULAR_SODIUM_ION_HOMEOSTASIS	19	0.685783218	1.842401702	0.003414576	0.024945787	0.018760155	1315	tags=32%, list=7%, signal=30%	ATP4A/ATP4B/NEDD4L/SLC9A1/TMPRSS3/SLC12A2
GOBP_DECIDUALIZATION	GOBP_DECIDUALIZATION	19	-0.654023635	-1.796278502	0.003425449	0.024997933	0.018799371	1858	tags=53%, list=9%, signal=48%	STC1/BSG/GJB2/CYP27B1/TPPP3/JUNB/STC2/GJA1/LIF/SPP1
GOBP_PATHWAY_RESTRICTED_SMAD_PROTEIN_PHOSPHORYLATION	GOBP_PATHWAY_RESTRICTED_SMAD_PROTEIN_PHOSPHORYLATION	61	-0.458326733	-1.596261635	0.003431286	0.02501325	0.018810889	2699	tags=36%, list=13%, signal=31%	TGFB2/PIN1/NOG/RBPMS/DKK1/GDF11/TGFB3/TTK/ACVRL1/TGFBR1/TWSG1/INHBB/DAB2/BMP8A/LEFTY1/GDF15/TGFB1/ENG/EMILIN1/PMEPA1/GREM1/INHBA
GOBP_COCHLEA_MORPHOGENESIS	GOBP_COCHLEA_MORPHOGENESIS	21	-0.628377464	-1.759426795	0.003444053	0.025079002	0.018860337	2382	tags=48%, list=12%, signal=42%	GLI2/SOX9/NEUROG1/HOXA1/GRHL3/SIX1/FRZB/WNT5A/FZD2/CTHRC1
GOBP_REGULATION_OF_NEUTROPHIL_ACTIVATION	GOBP_REGULATION_OF_NEUTROPHIL_ACTIVATION	10	-0.759270584	-1.79701387	0.00345281	0.025115443	0.018887742	2894	tags=70%, list=14%, signal=60%	ITGAM/PTAFR/GRN/CD300A/PRAM1/ITGB2/PLA2G2A
GOBP_MITOTIC_METAPHASE_PLATE_CONGRESSION	GOBP_MITOTIC_METAPHASE_PLATE_CONGRESSION	50	-0.496703942	-1.671426782	0.003462076	0.02514468	0.018909729	3277	tags=38%, list=16%, signal=32%	EML3/ANKRD53/NUP62/KIF22/PSRC1/CDT1/CENPE/KIF18A/CCNB1/MAD1L1/CDCA8/KIF2C/RRS1/KIF14/NDC80/AURKB/NUF2/KIFC1/CDCA5
GOBP_REGULATION_OF_COMPLEMENT_ACTIVATION	GOBP_REGULATION_OF_COMPLEMENT_ACTIVATION	56	-0.473477426	-1.640486544	0.003464345	0.02514468	0.018909729	1737	tags=32%, list=9%, signal=29%	A2M/CFP/C4B/CFHR4/C2/C3AR1/CD55/CD81/PROS1/C4BPA/C1QB/C1QA/C1QC/SERPING1/C1R/C5AR1/C1S/C3
GOCC_BLOOD_MICROPARTICLE	GOCC_BLOOD_MICROPARTICLE	105	-0.401410503	-1.551620503	0.003483536	0.025256576	0.01899388	1929	tags=28%, list=10%, signal=25%	ANGPTL4/FCN3/CIB2/KDM4D/BCHE/A2M/APOA2/STOM/AGT/ACTC1/C4B/PFN1/MSN/HSPA6/CP/PROS1/ACTG2/C4BPA/C1QB/TGFB1/SERPINA3/ENG/C1QC/SERPING1/C1R/APOE/C1S/FN1/C3
GOBP_POSITIVE_REGULATION_OF_PEPTIDE_HORMONE_SECRETION	GOBP_POSITIVE_REGULATION_OF_PEPTIDE_HORMONE_SECRETION	94	0.432075889	1.619177006	0.003497141	0.025327776	0.019047424	3786	tags=36%, list=19%, signal=29%	RFX6/CLTRN/GHRL/NR0B2/GCG/MYRIP/GPER1/GIP/GIPR/FGA/ISL1/TRPM4/OXCT1/FGG/GHRH/AACS/MCU/GPR27/MPC2/FGB/FFAR1/ANO1/PPARD/JAK2/PCK2/SELENOT/BAD/NKX6-1/NMU/BAIAP3/GLUD1/NR1H4/PFKFB2/TFR2
GOBP_AMINOGLYCAN_CATABOLIC_PROCESS	GOBP_AMINOGLYCAN_CATABOLIC_PROCESS	68	-0.44928156	-1.602739611	0.003517799	0.025449848	0.019139227	2653	tags=44%, list=13%, signal=38%	HMMR/DCN/ARSB/SDC2/OVGP1/HPSE2/CSPG5/GPC3/CHIT1/FGF2/SDC3/CHI3L2/PRELP/GNS/AGRN/HPSE/CSPG4/KERA/CD44/GPC1/LUM/GPC6/OGN/OMD/TGFB1/HSPG2/VCAN/BGN/CHI3L1/CEMIP
GOBP_NEGATIVE_REGULATION_OF_MACROPHAGE_ACTIVATION	GOBP_NEGATIVE_REGULATION_OF_MACROPHAGE_ACTIVATION	16	-0.675831071	-1.790196502	0.003548947	0.025621826	0.019268561	2476	tags=56%, list=12%, signal=49%	VSIG4/PTPRC/CST7/LRFN5/CX3CL1/GRN/ADGRF5/SYT11/CD200
GOBP_ENDOCRINE_PANCREAS_DEVELOPMENT	GOBP_ENDOCRINE_PANCREAS_DEVELOPMENT	45	0.544971216	1.788456767	0.003549228	0.025621826	0.019268561	2412	tags=36%, list=12%, signal=31%	RFX6/NEUROD1/INSM1/FOXA2/NKX2-2/GATA6/BMP5/GIP/GIPR/EIF2AK3/PAX6/IL6R/BMP4/BMP6/NKX6-2/CLOCK
GOBP_NEUTRAL_LIPID_METABOLIC_PROCESS	GOBP_NEUTRAL_LIPID_METABOLIC_PROCESS	125	0.405979392	1.569565833	0.003560082	0.02567249	0.019306662	2454	tags=26%, list=12%, signal=23%	LIPF/AADAC/NKX2-3/LIPH/ANG/PNLIPRP2/GPAT3/DGKD/MTTP/RGN/PNPLA4/APOA4/PLCE1/LPIN2/APOB/INSIG1/APOC3/ABHD6/APOA1/PNPLA1/FABP2/FABP1/MOGAT2/PLIN5/CYP2E1/MGLL/ABHD2/FBXW7/GPAT2/SEL1L/ABHD5/CAT/FABP3
GOBP_REGULATION_OF_CYSTEINE_TYPE_ENDOPEPTIDASE_ACTIVITY	GOBP_REGULATION_OF_CYSTEINE_TYPE_ENDOPEPTIDASE_ACTIVITY	220	-0.330423742	-1.431810002	0.003576211	0.025761035	0.019373251	2581	tags=23%, list=13%, signal=20%	NGFR/SOX7/NOD1/RIPK2/DNAJB6/MALT1/HSPE1/BCAP31/HSPD1/ARRB2/TRAF2/CST7/IFI6/F2R/BID/NLE1/PYCARD/YWHAE/CARD9/GPX1/AIM2/PMAIP1/IFI16/HGF/TFAP4/SERPINB9/CTSD/CRYAB/FAS/NLRP3/ROBO1/CD44/LAMP3/CLEC7A/TNFRSF10B/HSF1/BOK/PRR7/MYC/DPEP1/LAPTM5/S100A8/CCN2/CCN1/MMP9/S100A9/THBS1/AQP1/MAGEA3/SFRP2
GOBP_URONIC_ACID_METABOLIC_PROCESS	GOBP_URONIC_ACID_METABOLIC_PROCESS	15	0.731559912	1.867234731	0.003581879	0.025774125	0.019383096	3049	tags=60%, list=15%, signal=51%	UGT2B15/UGT2A3/CRYL1/UGT2B28/UGT2B17/DCXR/AKR1A1/UGT1A8/UGT1A6
GOBP_REGULATION_OF_TRIGLYCERIDE_CATABOLIC_PROCESS	GOBP_REGULATION_OF_TRIGLYCERIDE_CATABOLIC_PROCESS	14	0.718898437	1.802960541	0.003611139	0.025871675	0.019456456	2319	tags=43%, list=12%, signal=38%	AADAC/APOA4/APOC3/APOA1/PLIN5/ABHD5
GOMF_MHC_PROTEIN_COMPLEX_BINDING	GOMF_MHC_PROTEIN_COMPLEX_BINDING	21	-0.627753462	-1.75767962	0.003619221	0.025871675	0.019456456	1376	tags=57%, list=7%, signal=53%	HLA-DOA/HSP90AA1/HLA-DRA/HLA-DMB/YWHAE/LILRB1/CD4/HSP90AB1/LILRB2/PKM/CD81/CD74
GOBP_BRANCHING_INVOLVED_IN_BLOOD_VESSEL_MORPHOGENESIS	GOBP_BRANCHING_INVOLVED_IN_BLOOD_VESSEL_MORPHOGENESIS	32	-0.558896891	-1.733144439	0.003605538	0.025871675	0.019456456	3384	tags=44%, list=17%, signal=36%	DLL4/ABL1/FOXC2/NRARP/PLXND1/TBX20/SRF/LEF1/NRP1/MDK/ENG/EDNRA/COL4A1/SFRP2
GOBP_REGULATION_OF_LYMPHOCYTE_CHEMOTAXIS	GOBP_REGULATION_OF_LYMPHOCYTE_CHEMOTAXIS	22	-0.611852842	-1.726610088	0.003617592	0.025871675	0.019456456	1400	tags=41%, list=7%, signal=38%	CCL21/PADI2/WNT5A/S100A7/CCL2/CCL4/CCL7/CXCL10/CXCL13
GOBP_NEGATIVE_REGULATION_OF_RESPONSE_TO_DNA_DAMAGE_STIMULUS	GOBP_NEGATIVE_REGULATION_OF_RESPONSE_TO_DNA_DAMAGE_STIMULUS	77	-0.440531324	-1.61823949	0.003614153	0.025871675	0.019456456	3958	tags=35%, list=20%, signal=28%	RPS3/FANCB/OTUB2/BCL2L12/PARPBP/TP53BP1/FBXO5/ZNF385A/KDM1A/CGAS/RTEL1/PPP1R10/ACKR3/MAD2L2/CHEK2/MIF/BID/POLQ/AUNIP/BCL2L1/SNAI1/CD44/HSF1/CD74/DDIAS/TWIST1/SFRP2
GOBP_THIOESTER_METABOLIC_PROCESS	GOBP_THIOESTER_METABOLIC_PROCESS	98	0.412499483	1.54270328	0.003616257	0.025871675	0.019456456	4077	tags=43%, list=20%, signal=34%	ELOVL6/HMGCS2/ACSM3/PDK4/SUCLG2/ACSL3/GSTZ1/MCEE/ACSF2/FAR1/ACSM1/ACSS2/ACOT11/AASS/HSD17B4/PPCS/ACACB/HMGCL/MLYCD/ACSL5/MPC2/ACOT4/PDHA1/ACAT1/HMGCS1/HSD17B8/HACD2/PDK1/PDHX/ACSL1/HACD1/ACSS1/CBR4/DLST/HSD17B12/ACSM2B/NUDT7/THEM5/DIP2A/SUCLA2/KYNU/OXSM
GOBP_REGULATION_OF_MAP_KINASE_ACTIVITY	GOBP_REGULATION_OF_MAP_KINASE_ACTIVITY	294	-0.308241506	-1.368141931	0.003622498	0.025871675	0.019456456	4497	tags=33%, list=22%, signal=26%	DNAJA1/ERBB2/IQGAP3/TRIB1/MAP4K2/PPIA/IRAK2/PDGFB/DVL3/DTNBP1/LYN/EZH2/SPAG9/PKN1/TAOK1/IGFBP6/HRAS/RPS3/CRKL/SPRY1/PTPN11/CD40LG/FGF18/HGS/FGFR1/PTPN6/GPS2/PIK3R5/S100A12/ADAM8/FGF1/SPRY2/NUP62/IRAK1/SPRY4/HTR2A/RGS2/GPS1/HTR2B/FGF2/DUSP1/PTPRC/NOD1/MAP3K6/RIPK2/DKK1/LRRK2/TRAF2/S1PR2/SPRED3/TGFB3/DUSP8/CAV1/SHC1/EPHA4/PPP2R1A/CDK1/PBK/DUSP6/MUC20/AGT/UCHL1/SERPINB3/CD300A/SH2B3/HGF/IGF1/TLR4/CS…
GOBP_REGULATION_OF_STRESS_ACTIVATED_PROTEIN_KINASE_SIGNALING_CASCADE	GOBP_REGULATION_OF_STRESS_ACTIVATED_PROTEIN_KINASE_SIGNALING_CASCADE	175	-0.342970547	-1.428883233	0.003634776	0.025931688	0.019501589	2858	tags=25%, list=14%, signal=22%	NOX1/SERPINF2/TGFB2/TRAF1/RELL2/DUSP1/NOD1/RIPK2/RASSF2/MARVELD3/TRAF2/MAP4K4/HAND2/RAP2A/MFHAS1/FZD7/PBK/PRMT1/PYCARD/CCL21/SERPINB3/SEMA4C/SEMA3A/CARD9/STK3/CCR7/HGF/TLR4/WNT5A/FAS/SIRPA/DUSP10/CLEC7A/EPHB1/TNFSF11/DACT1/MYC/SH3RF3/FOXM1/CCL19/CCN2/SPI1/SPHK1/SFRP2
GOBP_SIGNAL_TRANSDUCTION_INVOLVED_IN_CELL_CYCLE_CHECKPOINT	GOBP_SIGNAL_TRANSDUCTION_INVOLVED_IN_CELL_CYCLE_CHECKPOINT	74	-0.444931019	-1.620304954	0.003643347	0.025965155	0.019526757	4792	tags=42%, list=24%, signal=32%	GML/CNOT9/CNOT3/PLK3/TFDP1/GTSE1/BRCA1/PML/ZNF385A/PLAGL1/CDC25C/CARM1/PRKDC/PCNA/CDK2/TFDP2/CHEK2/ZWILCH/PRPF19/SOX4/CHEK1/E2F1/CDK1/CCNB1/PLK2/PRMT1/AURKA/TP53/SOX11/DTL/PLK1
GOCC_RESPIRATORY_CHAIN_COMPLEX	GOCC_RESPIRATORY_CHAIN_COMPLEX	74	0.461550087	1.662740251	0.003675009	0.026162934	0.019675494	5394	tags=51%, list=27%, signal=38%	C15orf48/UQCR10/NDUFV3/NDUFA1/UQCRQ/COX7B/UQCRC2/NDUFS1/NDUFS4/NDUFAF1/NDUFC1/NDUFS7/COX6A2/NDUFA5/NDUFB6/NDUFA10/NDUFB7/DMAC1/COX4I1/NDUFA6/NDUFB11/COX6A1/NDUFA2/SDHB/COX5A/COX8A/NDUFS3/NDUFB8/NDUFB2/UQCC3/NDUFB1/SDHAF4/NDUFV2/COX7C/SDHA/NDUFB10/NDUFB4/MT-CO3
GOBP_RESPONSE_TO_INTERFERON_ALPHA	GOBP_RESPONSE_TO_INTERFERON_ALPHA	21	-0.627053035	-1.755718457	0.003689495	0.026238152	0.019732061	2732	tags=67%, list=14%, signal=58%	IFIT3/RO60/IFNAR2/TPR/STAR/GATA3/ADAR/IFIT2/AXL/LAMP3/BST2/IFITM3/IFITM1/IFITM2
GOBP_INTESTINAL_LIPID_ABSORPTION	GOBP_INTESTINAL_LIPID_ABSORPTION	19	0.684170535	1.838069125	0.003697437	0.026266717	0.019753543	2885	tags=53%, list=14%, signal=45%	AKR1C1/PNLIP/CD36/APOA4/LIMA1/APOA1/FABP2/UGCG/LPCAT3/LDLR
GOBP_REGULATION_OF_B_CELL_PROLIFERATION	GOBP_REGULATION_OF_B_CELL_PROLIFERATION	60	-0.460205008	-1.600418616	0.003711689	0.026340003	0.019808657	2462	tags=30%, list=12%, signal=26%	NCKAP1L/PTPRC/TFRC/INPP5D/CLCF1/MIF/CTLA4/TNFRSF4/CD300A/TLR4/TNFSF13B/BST1/CD81/CD74/BCL6/TYROBP/MNDA/SLC39A10
GOBP_B_CELL_MEDIATED_IMMUNITY	GOBP_B_CELL_MEDIATED_IMMUNITY	126	-0.385685317	-1.537270569	0.003750033	0.02658392	0.019992091	4601	tags=40%, list=23%, signal=31%	CD46/NOD2/SUPT6H/IL4R/C1QBP/FCER2/CRP/IGHG1/C17orf99/CR1/BTK/CD40LG/TP53BP1/HLA-G/PTPN6/NECTIN2/MSH6/CD28/HLA-DQB1/PTPRC/C7/NBN/MAD2L2/TFRC/HSPD1/INPP5D/CLCF1/CD70/BCL3/TLR8/MSH2/C4B/C2/CD55/EXO1/CD81/CD74/BCL6/C4BPA/C1QB/TGFB1/TNFSF4/C1QA/C1QC/FCER1G/SERPING1/C1R/C1S/IL13RA2/C3
GOBP_REGULATION_OF_SISTER_CHROMATID_COHESION	GOBP_REGULATION_OF_SISTER_CHROMATID_COHESION	21	-0.625275741	-1.750742119	0.003759769	0.02659659	0.02000162	2951	tags=38%, list=15%, signal=33%	RB1/NAA10/DDX11/RAD21/FEN1/ESPL1/BUB1/CDCA5
GOBP_EXTRINSIC_APOPTOTIC_SIGNALING_PATHWAY_VIA_DEATH_DOMAIN_RECEPTORS	GOBP_EXTRINSIC_APOPTOTIC_SIGNALING_PATHWAY_VIA_DEATH_DOMAIN_RECEPTORS	81	-0.426760675	-1.583942512	0.003757054	0.02659659	0.02000162	2084	tags=23%, list=10%, signal=21%	TRAF2/TNFRSF10C/BID/STK3/GPX1/BCL2L1/PMAIP1/HGF/NOS3/HMOX1/FAS/TNFAIP3/TNFRSF10B/PEA15/ICAM1/TIMP3/THBS1/SERPINE1/SFRP2
GOBP_SPLICEOSOMAL_SNRNP_ASSEMBLY	GOBP_SPLICEOSOMAL_SNRNP_ASSEMBLY	37	-0.541735225	-1.742349087	0.003795782	0.026598297	0.020002904	4654	tags=51%, list=23%, signal=39%	SNUPN/SNRPE/PRPF8/PRPF6/WDR77/PRPF3/SNRPF/CD2BP2/DDX20/SNRPC/PRPF31/AAR2/SNRPG/PRMT5/SNRPD2/SNRPD1/PRPF19/GEMIN5/SNRPB
GOBP_POSITIVE_REGULATION_OF_ALPHA_BETA_T_CELL_DIFFERENTIATION	GOBP_POSITIVE_REGULATION_OF_ALPHA_BETA_T_CELL_DIFFERENTIATION	46	-0.504487992	-1.673815919	0.003793702	0.026598297	0.020002904	3988	tags=50%, list=20%, signal=40%	SOCS5/GLI3/NFKBID/IL12RB1/CBFB/NCKAP1L/RIPK2/IFNG/MALT1/SOCS1/RARA/ANXA1/IL23A/MYB/ITPKB/HLA-DRA/CD83/HLX/LILRB4/NLRP3/CD86/TNFSF4/CCL19
GOBP_NEGATIVE_REGULATION_OF_LEUKOCYTE_APOPTOTIC_PROCESS	GOBP_NEGATIVE_REGULATION_OF_LEUKOCYTE_APOPTOTIC_PROCESS	46	-0.503745992	-1.671354074	0.003793702	0.026598297	0.020002904	1843	tags=30%, list=9%, signal=28%	PIP/HIF1A/ITPKB/CCL21/IL7R/AXL/CCR7/LILRB1/AURKB/CD74/BCL6/SLC39A10/CCL19/IDO1
GOBP_POSITIVE_REGULATION_OF_PROTEIN_BINDING	GOBP_POSITIVE_REGULATION_OF_PROTEIN_BINDING	79	-0.439403656	-1.625532619	0.003787053	0.026598297	0.020002904	2651	tags=35%, list=13%, signal=31%	RAMP1/ABL1/FLOT1/PLXND1/CDK5/PIN1/RAN/RIPK2/FKBP1A/LRRK2/HOXA3/NVL/CAV1/MAPRE1/PLK2/STK3/LRP1/CSF3/WNT5A/HSP90AB1/NRP1/RAMP2/HSF1/DACT1/TRIB3/APOE/MMP9/CTHRC1
GOBP_NEGATIVE_REGULATION_OF_T_CELL_PROLIFERATION	GOBP_NEGATIVE_REGULATION_OF_T_CELL_PROLIFERATION	60	-0.459490955	-1.597935411	0.003787053	0.026598297	0.020002904	1911	tags=30%, list=10%, signal=27%	IL20RB/CTLA4/CRTAM/MAD1L1/TWSG1/PDCD1LG2/IL2RA/LILRB4/PRNP/LILRB1/LILRB2/HAVCR2/CD86/PLA2G2D/CEBPB/IDO1/LRRC32/GPNMB
GOBP_MRNA_EXPORT_FROM_NUCLEUS	GOBP_MRNA_EXPORT_FROM_NUCLEUS	102	-0.409292572	-1.573892467	0.003781283	0.026598297	0.020002904	7905	tags=61%, list=39%, signal=37%	SRRM1/NCBP1/DDX25/SMG5/THOC5/THOC1/SLBP/EIF5A/RBM8A/SRSF7/DDX19A/MAGOH/NUP37/MAGOHB/NUP42/RANBP2/SMG7/UPF1/CASC3/SRSF3/GLE1/NUP205/PCID2/SRSF11/NUP153/POLR2D/NUP35/SMG6/NUP43/NUP160/SRSF1/U2AF1/NUP98/CPSF4/SUPT6H/ALYREF/U2AF2/TPR/DHX38/NXF3/NUP188/NUP85/NSUN2/SEH1L/CPSF3/ENY2/NUP133/EIF4A3/NUP62/NUP58/FYTTD1/NUP107/NCBP2/DDX39A/THOC6/RNPS1/NDC1/NUP155/RAE1/NXT1/HHEX/AAAS
GOBP_LIPID_EXPORT_FROM_CELL	GOBP_LIPID_EXPORT_FROM_CELL	78	-0.417879487	-1.537842994	0.003772515	0.026598297	0.020002904	2759	tags=27%, list=14%, signal=23%	STXBP1/STX1A/PTGES/AGTR1/GLS/AVPR1A/NTRK2/C1QTNF1/SYT1/PPFIA3/MYB/AGT/RETN/TNFSF11/GAL/SELENOM/GJA1/SLC1A3/CPLX1/SPP1/INHBA
GOCC_EXTRINSIC_COMPONENT_OF_CYTOPLASMIC_SIDE_OF_PLASMA_MEMBRANE	GOCC_EXTRINSIC_COMPONENT_OF_CYTOPLASMIC_SIDE_OF_PLASMA_MEMBRANE	98	-0.389020346	-1.49834483	0.003778374	0.026598297	0.020002904	4522	tags=42%, list=23%, signal=33%	FER/GNG11/GNA13/GNB1/AKT1/CYTH3/LYN/GNA12/ERRFI1/ATP2A2/GNB3/CDK16/GRAMD2A/HIP1/ALOX15/LCK/FYN/GNA15/RACGAP1/STAC/GNGT2/ESYT2/GNB5/GNA14/ESYT1/KCNIP1/KCNAB2/GNAT2/SLA/GNAO1/CAV2/FES/GNAL/SHANK3/FERMT2/HCK/GNB4/FGR/GNAI2/RGS1/PLEKHA4
GOBP_ESTABLISHMENT_OR_MAINTENANCE_OF_CELL_POLARITY	GOBP_ESTABLISHMENT_OR_MAINTENANCE_OF_CELL_POLARITY	208	-0.33029899	-1.417217976	0.003766435	0.026598297	0.020002904	3815	tags=32%, list=19%, signal=26%	PARD6A/CYTH3/BRSK2/CRKL/SPRY1/RHOH/PTK7/RHOC/LLGL1/RHOBTB3/SH3BP1/ITGB1/DLG2/KIF20B/NUMA1/GPSM2/CENPA/SPRY2/SNX27/JAM3/FAM89B/HSP90AA1/ACTB/GATA3/MYH9/LIN7A/NDE1/RAC2/NCKAP1L/MTCL1/CKAP5/RND3/MISP/RHOB/PARVB/LMNA/CLIC4/CRTAM/MAD2L1/CCL21/CDH5/SAPCD2/KIF26B/CDX2/CCR7/FEZ1/KIF2C/CYP26B1/BRSK1/WNT5A/PARVG/AMOTL1/NDC80/HSP90AB1/MSN/EPHB1/ALPK2/MAP1B/CCL4/GJA1/WNT11/CCL19/FSCN1/PLK1/AQP1/CAP2
[truncated: 283 more rows]
