# Supplementary material for: Identification of the diagnostic genes and immune cell infiltration characteristics of gastric cancer using bioinformatics analysis and machine learning
Source: Front Genet. 2023 Jan 4;13:1067524. doi: 10.3389/fgene.2022.1067524 (PMC9845288; doi:10.3389/fgene.2022.1067524)
Supplement: Supplementary file 1 [file DataSheet1.ZIP › Supplementary Table 1-9/Supplementary Table 6 GSEA enrichment analysis of KEGG between tumor and normal groups.txt]

ID	Description	setSize	enrichmentScore	NES	pvalue	p.adjust	qvalue	rank	leading_edge	core_enrichment
KEGG_ECM_RECEPTOR_INTERACTION	KEGG_ECM_RECEPTOR_INTERACTION	82	-0.677858892265774	-2.56120831546518	1e-10	6.16666666666667e-09	3.78947368421053e-09	2343	tags=49%, list=12%, signal=43%	SDC3/COL4A4/AGRN/IBSP/LAMB2/ITGA2/LAMC2/LAMB1/VWF/ITGA11/ITGB8/SV2A/LAMC1/THBS3/ITGA1/CD44/LAMA4/LAMA5/HSPG2/COL6A1/COL3A1/TNC/COL5A3/COL5A1/ITGA7/COL4A2/COL1A1/COL6A2/THBS1/COL4A1/COMP/COL5A2/COL1A2/ITGA5/FN1/COL6A3/THBS4/SPP1/COL11A1/THBS2
KEGG_FOCAL_ADHESION	KEGG_FOCAL_ADHESION	197	-0.571634658244982	-2.4606527848499	1e-10	6.16666666666667e-09	3.78947368421053e-09	3003	tags=37%, list=15%, signal=31%	PGF/VAV2/PIK3R1/PPP1R12A/ACTB/ITGB4/FYN/PIK3R3/SHC3/RAC2/COL4A4/AKT3/ELK1/PIP5K1C/IBSP/VCL/LAMB2/SHC4/CAV1/SHC1/ITGA2/PARVB/LAMC2/ACTN3/TLN1/LAMB1/ACTN4/VWF/ITGA11/MET/CAV2/ITGB8/HGF/IGF1/LAMC1/PARVG/THBS3/FLNC/ITGA1/VAV1/MYLK/LAMA4/ILK/CCND2/LAMA5/VEGFC/PDGFRB/ACTN1/COL6A1/ZYX/COL3A1/TNC/COL5A3/COL5A1/ITGA7/COL4A2/COL1A1/COL6A2/THBS1/MYL9/FLNA/COL4A1/COMP/COL5A2/COL1A2/ITGA5/FN1/COL6A3/THBS4/SPP…
KEGG_CELL_CYCLE	KEGG_CELL_CYCLE	122	-0.593160532249449	-2.39040303669315	1e-10	6.16666666666667e-09	3.78947368421053e-09	4551	tags=54%, list=23%, signal=42%	ORC3/ZBTB17/CDKN2C/BUB3/TFDP1/WEE1/RBL1/RB1/CCND3/ATR/ORC6/E2F5/CCNE2/STAG2/DBF4/CDKN2A/ABL1/CDC7/CDC25C/CCNA2/YWHAQ/TGFB2/PKMYT1/PRKDC/PCNA/MAD2L2/RAD21/CDK2/TFDP2/CHEK2/YWHAG/TGFB3/MCM3/TTK/CCNB2/ESPL1/CHEK1/PTTG1/E2F1/MCM4/CDK1/CDC6/CCNB1/MCM5/MAD2L1/MAD1L1/MCM7/YWHAE/BUB1B/E2F3/SKP2/ANAPC2/CDK4/CDC20/TP53/CDC25A/CCNE1/CCND2/MYC/BUB1/ORC1/MCM2/TGFB1/CDC25B/CDC45/PLK1
KEGG_RETINOL_METABOLISM	KEGG_RETINOL_METABOLISM	50	0.744122464324992	2.5066947442198	2.03751464733784e-10	9.4235052439375e-09	5.79083110296017e-09	1694	tags=46%, list=8%, signal=42%	ADH1C/CYP2C18/RDH12/ADH7/UGT2B15/CYP3A5/ADH1A/CYP2C9/ALDH1A1/CYP2C19/DHRS9/CYP3A43/RDH5/RETSAT/UGT2A3/CYP2C8/ADH1B/CYP3A4/PNPLA4/BCO1/UGT2B28/DHRS3/UGT2B17
KEGG_CYTOKINE_CYTOKINE_RECEPTOR_INTERACTION	KEGG_CYTOKINE_CYTOKINE_RECEPTOR_INTERACTION	251	-0.461846656563668	-2.05069306619836	3.39739632882216e-10	1.2570366416642e-08	7.72460638974301e-09	2073	tags=29%, list=10%, signal=27%	CLCF1/CSF1R/TGFB3/TNFRSF10C/CXCL16/IL20RB/ACVRL1/CTF1/IL1A/CD70/CCL20/IFNGR1/TNFRSF9/TNFRSF4/IL23A/CXCL3/TGFBR1/CX3CL1/CCL21/CXCR2/IL21R/PLEKHO2/TNFRSF25/INHBB/CCL17/IL2RA/IL7R/MET/CSF2RA/CCR7/HGF/CXCL11/CSF3/CSF3R/FAS/IL3RA/TNFSF13B/TNFRSF10B/TNFSF11/CCR1/CXCL5/IL2RG/OSM/RELT/CXCL2/CXCR4/OSMR/CCL2/CCL26/CCL4/VEGFC/TNFSF9/TGFB1/CCL7/PDGFRB/TNFSF4/CCL22/CCL8/CXCL10/CCL19/CXCL6/PPBP/CCL18/IL11/IL6/…
KEGG_METABOLISM_OF_XENOBIOTICS_BY_CYTOCHROME_P450	KEGG_METABOLISM_OF_XENOBIOTICS_BY_CYTOCHROME_P450	58	0.730342364568429	2.52620831984941	8.50012666718237e-10	2.6208723890479e-08	1.61055031588719e-08	1989	tags=53%, list=10%, signal=48%	ADH1C/CYP2C18/ALDH3A1/ADH7/AKR1C2/UGT2B15/CYP3A5/GSTA3/AKR1C1/GSTA1/AKR1C3/ADH1A/CYP2C9/CYP2C19/CYP3A43/CYP2S1/UGT2A3/CYP2C8/ADH1B/AKR1C4/CYP3A4/GSTA4/GSTZ1/MGST1/UGT2B28/GSTO2/UGT2B17/ALDH3B1/CYP2E1/CYP1A1/GSTT1
KEGG_DRUG_METABOLISM_CYTOCHROME_P450	KEGG_DRUG_METABOLISM_CYTOCHROME_P450	60	0.692996087623418	2.42241467118311	3.64979905858757e-09	9.64589751198143e-08	5.92749320793169e-08	2237	tags=50%, list=11%, signal=45%	ADH1C/CYP2C18/ALDH3A1/ADH7/UGT2B15/CYP3A5/GSTA3/GSTA1/ADH1A/CYP2C9/FMO5/CYP2C19/CYP3A43/MAOA/FMO4/UGT2A3/CYP2C8/ADH1B/CYP3A4/GSTA4/GSTZ1/MGST1/UGT2B28/GSTO2/UGT2B17/ALDH3B1/CYP2E1/GSTT1/MAOB/MGST2
KEGG_LEISHMANIA_INFECTION	KEGG_LEISHMANIA_INFECTION	66	-0.597443207300371	-2.19543607331359	5.05629001355366e-07	1.16926706563428e-05	7.18525422978678e-06	4293	tags=56%, list=21%, signal=44%	NOS2/PRKCB/MAPK12/CR1/NFKBIA/ITGA4/CYBA/ITGB1/FOS/PTPN6/IL12A/HLA-DOA/IRAK1/ITGAM/HLA-DQB1/HLA-DPB1/TGFB2/IFNG/ELK1/HLA-DQA1/TGFB3/IL1A/IFNGR1/HLA-DRA/HLA-DMB/HLA-DPA1/STAT1/TLR4/FCGR2C/ITGB2/TLR2/TGFB1/FCGR2A/FCGR3B/NCF2/PTGS2/C3
KEGG_FATTY_ACID_METABOLISM	KEGG_FATTY_ACID_METABOLISM	41	0.709262125938218	2.3044487375636	7.69102310536181e-07	1.42283927449193e-05	8.74347889872711e-06	2651	tags=56%, list=13%, signal=49%	ADH1C/ADH7/ADH1A/ACADL/EHHADH/ALDH3A2/ADH1B/HADH/ALDH2/ECI2/ACSL3/ACOX3/CPT2/ACOX1/ACADS/ACADSB/ACADM/ACSL5/ACAT1/ACAA1/ACADVL/HADHB/ACSL1
KEGG_SYSTEMIC_LUPUS_ERYTHEMATOSUS	KEGG_SYSTEMIC_LUPUS_ERYTHEMATOSUS	52	-0.636947046249269	-2.19596733471674	7.4600676423104e-07	1.42283927449193e-05	8.74347889872711e-06	3084	tags=54%, list=15%, signal=46%	HLA-DOA/CD28/HLA-DQB1/HLA-DPB1/SSB/C7/IFNG/SNRPD1/HLA-DQA1/ACTN3/HLA-DRA/HLA-DMB/ACTN4/HLA-DPA1/C4B/FCGR2C/SNRPB/C2/CD86/C1QB/ACTN1/FCGR2A/C1QA/C1QC/FCGR3B/C1R/C1S/C3
KEGG_CHEMOKINE_SIGNALING_PATHWAY	KEGG_CHEMOKINE_SIGNALING_PATHWAY	180	-0.443136861044309	-1.88652694179211	1.2072323698927e-06	2.03034534936499e-05	1.24766598993695e-05	4576	tags=42%, list=23%, signal=32%	CXCR1/PF4/CCL23/PREX1/GNG11/STAT5B/GNB1/PRKCB/AKT1/LYN/ADCY5/HRAS/AKT2/PIK3CD/CRKL/NFKBIA/JAK3/XCR1/PF4V1/PLCB1/GNB3/PIK3R5/VAV2/STAT3/PIK3R1/PLCB2/PIK3R3/ELMO1/SHC3/RAC2/RASGRP2/GNGT2/GNB5/ADCY7/AKT3/ARRB2/CXCL16/SHC4/SHC1/CCL20/ADCY4/PRKX/CXCL3/CX3CL1/CCL21/CXCR2/CCL17/CCR7/STAT1/CXCL11/ADCY3/VAV1/CCR1/HCK/CXCL5/GNB4/FGR/CXCL2/CXCR4/CCL2/CCL26/CCL4/GNAI2/CCL7/CCL22/CCL8/CXCL10/CCL19/CXCL6/PPBP/…
KEGG_PATHWAYS_IN_CANCER	KEGG_PATHWAYS_IN_CANCER	322	-0.383157001868656	-1.74625527716232	2.14145766225387e-06	3.30141389597471e-05	2.02874936424051e-05	4293	tags=35%, list=21%, signal=28%	NOS2/RAD51/PRKCB/PDGFB/DVL3/AKT1/RB1/CBL/HRAS/AKT2/PIK3CD/CRKL/FLT3LG/NFKBIA/GLI3/TCF7L1/RXRB/CCNE2/ITGA3/FGF18/ITGB1/FGF19/FGFR1/PLCG1/FOS/VEGFB/AXIN1/PIK3R5/CDKN2A/PML/ABL1/FGF1/MSH6/WNT9B/PGF/NFKB2/STAT3/STAT5A/PIK3R1/PTCH2/HSP90AA1/WNT10A/TGFB2/TRAF1/PIK3R3/FGF2/RAC2/FGF11/GLI2/JUP/EPAS1/COL4A4/GLI1/CDK2/AKT3/RARA/TRAF2/CSF1R/TGFB3/LAMB2/RUNX1T1/ITGA2/BRCA2/BID/LAMC2/E2F1/HIF1A/FZD7/CKS1B/ETS…
KEGG_LEUKOCYTE_TRANSENDOTHELIAL_MIGRATION	KEGG_LEUKOCYTE_TRANSENDOTHELIAL_MIGRATION	113	-0.485716068916167	-1.92084746718347	4.22608322045113e-06	6.0140415060266e-05	3.69568411181151e-05	4243	tags=44%, list=21%, signal=35%	PRKCB/MAPK12/ACTN2/PIK3CD/RHOH/PTPN11/ITGA4/CYBA/CLDN15/ITGB1/PLCG1/PIK3R5/TXK/JAM3/VAV2/ITGAM/PIK3R1/NOX1/ACTB/PIK3R3/RAC2/CD99/PECAM1/CLDN16/VCL/ACTN3/CYBB/ACTN4/CDH5/ESAM/CTNNA3/SIPA1/VCAM1/VAV1/MSN/MMP2/ITGB2/CXCR4/ICAM1/GNAI2/ACTN1/CLDN4/NCF2/MMP9/MYL9/CLDN2/THY1/CLDN7/CLDN1/CLDN3
KEGG_DILATED_CARDIOMYOPATHY	KEGG_DILATED_CARDIOMYOPATHY	90	-0.504208734453543	-1.94082249772419	1.15581092567243e-05	0.000152732158035285	9.38553232876859e-05	3655	tags=39%, list=18%, signal=32%	ATP2A2/CACNB2/ITGA4/SGCD/ITGA3/CACNB3/RYR2/ITGB1/ACTB/ITGB4/TGFB2/ADCY7/TPM4/TGFB3/ITGA2/SGCA/ADCY4/LMNA/SLC8A1/PRKX/CACNA1C/ITGA11/ITGB8/ACTC1/PLN/IGF1/ADCY3/ITGA1/TGFB1/TNNI3/DES/TPM2/TNNC1/ITGA7/ITGA5
KEGG_CELL_ADHESION_MOLECULES_CAMS	KEGG_CELL_ADHESION_MOLECULES_CAMS	128	-0.458321813881063	-1.86342675343996	1.62417392392715e-05	0.000200314783951016	0.000123095286866058	3634	tags=41%, list=18%, signal=33%	SDC2/CD40LG/ITGA4/HLA-G/CLDN15/ITGB1/NECTIN2/HLA-DOA/JAM3/CD28/ITGAM/CD6/HLA-DQB1/HLA-DPB1/NFASC/CD34/PTPRC/SELPLG/CD99/SDC3/CD276/PECAM1/CLDN16/SIGLEC1/HLA-DQA1/CTLA4/CNTNAP1/PDCD1LG2/HLA-DRA/HLA-DMB/CDH5/ESAM/HLA-DPA1/ITGB8/VCAM1/CD4/ICOS/CNTNAP2/CD86/ITGB2/ICAM1/NRXN2/CLDN4/SELL/NRXN3/VCAN/SELE/CLDN2/CLDN7/CLDN1/CLDN3/CDH3
KEGG_COMPLEMENT_AND_COAGULATION_CASCADES	KEGG_COMPLEMENT_AND_COAGULATION_CASCADES	68	-0.549356070743535	-2.02147019625517	1.92462578831131e-05	0.000222534856773495	0.000136749727064225	2404	tags=38%, list=12%, signal=34%	F7/C7/BDKRB2/BDKRB1/F2R/A2M/TFPI/VWF/C4B/C2/C3AR1/CD55/PROS1/F12/C4BPA/C1QB/C1QA/C1QC/SERPINA1/SERPING1/C1R/PLAU/C5AR1/C1S/SERPINE1/C3
KEGG_BUTANOATE_METABOLISM	KEGG_BUTANOATE_METABOLISM	33	0.688203659472656	2.1197262649999	2.05779657891963e-05	0.000223936686529489	0.000137611164410724	2375	tags=52%, list=12%, signal=45%	AKR1B10/EHHADH/HMGCS2/ABAT/ALDH3A2/ACSM3/HADH/OXCT1/ALDH2/BDH2/AACS/ACSM1/ACADS/HMGCL/PDHA1/ACAT1/HMGCS1
KEGG_SMALL_CELL_LUNG_CANCER	KEGG_SMALL_CELL_LUNG_CANCER	84	-0.507907333047978	-1.93011647535348	2.91615522914433e-05	0.0002997159541065	0.000184178224998589	4293	tags=45%, list=21%, signal=36%	NOS2/AKT1/RB1/AKT2/PIK3CD/NFKBIA/RXRB/CCNE2/ITGA3/ITGB1/PIK3R5/PIK3R1/TRAF1/PIK3R3/COL4A4/CDK2/AKT3/TRAF2/LAMB2/ITGA2/LAMC2/E2F1/CKS1B/LAMB1/E2F3/BCL2L1/SKP2/LAMC1/CDK4/TP53/CCNE1/LAMA4/MYC/LAMA5/COL4A2/COL4A1/PTGS2/FN1
KEGG_STEROID_HORMONE_BIOSYNTHESIS	KEGG_STEROID_HORMONE_BIOSYNTHESIS	45	0.633932591449772	2.07526692964735	3.37558454307504e-05	0.000328675337088885	0.000201974033602274	3278	tags=49%, list=16%, signal=41%	AKR1C2/UGT2B15/CYP3A5/AKR1C1/AKR1C3/STS/HSD17B2/CYP3A43/UGT2A3/AKR1C4/CYP3A4/HSD17B6/SULT1E1/UGT2B28/UGT2B17/CYP1A1/HSD17B8/UGT1A8/SRD5A3/HSD11B2/UGT1A6/HSD17B12
KEGG_HYPERTROPHIC_CARDIOMYOPATHY_HCM	KEGG_HYPERTROPHIC_CARDIOMYOPATHY_HCM	83	-0.500226121311575	-1.90240829801807	5.50138940683227e-05	0.000508878520131985	0.000312710555756782	3655	tags=37%, list=18%, signal=31%	ATP2A2/CACNB2/ITGA4/SGCD/ITGA3/CACNB3/RYR2/ITGB1/ACTB/ITGB4/TGFB2/TPM4/TGFB3/ITGA2/SGCA/LMNA/SLC8A1/CACNA1C/ITGA11/ITGB8/ACTC1/IGF1/ITGA1/TGFB1/TNNI3/DES/TPM2/IL6/TNNC1/ITGA7/ITGA5
KEGG_TOLL_LIKE_RECEPTOR_SIGNALING_PATHWAY	KEGG_TOLL_LIKE_RECEPTOR_SIGNALING_PATHWAY	98	-0.473751260388952	-1.85349244487021	8.82149392311585e-05	0.000777131607512587	0.000477554558243866	4159	tags=31%, list=21%, signal=24%	AKT1/MAPK12/AKT2/PIK3CD/NFKBIA/FOS/PIK3R5/IL12A/IRAK1/PIK3R1/PIK3R3/IRF5/AKT3/IRF3/TLR8/LY96/STAT1/CXCL11/TLR4/MAP3K8/CD86/TLR2/CCL4/CD14/CXCL10/IL6/CTSK/CXCL9/SPP1/CXCL8
KEGG_VASCULAR_SMOOTH_MUSCLE_CONTRACTION	KEGG_VASCULAR_SMOOTH_MUSCLE_CONTRACTION	106	-0.451208038517138	-1.77746260335086	0.000189470504249388	0.0015932746948244	0.000979082031527936	2841	tags=28%, list=14%, signal=24%	MYL6B/PPP1R12A/PLCB2/PRKCH/AGTR1/RAMP3/NPR1/ADCY7/AVPR1A/GUCY1A2/ADCY4/PRKX/CACNA1C/KCNMA1/ACTA2/ADCY3/RAMP2/PPP1R12B/CALCRL/MYLK/ACTG2/PLA2G2D/PPP1R14A/ADORA2B/CALD1/GUCY1B1/EDNRA/MYL9/GUCY1A1/PLA2G2A
KEGG_PROGESTERONE_MEDIATED_OOCYTE_MATURATION	KEGG_PROGESTERONE_MEDIATED_OOCYTE_MATURATION	83	-0.477652767631569	-1.81655965172518	0.00023664933352436	0.00180454081172464	0.00110890701374829	4159	tags=39%, list=21%, signal=31%	AKT1/MAPK12/ADCY5/AKT2/PIK3CD/PIK3R5/PIK3R1/HSP90AA1/CDC25C/CCNA2/PIK3R3/PKMYT1/MAD2L2/CDK2/ADCY7/AKT3/CCNB2/ADCY4/CDK1/PRKX/CCNB1/MAD2L1/IGF1/ADCY3/ANAPC2/HSP90AB1/CDC25A/BUB1/GNAI2/CDC25B/PLK1/PDE3A
KEGG_HEMATOPOIETIC_CELL_LINEAGE	KEGG_HEMATOPOIETIC_CELL_LINEAGE	83	-0.476893474658615	-1.81367198714544	0.000243856866449276	0.00180454081172464	0.00110890701374829	4784	tags=51%, list=24%, signal=39%	CD7/HLA-DRB4/CD1A/MS4A1/IL4R/FCER2/FLT3LG/CSF1/CR1/ITGA4/ITGA3/CSF2/ANPEP/CD1B/CD33/ITGAM/CD3E/THPO/CD34/CD1E/TFRC/CSF1R/IL1A/ITGA2/HLA-DRA/IL2RA/IL7R/CSF2RA/CD1C/CSF3/CSF3R/CD4/CD9/IL3RA/ITGA1/CD44/CD55/CD37/CD14/IL11/IL6/ITGA5
KEGG_ANTIGEN_PROCESSING_AND_PRESENTATION	KEGG_ANTIGEN_PROCESSING_AND_PRESENTATION	75	-0.486188844480381	-1.80342388137614	0.000233333676504491	0.00180454081172464	0.00110890701374829	6466	tags=48%, list=32%, signal=33%	HLA-A/HSPA2/CREB1/HLA-C/HLA-DMA/HLA-F/RFXANK/HLA-E/NFYB/IFNA17/HSPA1L/TAP2/HLA-DRB4/KIR3DL2/KIR2DS3/HLA-B/HLA-G/TAP1/HLA-DOA/HSP90AA1/HLA-DQB1/HLA-DPB1/HSPA4/TAPBP/HLA-DQA1/PSME3/RFX5/HLA-DRA/HLA-DMB/HLA-DPA1/CD4/HSP90AB1/HSPA6/CD74/CTSB/CTSL
KEGG_CHRONIC_MYELOID_LEUKEMIA	KEGG_CHRONIC_MYELOID_LEUKEMIA	72	-0.487420859268026	-1.80613947603235	0.000345364688444681	0.00245740259085639	0.00151009661344233	4347	tags=43%, list=22%, signal=34%	STAT5B/AKT1/RB1/CBL/HRAS/AKT2/PIK3CD/CRKL/NFKBIA/PTPN11/PIK3R5/CDKN2A/ABL1/STAT5A/PIK3R1/TGFB2/PIK3R3/SHC3/AKT3/TGFB3/SHC4/SHC1/E2F1/TGFBR1/E2F3/BCL2L1/GAB2/CDK4/TP53/MYC/TGFB1
KEGG_REGULATION_OF_ACTIN_CYTOSKELETON	KEGG_REGULATION_OF_ACTIN_CYTOSKELETON	211	-0.36264307665878	-1.57724550538928	0.000422432262045512	0.00289444327697851	0.00177866215598111	3979	tags=31%, list=20%, signal=25%	HRAS/SSH1/PIK3CD/CRKL/GNA12/PAK2/FGD1/ITGA4/ITGA3/F2/FGF18/ITGB1/FGF19/FGFR1/PIK3R5/FGF1/LIMK1/VAV2/ABI2/PIP4K2A/ITGAM/PIK3R1/FGD3/PPP1R12A/ACTB/ITGB4/PIP5K1A/MYH9/PIK3R3/FGF2/RAC2/FGF11/NCKAP1L/BDKRB2/CFL2/PIP5K1C/VCL/ITGA2/BDKRB1/F2R/ACTN3/FGF7/RRAS/MRAS/ACTN4/ITGA11/ITGB8/FGFR4/ITGA1/PFN1/VAV1/MSN/ARPC1B/MYLK/PFN2/ITGB2/MYH10/ITGAX/PDGFRB/ACTN1/CD14/ITGA7/WASF1/MYL9/ITGA5/FN1
KEGG_PEROXISOME	KEGG_PEROXISOME	77	0.507975726152142	1.8632814611167	0.000442408262364429	0.00292305459062212	0.00179624407275783	5617	tags=62%, list=28%, signal=45%	PXMP2/EHHADH/NUDT12/PHYH/PEX11A/ECI2/PEX7/EPHX2/ACSL3/XDH/ACOX3/ACOX1/FAR1/SCP2/HSD17B4/PRDX5/HMGCL/MLYCD/ACSL5/HACL1/CAT/IDH1/ACAA1/ACSL1/ABCD3/CROT/ECH1/GSTK1/PEX12/DDO/PXMP4/PECR/ABCD4/IDH2/DECR2/PEX2/PEX11B/PMVK/CRAT/DAO/PEX13/PEX1/PEX3/PAOX/PEX26/MPV17L/AMACR/ACOT8
KEGG_NATURAL_KILLER_CELL_MEDIATED_CYTOTOXICITY	KEGG_NATURAL_KILLER_CELL_MEDIATED_CYTOTOXICITY	128	-0.409767295183921	-1.66601570644115	0.00052235238591151	0.00333224797909067	0.00204769719340991	4409	tags=32%, list=22%, signal=25%	KIR3DL2/TNFRSF10A/KIR2DS3/PRKCB/NFAT5/HLA-B/HRAS/PIK3CD/PTPN11/HLA-G/CSF2/PLCG1/PTPN6/PIK3R5/VAV2/PIK3R1/LCK/FYN/NFATC1/PIK3R3/SHC3/RAC2/IFNG/MICB/TNFRSF10C/SHC4/SHC1/LCP2/BID/GZMB/IFNGR1/SH2D1A/FAS/VAV1/TNFRSF10B/ITGB2/ICAM1/TYROBP/ULBP2/FCGR3B/FCER1G
KEGG_BLADDER_CANCER	KEGG_BLADDER_CANCER	41	-0.580895178916421	-1.88508223602589	0.00065362906208093	0.00390068956403136	0.00239700980321699	1629	tags=29%, list=8%, signal=27%	E2F1/E2F3/TYMP/CDK4/MMP1/TP53/MMP2/MYC/VEGFC/MMP9/THBS1/CXCL8
KEGG_ALLOGRAFT_REJECTION	KEGG_ALLOGRAFT_REJECTION	33	-0.596885114396022	-1.87543554586793	0.000645914727676709	0.00390068956403136	0.00239700980321699	6466	tags=76%, list=32%, signal=51%	HLA-A/CD80/HLA-C/HLA-DMA/HLA-F/HLA-E/TNF/IL10/HLA-DRB4/HLA-B/CD40LG/HLA-G/IL12A/HLA-DOA/CD28/HLA-DQB1/HLA-DPB1/IFNG/HLA-DQA1/GZMB/HLA-DRA/HLA-DMB/HLA-DPA1/FAS/CD86
KEGG_VALINE_LEUCINE_AND_ISOLEUCINE_DEGRADATION	KEGG_VALINE_LEUCINE_AND_ISOLEUCINE_DEGRADATION	44	0.573486850733858	1.87764983212434	0.000746671834884493	0.00418588755920095	0.00257226660821452	2904	tags=55%, list=15%, signal=47%	EHHADH/HMGCS2/ABAT/ALDH3A2/ALDH6A1/HADH/OXCT1/ALDH2/MCEE/AUH/MMUT/ACADS/ACADSB/ACAD8/BCKDHB/DBT/ACADM/HMGCL/ACAT1/ACAA1/HMGCS1/HADHB/IVD/PCCB
KEGG_PROTEASOME	KEGG_PROTEASOME	42	-0.56030345016819	-1.83216330555942	0.000734085662198352	0.00418588755920095	0.00257226660821452	7434	tags=71%, list=37%, signal=45%	PSME1/PSMA3/PSMD13/PSMD12/PSMF1/PSMD1/PSMD7/PSMB2/SEM1/PSMB1/PSMD8/PSMA1/PSMA7/PSMB9/PSMC5/PSMB5/PSMC1/PSMD4/PSMA4/PSMD14/PSMB3/PSMB4/PSMC3/PSMD11/IFNG/PSMB7/PSMC4/PSME3/PSMD2/PSMD3
KEGG_NITROGEN_METABOLISM	KEGG_NITROGEN_METABOLISM	22	0.691169858656217	1.93085222149788	0.000811635451239556	0.00437277997940718	0.00268711372845505	2625	tags=50%, list=13%, signal=43%	CA2/CA9/CA4/CA14/CA8/CTH/AMT/GLUL/CA1/ASNS/CA3
KEGG_GLYCOSPHINGOLIPID_BIOSYNTHESIS_LACTO_AND_NEOLACTO_SERIES	KEGG_GLYCOSPHINGOLIPID_BIOSYNTHESIS_LACTO_AND_NEOLACTO_SERIES	26	0.656574294569264	1.90778664427483	0.000827282698806763	0.00437277997940718	0.00268711372845505	1789	tags=38%, list=9%, signal=35%	FUT9/GCNT2/B3GALT5/FUT1/FUT2/B3GALT2/ST3GAL6/B3GNT3/B4GALT4/FUT4
KEGG_JAK_STAT_SIGNALING_PATHWAY	KEGG_JAK_STAT_SIGNALING_PATHWAY	153	-0.378818983005979	-1.5885105548865	0.0012288222028468	0.0063147807646294	0.00388049116688464	4402	tags=33%, list=22%, signal=26%	IL4R/STAT5B/IL12RB2/AKT1/CCND3/SOCS5/CBL/AKT2/PIK3CD/SPRY1/JAK3/PTPN11/CSF2/PTPN6/IL12RB1/PIK3R5/IL12A/SPRY2/SPRY4/STAT3/STAT5A/PIK3R1/PIK3R3/IFNG/AKT3/SOCS1/CLCF1/IL20RB/CTF1/IFNGR1/IL23A/IL21R/IL2RA/IL7R/CSF2RA/BCL2L1/STAT1/CSF3/CSF3R/IL3RA/SOCS3/CCND2/MYC/IL2RG/OSM/OSMR/IL11/IL6/LIF/IL24/IL13RA2
KEGG_OXIDATIVE_PHOSPHORYLATION	KEGG_OXIDATIVE_PHOSPHORYLATION	117	0.42427421107076	1.63605389610548	0.00154145213761546	0.00770726068807729	0.00473618295483555	5394	tags=44%, list=27%, signal=33%	ATP4A/ATP4B/ATP6V0A2/UQCR10/NDUFV3/COX17/NDUFA1/UQCRQ/COX7B/UQCRC2/ATP5PB/NDUFS1/ATP5PO/NDUFS4/ATP6V1G1/NDUFC1/ATP5ME/NDUFS7/COX6A2/NDUFA5/ATP5MC3/MT-ND6/COX5B/NDUFB6/NDUFA10/NDUFB7/PPA2/COX4I1/NDUFA6/COX6A1/ATP5PF/ATP6V1D/NDUFA2/SDHB/COX5A/COX8A/NDUFS3/NDUFB8/NDUFB2/ATP6V1G3/ATP5F1A/NDUFB1/ATP5F1D/ATP6V0E1/NDUFV2/ATP6V0D1/COX7C/SDHA/COX7A2L/NDUFB10/NDUFB4/MT-CO3
KEGG_PANCREATIC_CANCER	KEGG_PANCREATIC_CANCER	69	-0.451403028215162	-1.66465599159798	0.00170502667165391	0.00830078774357822	0.00510091081824437	4473	tags=41%, list=22%, signal=32%	ERBB2/RAD51/AKT1/RB1/AKT2/PIK3CD/VEGFB/PIK3R5/CDKN2A/PGF/STAT3/PIK3R1/TGFB2/PIK3R3/RAC2/AKT3/TGFB3/BRCA2/E2F1/TGFBR1/RALGDS/E2F3/BCL2L1/STAT1/CDK4/TP53/VEGFC/TGFB1
KEGG_P53_SIGNALING_PATHWAY	KEGG_P53_SIGNALING_PATHWAY	67	-0.460282057965062	-1.69246807472454	0.0018761136644608	0.00889951353654484	0.00546883335389384	2224	tags=43%, list=11%, signal=39%	GTSE1/SESN3/CCND3/ATR/RRM2B/CCNE2/DDB2/CDKN2A/CDK2/CHEK2/CCNB2/SHISA5/IGFBP3/CHEK1/RRM2/BID/CDK1/CCNB1/PMAIP1/IGF1/CDK4/FAS/TP53/CCNE1/TNFRSF10B/CCND2/SERPINB5/THBS1/SERPINE1
KEGG_O_GLYCAN_BIOSYNTHESIS	KEGG_O_GLYCAN_BIOSYNTHESIS	29	0.624362381527299	1.86571377418801	0.00195263078421695	0.0090309173770034	0.00554958222882713	2478	tags=38%, list=12%, signal=33%	GALNT6/ST6GALNAC1/B3GNT6/GALNT5/GCNT1/GALNT12/GALNT7/GALNT3/GCNT4/GALNT10/GCNT3
KEGG_GLYCOLYSIS_GLUCONEOGENESIS	KEGG_GLYCOLYSIS_GLUCONEOGENESIS	61	0.502319155247124	1.76204646259795	0.00203739654718362	0.00919313076168219	0.0056492638535515	803	tags=18%, list=4%, signal=17%	ADH1C/FBP2/ALDH3A1/ADH7/ADH1A/ALDOB/FBP1/ALDH3A2/ADH1B/ALDH2/ALDOC
KEGG_NOD_LIKE_RECEPTOR_SIGNALING_PATHWAY	KEGG_NOD_LIKE_RECEPTOR_SIGNALING_PATHWAY	62	-0.462592720705965	-1.66056033229934	0.00247832870043965	0.0109164478471746	0.00670825813652837	1404	tags=27%, list=7%, signal=26%	HSP90AA1/PSTPIP1/NOD1/RIPK2/PYCARD/CARD9/TRIP6/HSP90AB1/NLRP3/TNFAIP3/CXCL2/CCL2/CCL7/CCL8/IL6/CXCL1/CXCL8
KEGG_PENTOSE_AND_GLUCURONATE_INTERCONVERSIONS	KEGG_PENTOSE_AND_GLUCURONATE_INTERCONVERSIONS	17	0.70185567098625	1.89465158452824	0.0032852159826606	0.0139950503237619	0.00860008782342123	3049	tags=59%, list=15%, signal=50%	UGT2B15/UGT2A3/UGDH/CRYL1/UGT2B28/UGT2B17/DCXR/UGP2/UGT1A8/UGT1A6
KEGG_LINOLEIC_ACID_METABOLISM	KEGG_LINOLEIC_ACID_METABOLISM	24	0.643843760846263	1.83664511477768	0.00332855250943525	0.0139950503237619	0.00860008782342123	2113	tags=50%, list=11%, signal=45%	AKR1B10/CYP2C18/CYP3A5/CYP2C9/CYP2C19/PLA2G1B/CYP3A43/CYP2C8/CYP3A4/CYP2J2/CYP2E1/PLA2G12A
KEGG_GRAFT_VERSUS_HOST_DISEASE	KEGG_GRAFT_VERSUS_HOST_DISEASE	34	-0.552229137640843	-1.7484486003713	0.00405417576737283	0.0166671670436439	0.0102421282544156	6466	tags=74%, list=32%, signal=50%	HLA-A/CD80/HLA-C/HLA-DMA/HLA-F/HLA-E/TNF/HLA-DRB4/KIR3DL2/HLA-B/HLA-G/HLA-DOA/CD28/HLA-DQB1/HLA-DPB1/IFNG/HLA-DQA1/IL1A/GZMB/HLA-DRA/HLA-DMB/HLA-DPA1/FAS/CD86/IL6
KEGG_ARRHYTHMOGENIC_RIGHT_VENTRICULAR_CARDIOMYOPATHY_ARVC	KEGG_ARRHYTHMOGENIC_RIGHT_VENTRICULAR_CARDIOMYOPATHY_ARVC	74	-0.435730837802944	-1.62071920146271	0.00474515428568956	0.019083772670708	0.0117271547563953	3685	tags=39%, list=18%, signal=32%	TCF7L1/ATP2A2/CACNB2/ITGA4/SGCD/ITGA3/CACNB3/RYR2/ITGB1/ACTB/ITGB4/JUP/ITGA2/SGCA/LMNA/SLC8A1/ACTN3/ACTN4/CACNA1C/CTNNA3/ITGA11/ITGB8/ITGA1/LEF1/GJA1/ACTN1/DES/ITGA7/ITGA5
KEGG_GAP_JUNCTION	KEGG_GAP_JUNCTION	86	-0.4026688929707	-1.53210880039719	0.00534240104883656	0.0210285998730801	0.0129222690542967	4243	tags=33%, list=21%, signal=26%	PRKCB/PDGFB/ADCY5/HRAS/PLCB1/TUBA1B/TUBB4B/TUBB3/HTR2A/TUBA1C/PLCB2/HTR2B/ADCY7/HTR2C/GUCY1A2/DRD1/ADCY4/CDK1/PRKX/TUBB/ADCY3/GNAI2/GJA1/PDGFRB/TUBA1A/TUBB6/GUCY1B1/GUCY1A1
KEGG_DNA_REPLICATION	KEGG_DNA_REPLICATION	36	-0.514669892460688	-1.64555093548133	0.00644575527090595	0.0248430151066167	0.0152662624837246	5058	tags=67%, list=25%, signal=50%	POLE3/SSBP1/RFC2/POLA2/MCM6/RPA1/PRIM2/DNA2/RPA3/POLD2/PRIM1/RNASEH1/RFC4/RNASEH2A/PCNA/POLD1/FEN1/LIG1/MCM3/MCM4/MCM5/MCM7/RFC3/MCM2
KEGG_PRION_DISEASES	KEGG_PRION_DISEASES	34	-0.527707127207934	-1.67080786775282	0.00785476407564319	0.0290626270798798	0.0178592530561993	2741	tags=41%, list=14%, signal=36%	FYN/C7/ELK1/IL1A/EGR1/PRKX/NOTCH1/PRNP/LAMC1/STIP1/C1QB/C1QA/C1QC/IL6
KEGG_COLORECTAL_CANCER	KEGG_COLORECTAL_CANCER	62	-0.430574807218892	-1.54562623437734	0.00771881287806489	0.0290626270798798	0.0178592530561993	4159	tags=35%, list=21%, signal=28%	AKT1/AKT2/PIK3CD/TCF7L1/FOS/AXIN1/PIK3R5/MSH6/PIK3R1/TGFB2/PIK3R3/RAC2/AKT3/TGFB3/TGFBR1/BIRC5/RALGDS/MSH2/TP53/LEF1/MYC/TGFB1
KEGG_PROPANOATE_METABOLISM	KEGG_PROPANOATE_METABOLISM	32	0.580614288071559	1.77607418889687	0.00871711601796359	0.0310128166023705	0.0190576625493941	4847	tags=69%, list=24%, signal=52%	EHHADH/ABAT/ALDH3A2/ALDH6A1/ALDH2/SUCLG2/MCEE/MMUT/ACSS2/ACACB/ACADM/MLYCD/ACAT1/PCCB/ACSS1/HIBCH/SUCLA2/ALDH7A1/PCCA/LDHAL6B/SUCLG1/ALDH9A1
KEGG_TYROSINE_METABOLISM	KEGG_TYROSINE_METABOLISM	42	0.521846713677472	1.70412036051677	0.00857192656610937	0.0310128166023705	0.0190576625493941	2069	tags=26%, list=10%, signal=24%	ADH1C/ALDH3A1/ADH7/ADH1A/HGD/MAOA/ADH1B/GSTZ1/ALDH3B1/GOT1/MAOB
KEGG_FRUCTOSE_AND_MANNOSE_METABOLISM	KEGG_FRUCTOSE_AND_MANNOSE_METABOLISM	32	0.571280969829857	1.74752396895497	0.01083949601208	0.0371353104117556	0.022819991604379	1358	tags=22%, list=7%, signal=20%	AKR1B10/FBP2/ALDOB/FBP1/ALDOC/GMDS/PMM1
KEGG_VIRAL_MYOCARDITIS	KEGG_VIRAL_MYOCARDITIS	66	-0.420003144137155	-1.54339365194297	0.0108148849626137	0.0371353104117556	0.022819991604379	3768	tags=41%, list=19%, signal=33%	HLA-B/MYH8/CD40LG/SGCD/HLA-G/ABL2/ABL1/HLA-DOA/CD28/ACTB/HLA-DQB1/HLA-DPB1/FYN/MYH9/RAC2/HLA-DQA1/CAV1/BID/SGCA/HLA-DRA/HLA-DMB/HLA-DPA1/CD55/CD86/ITGB2/MYH10/ICAM1
KEGG_AXON_GUIDANCE	KEGG_AXON_GUIDANCE	128	-0.351984694118226	-1.43108548612851	0.011224529568548	0.0377552358214798	0.0232009415005395	4018	tags=36%, list=20%, signal=29%	PLXNB3/HRAS/SEMA4F/SRGAP1/PAK2/SEMA6A/ITGB1/ROBO2/ABL1/EFNA1/LIMK1/FYN/NFATC1/CDK5/RAC2/PLXNA1/SEMA6B/CFL2/LRRC4C/EPHB4/SEMA4B/SEMA7A/SRGAP2/EPHA4/EFNA4/SEMA5B/DPYSL5/SEMA4C/SEMA3A/SLIT2/MET/FES/SLIT3/EFNA2/DPYSL2/NRP1/ROBO1/EPHB1/PLXNC1/PLXNB1/EPHA3/CXCR4/GNAI2/ROBO3/EPHB2/EFNA3
KEGG_SPLICEOSOME	KEGG_SPLICEOSOME	118	-0.354440012429853	-1.41062069924828	0.0123771919579797	0.0408889377183259	0.0251266302906356	7828	tags=53%, list=39%, signal=33%	NCBP1/HNRNPC/SNRNP70/LSM5/CDC5L/THOC1/RBM8A/SMNDC1/SRSF7/HNRNPU/SF3B1/MAGOH/WBP11/MAGOHB/RBM17/USP39/SNRPD3/SRSF3/LSM7/DHX15/HNRNPM/HSPA2/U2SURP/DDX42/DDX23/SF3A3/SRSF1/PRPF40A/U2AF1/HSPA1L/RBM22/TCERG1/SF3B2/SNRPE/PRPF8/ALYREF/U2AF2/PRPF6/DHX38/PRPF3/SNRPF/SNRPA1/PPIH/PPIL1/EIF4A3/SNRPC/PRPF31/SNRPA/SNRPG/NCBP2/DHX8/XAB2/SNRPD2/SF3B3/SNRPD1/PRPF19/PUF60/EFTUD2/SF3A2/PRPF4/SF3B4/SNRPB/HSPA6
KEGG_GLIOMA	KEGG_GLIOMA	63	-0.417173893137011	-1.50101877010302	0.0141012341916933	0.0457671636046187	0.0281243452022693	4243	tags=38%, list=21%, signal=30%	PRKCB/PDGFB/AKT1/RB1/HRAS/AKT2/PIK3CD/PLCG1/PIK3R5/CDKN2A/CALM1/PIK3R1/PIK3R3/SHC3/CAMK2G/AKT3/SHC4/SHC1/E2F1/E2F3/IGF1/CDK4/TP53/PDGFRB
KEGG_TGF_BETA_SIGNALING_PATHWAY	KEGG_TGF_BETA_SIGNALING_PATHWAY	82	-0.390460503970451	-1.47530806343357	0.014935642951916	0.0476395507949045	0.029274944442957	2459	tags=22%, list=12%, signal=19%	NOG/PITX2/IFNG/TGFB3/ACVRL1/PPP2R1A/TGFBR1/INHBB/BMP8A/LEFTY1/THBS3/MYC/TGFB1/THBS1/COMP/THBS4/THBS2/INHBA
