# Supplementary material for: Identification of the diagnostic genes and immune cell infiltration characteristics of gastric cancer using bioinformatics analysis and machine learning
Source: Front Genet. 2023 Jan 4;13:1067524. doi: 10.3389/fgene.2022.1067524 (PMC9845288; doi:10.3389/fgene.2022.1067524)
Supplement: Supplementary file 1 [file DataSheet1.ZIP › Supplementary Table 1-9/Supplementary Table 7 Correlation analysis of infiltrating immune cells.xlsx]

## Sheet: Correlation Heat Map
	Macrophage M2	Mast cell activated	NK cell activated	Monocyte	T cell CD8+	T cell CD4+ memory activated	Macrophage M1	T cell gamma delta	B cell naive	T cell CD4+ naive	B cell plasma	T cell CD4+ memory resting	NK cell resting	Macrophage M0	Mast cell resting	Neutrophil	Eosinophil	T cell regulatory (Tregs)	Myeloid dendritic cell resting	B cell memory	T cell fllicular helper	Myeloid dendritic cell activated
Macrophage M2	1	0.29	0.07	0.04	0.01	−0.09	0.05	−0.05	−0.17	−0.04	−0.38	−0.05	−0.2	0.02	−0.23	0.08	0.05	−0.04	0.19	−0.15	−0.16	−0.08
Mast cell activated	0.29	1	0.07	0.09	0.03	−0.22	−0.11	0.03	−0.11	−0.06	−0.14	0.24	−0.17	−0.27	−0.41	−0.13	−0.08	−0.05	0.05	−0.01	−0.21	−0.13
NK cell activated	0.07	0.07	1	0.2	0.17	−0.02	0.22	−0.04	−0.14	−0.03	−0.2	−0.15	−0.23	−0.02	−0.01	0.07	0.06	0.08	0.04	−0.03	0.09	−0.02
Monocyte	0.04	0.09	0.2	1	0.07	−0.09	−0.06	−0.08	−0.04	−0.01	−0.04	0.06	−0.02	−0.04	0	−0.01	0.01	0	0.02	−0.05	−0.07	−0.01
T cell CD8+	0.01	0.03	0.17	0.07	1	0.37	0.3	0.09	−0.02	−0.09	−0.12	−0.45	−0.26	−0.15	−0.27	−0.21	−0.06	−0.05	0	−0.05	0.22	−0.11
T cell CD4+ memory activated	−0.09	−0.22	−0.02	−0.09	0.37	1	0.48	0.07	−0.06	−0.03	−0.13	−0.5	0.05	0.08	−0.16	0.02	−0.09	−0.16	−0.08	−0.03	0.13	0.1
Macrophage M1	0.05	−0.11	0.22	−0.06	0.3	0.48	1	0.12	−0.09	−0.02	−0.38	−0.45	−0.21	0.17	−0.17	−0.04	−0.09	−0.09	0	−0.1	0.34	−0.11
T cell gamma delta	−0.05	0.03	−0.04	−0.08	0.09	0.07	0.12	1	0.08	0.1	−0.06	−0.02	−0.43	−0.28	−0.21	−0.17	−0.01	−0.15	−0.09	0.05	0.11	−0.12
B cell naive	−0.17	−0.11	−0.14	−0.04	−0.02	−0.06	−0.09	0.08	1	0.3	−0.04	−0.04	−0.03	−0.08	−0.11	−0.13	−0.02	−0.07	−0.13	−0.2	0.17	0
T cell CD4+ naive	−0.04	−0.06	−0.03	−0.01	−0.09	−0.03	−0.02	0.1	0.3	1	−0.21	−0.09	−0.04	0.05	−0.01	−0.01	−0.04	−0.03	−0.04	0.05	−0.12	0
B cell plasma	−0.38	−0.14	−0.2	−0.04	−0.12	−0.13	−0.38	−0.06	−0.04	−0.21	1	0.16	0.16	−0.34	−0.05	−0.19	−0.03	−0.06	−0.21	−0.15	−0.12	0.01
T cell CD4+ memory resting	−0.05	0.24	−0.15	0.06	−0.45	−0.5	−0.45	−0.02	−0.04	−0.09	0.16	1	0.21	−0.36	−0.04	−0.14	−0.02	−0.03	0.07	0.05	−0.36	−0.06
NK cell resting	−0.2	−0.17	−0.23	−0.02	−0.26	0.05	−0.21	−0.43	−0.03	−0.04	0.16	0.21	1	0.08	0.21	0.05	−0.11	0.03	−0.03	−0.03	−0.18	0.09
Macrophage M0	0.02	−0.27	−0.02	−0.04	−0.15	0.08	0.17	−0.28	−0.08	0.05	−0.34	−0.36	0.08	1	0.15	0.15	−0.08	0.17	−0.09	−0.05	0.01	−0.03
Mast cell resting	−0.23	−0.41	−0.01	0	−0.27	−0.16	−0.17	−0.21	−0.11	−0.01	−0.05	−0.04	0.21	0.15	1	0.34	0.09	0.04	−0.08	0.09	−0.02	0.06
Neutrophil	0.08	−0.13	0.07	−0.01	−0.21	0.02	−0.04	−0.17	−0.13	−0.01	−0.19	−0.14	0.05	0.15	0.34	1	0.13	−0.07	0	−0.09	−0.11	0.11
Eosinophil	0.05	−0.08	0.06	0.01	−0.06	−0.09	−0.09	−0.01	−0.02	−0.04	−0.03	−0.02	−0.11	−0.08	0.09	0.13	1	0.02	0.12	−0.05	0	0.01
T cell regulatory (Tregs)	−0.04	−0.05	0.08	0	−0.05	−0.16	−0.09	−0.15	−0.07	−0.03	−0.06	−0.03	0.03	0.17	0.04	−0.07	0.02	1	0.22	0.02	0.09	−0.02
Myeloid dendritic cell resting	0.19	0.05	0.04	0.02	0	−0.08	0	−0.09	−0.13	−0.04	−0.21	0.07	−0.03	−0.09	−0.08	0	0.12	0.22	1	−0.07	−0.07	−0.08
B cell memory	−0.15	−0.01	−0.03	−0.05	−0.05	−0.03	−0.1	0.05	−0.2	0.05	−0.15	0.05	−0.03	−0.05	0.09	−0.09	−0.05	0.02	−0.07	1	0	0.07
T cell fllicular helper	−0.16	−0.21	0.09	−0.07	0.22	0.13	0.34	0.11	0.17	−0.12	−0.12	−0.36	−0.18	0.01	−0.02	−0.11	0	0.09	−0.07	0	1	0.13
Myeloid dendritic cell activated	−0.08	−0.13	−0.02	−0.01	−0.11	0.1	−0.11	−0.12	0	0	0.01	−0.06	0.09	−0.03	0.06	0.11	0.01	−0.02	−0.08	0.07	0.13	1

## Sheet: Significance results
CELL1	CELL2	P	R
Macrophage M1	T cell CD4+ memory activated	4.4e-27	0.48
Macrophage M1	T cell follicular helper	1.34e-13	0.34
Macrophage M1	T cell CD8+	5.06e-11	0.3
T cell CD4+ memory activated	T cell CD8+	3.73e-16	0.37
Neutrophil	Mast cell resting	1.17e-13	0.34
T cell CD4+ naive	T cell CD4+ naive	1.32e-12	0.3
T cell CD4+ memory resting	T cell CD4+ memory activated	3.4e-29	-0.5
T cell CD4+ memory resting	Macrophage M1	4.11e-24	-0.45
T cell CD4+ memory resting	T cell CD8+	8.39e-24	-0.45
T cell CD4+ memory resting	Macrophage M0	7.6e-15	-0.36
T cell CD4+ memory resting	T cell follicular helper	2.55e-15	-0.36
B cell plasma	Macrophage M1	4.45e-17	-0.38
B cell plasma	Macrophage M2	1.23e-16	-0.38
B cell plasma	Macrophage M0	1.29e-13	-0.34
T cell gamma delta	NK cell resting	3.81e-21	-0.43
Mast cell activated	Mast cell resting	1.21e-19	-0.41
