# Supplementary material for: Identification of the diagnostic genes and immune cell infiltration characteristics of gastric cancer using bioinformatics analysis and machine learning
Source: Front Genet. 2023 Jan 4;13:1067524. doi: 10.3389/fgene.2022.1067524 (PMC9845288; doi:10.3389/fgene.2022.1067524)
Supplement: Supplementary file 1 [file DataSheet1.ZIP › Supplementary Table 1-9/Supplementary Table 8 Differential analysis of immune cell infiltration between tumor and normal groups.txt]

Cell	pvalue
B cell plasma	2.51E-18
T cell CD8+	0.01712444
T cell CD4+ naive	0.004324265
T cell CD4+ memory resting	3.14E-11
T cell CD4+ memory activated	0.003051338
T cell follicular helper	0.016560648
NK cell resting	0.011358222
NK cell activated	0.00298156
Macrophage M0	3.19E-14
Macrophage M1	1.58E-10
Macrophage M2	4.22E-05
Myeloid dendritic cell resting	5.99E-05
Neutrophil	8.81E-06
