# Supplementary material for: Identification of the diagnostic genes and immune cell infiltration characteristics of gastric cancer using bioinformatics analysis and machine learning
Source: Front Genet. 2023 Jan 4;13:1067524. doi: 10.3389/fgene.2022.1067524 (PMC9845288; doi:10.3389/fgene.2022.1067524)
Supplement: Supplementary file 1 [file DataSheet1.ZIP › Supplementary Table 1-9/Supplementary Table 9 Correlation analysis of diagnostic genes and infiltrating immune cells.txt]

Gene	Cell	cor	pvalue
ABCA8	B cell naive	0.181837548	0.000108685
ABCA8	B cell memory	0.056050394	0.236421078
ABCA8	B cell plasma	0.192402531	4.14E-05
ABCA8	T cell CD8+	0.030335731	0.52188661
ABCA8	T cell CD4+ naive	-0.045382346	0.337874475
ABCA8	T cell CD4+ memory resting	0.447746823	1.79E-23
ABCA8	T cell CD4+ memory activated	-0.321733844	3.01E-12
ABCA8	T cell follicular helper	-0.186457175	7.18E-05
ABCA8	T cell regulatory (Tregs)	-0.170262807	0.000294394
ABCA8	T cell gamma delta	0.307207874	3.02E-11
ABCA8	NK cell resting	-0.166564186	0.000399503
ABCA8	NK cell activated	-0.101416246	0.031863701
ABCA8	Monocyte	0.177562098	0.000158193
ABCA8	Macrophage M0	-0.621808979	2.76E-49
ABCA8	Macrophage M1	-0.367503006	8.99E-16
ABCA8	Macrophage M2	0.129196384	0.00617356
ABCA8	Myeloid dendritic cell resting	-0.058479766	0.216688101
ABCA8	Myeloid dendritic cell activated	-0.038585939	0.41522566
ABCA8	Mast cell activated	0.536065387	1.08E-34
ABCA8	Mast cell resting	-0.232012963	6.87E-07
ABCA8	Eosinophil	-0.040377835	0.393882406
ABCA8	Neutrophil	-0.254683873	4.60E-08
COL4A1	B cell naive	0.01143	0.809354
COL4A1	B cell memory	-0.06865	0.146834
COL4A1	B cell plasma	-0.46105	5.82E-25
COL4A1	T cell CD8+	-0.00846	0.858286
COL4A1	T cell CD4+ naive	0.215405	4.21E-06
COL4A1	T cell CD4+ memory resting	-0.19715	2.64E-05
COL4A1	T cell CD4+ memory activated	-0.03524	0.456813
COL4A1	T cell follicular helper	0.006363	0.893158
COL4A1	T cell regulatory (Tregs)	0.004573	0.923108
COL4A1	T cell gamma delta	-0.03876	0.413085
COL4A1	NK cell resting	-0.15957	0.0007
COL4A1	NK cell activated	0.095164	0.044094
COL4A1	Monocyte	0.053945	0.254523
COL4A1	Macrophage M0	0.238176	3.38E-07
COL4A1	Macrophage M1	0.258872	2.71E-08
COL4A1	Macrophage M2	0.393354	4.98E-18
COL4A1	Myeloid dendritic cell resting	0.070183	0.138029
COL4A1	Myeloid dendritic cell activated	-0.03486	0.461731
COL4A1	Mast cell activated	0.095262	0.043877
COL4A1	Mast cell resting	-0.03591	0.448391
COL4A1	Eosinophil	-0.01149	0.808444
COL4A1	Neutrophil	0.232917	6.20E-07
COL6A3	B cell naive	0.045174	0.340103
COL6A3	B cell memory	-0.05874	0.214623
COL6A3	B cell plasma	-0.45589	2.24E-24
COL6A3	T cell CD8+	0.109439	0.020511
COL6A3	T cell CD4+ naive	0.157948	0.000794
COL6A3	T cell CD4+ memory resting	-0.21086	6.75E-06
COL6A3	T cell CD4+ memory activated	-0.00854	0.85698
COL6A3	T cell follicular helper	0.004541	0.923641
COL6A3	T cell regulatory (Tregs)	-0.01711	0.718026
COL6A3	T cell gamma delta	-0.01346	0.776266
COL6A3	NK cell resting	-0.22952	9.10E-07
COL6A3	NK cell activated	0.096359	0.041491
COL6A3	Monocyte	0.079028	0.094793
COL6A3	Macrophage M0	0.198605	2.29E-05
COL6A3	Macrophage M1	0.211228	6.50E-06
COL6A3	Macrophage M2	0.431881	8.81E-22
COL6A3	Myeloid dendritic cell resting	0.065027	0.169447
COL6A3	Myeloid dendritic cell activated	-0.09219	0.051175
COL6A3	Mast cell activated	0.189791	5.28E-05
COL6A3	Mast cell resting	-0.11821	0.012284
COL6A3	Eosinophil	-0.03168	0.503651
COL6A3	Neutrophil	0.235085	4.84E-07
FAP	B cell naive	-0.06203	0.190042
FAP	B cell memory	-0.1064	0.024313
FAP	B cell plasma	-0.47054	4.61E-26
FAP	T cell CD8+	0.106494	0.024185
FAP	T cell CD4+ naive	0.133716	0.004581
FAP	T cell CD4+ memory resting	-0.31023	1.89E-11
FAP	T cell CD4+ memory activated	0.102449	0.030152
FAP	T cell follicular helper	0.057735	0.222609
FAP	T cell regulatory (Tregs)	0.001909	0.967859
FAP	T cell gamma delta	-0.0451	0.340932
FAP	NK cell resting	-0.22749	1.14E-06
FAP	NK cell activated	0.16156	0.000598
FAP	Monocyte	0.004065	0.931622
FAP	Macrophage M0	0.314202	1.01E-11
FAP	Macrophage M1	0.375322	1.96E-16
FAP	Macrophage M2	0.449548	1.14E-23
FAP	Myeloid dendritic cell resting	0.100531	0.033397
FAP	Myeloid dendritic cell activated	-0.11521	0.01469
FAP	Mast cell activated	0.036404	0.442114
FAP	Mast cell resting	-0.05123	0.279272
FAP	Eosinophil	-0.00634	0.893627
FAP	Neutrophil	0.302147	6.55E-11
LY6E	B cell naive	0.010613	0.822749
LY6E	B cell memory	-0.11887	0.011803
LY6E	B cell plasma	-0.30036	8.58E-11
LY6E	T cell CD8+	0.141347	0.002713
LY6E	T cell CD4+ naive	0.02219	0.639489
LY6E	T cell CD4+ memory resting	-0.4208	1.19E-20
LY6E	T cell CD4+ memory activated	0.310911	1.70E-11
LY6E	T cell follicular helper	0.268331	7.94E-09
LY6E	T cell regulatory (Tregs)	0.021729	0.646457
LY6E	T cell gamma delta	-0.15758	0.000817
LY6E	NK cell resting	-0.01517	0.748764
LY6E	NK cell activated	0.05299	0.26304
LY6E	Monocyte	-0.06579	0.164518
LY6E	Macrophage M0	0.461994	4.54E-25
LY6E	Macrophage M1	0.487038	4.60E-28
LY6E	Macrophage M2	0.118241	0.012263
LY6E	Myeloid dendritic cell resting	0.05142	0.277467
LY6E	Myeloid dendritic cell activated	0.085566	0.070395
LY6E	Mast cell activated	-0.1986	2.29E-05
LY6E	Mast cell resting	-0.0265	0.575879
LY6E	Eosinophil	-0.04396	0.353202
LY6E	Neutrophil	0.209353	7.88E-06
MAMDC2	B cell naive	0.046722	0.32379
MAMDC2	B cell memory	0.063529	0.17951
MAMDC2	B cell plasma	0.164681	0.000466
MAMDC2	T cell CD8+	0.030055	0.525743
MAMDC2	T cell CD4+ naive	-0.10424	0.027367
MAMDC2	T cell CD4+ memory resting	0.474615	1.51E-26
MAMDC2	T cell CD4+ memory activated	-0.36648	1.09E-15
MAMDC2	T cell follicular helper	-0.17839	0.000147
MAMDC2	T cell regulatory (Tregs)	-0.09571	0.042897
MAMDC2	T cell gamma delta	0.24105	2.42E-07
MAMDC2	NK cell resting	-0.14859	0.001612
MAMDC2	NK cell activated	-0.01307	0.782709
MAMDC2	Monocyte	0.215108	4.35E-06
MAMDC2	Macrophage M0	-0.62813	1.52E-50
MAMDC2	Macrophage M1	-0.34033	1.31E-13
MAMDC2	Macrophage M2	0.20402	1.35E-05
MAMDC2	Myeloid dendritic cell resting	-0.04649	0.326188
MAMDC2	Myeloid dendritic cell activated	-0.09977	0.034762
MAMDC2	Mast cell activated	0.563761	6.06E-39
MAMDC2	Mast cell resting	-0.24632	1.29E-07
MAMDC2	Eosinophil	-0.02473	0.601599
MAMDC2	Neutrophil	-0.24301	1.92E-07
TMEM100	B cell naive	0.114024	0.015754
TMEM100	B cell memory	0.029204	0.537537
TMEM100	B cell plasma	0.143022	0.002411
TMEM100	T cell CD8+	0.090799	0.0548
TMEM100	T cell CD4+ naive	-0.07079	0.134665
TMEM100	T cell CD4+ memory resting	0.378524	1.04E-16
TMEM100	T cell CD4+ memory activated	-0.33463	3.50E-13
TMEM100	T cell follicular helper	-0.14587	0.001965
TMEM100	T cell regulatory (Tregs)	-0.13225	0.005051
TMEM100	T cell gamma delta	0.252127	6.33E-08
TMEM100	NK cell resting	-0.21754	3.36E-06
TMEM100	NK cell activated	0.018731	0.692565
TMEM100	Monocyte	0.220294	2.51E-06
TMEM100	Macrophage M0	-0.56091	1.73E-38
TMEM100	Macrophage M1	-0.28296	1.08E-09
TMEM100	Macrophage M2	0.167378	0.000374
TMEM100	Myeloid dendritic cell resting	-0.08503	0.072193
TMEM100	Myeloid dendritic cell activated	-0.0709	0.134061
TMEM100	Mast cell activated	0.545369	4.47E-36
TMEM100	Mast cell resting	-0.2717	5.06E-09
TMEM100	Eosinophil	-0.0174	0.713361
TMEM100	Neutrophil	-0.20375	1.39E-05
TMEM266	B cell naive	0.001917	0.967718
TMEM266	B cell memory	0.054956	0.245712
TMEM266	B cell plasma	0.442099	7.34E-23
TMEM266	T cell CD8+	-0.05432	0.251236
TMEM266	T cell CD4+ naive	-0.19558	3.07E-05
TMEM266	T cell CD4+ memory resting	0.24765	1.10E-07
TMEM266	T cell CD4+ memory activated	-0.08383	0.076296
TMEM266	T cell follicular helper	-0.07155	0.130524
TMEM266	T cell regulatory (Tregs)	0.031429	0.506986
TMEM266	T cell gamma delta	0.098414	0.037317
TMEM266	NK cell resting	0.123415	0.008925
TMEM266	NK cell activated	-0.17547	0.000189
TMEM266	Monocyte	-0.02711	0.567124
TMEM266	Macrophage M0	-0.28458	8.58E-10
TMEM266	Macrophage M1	-0.32867	9.58E-13
TMEM266	Macrophage M2	-0.29438	2.09E-10
TMEM266	Myeloid dendritic cell resting	-0.10776	0.022536
TMEM266	Myeloid dendritic cell activated	0.028135	0.552533
TMEM266	Mast cell activated	-0.01658	0.726379
TMEM266	Mast cell resting	0.027346	0.563733
TMEM266	Eosinophil	-0.02338	0.621556
TMEM266	Neutrophil	-0.23294	6.18E-07
